# Supplementary material for: Identification of Arbuscular Mycorrhiza (AM)-Responsive microRNAs in Tomato
Source: Front Plant Sci. 2016 Mar 31;7:429. doi: 10.3389/fpls.2016.00429 (PMC4814767; doi:10.3389/fpls.2016.00429)
Supplement: Supplementary Table S1 — Known miRNAs identified in tomato root. [file Table1.XLSX]

## Sheet: known miRNAs
Familiy name	MiRNA name	Sequence	Length	Copies in the genome	raw count in treatment	raw count in control
miR156	miR156a-5p	UUGACAGAAGAUAGAGAGCAC	20	1	8	10
	miR156a-3p	CUCUCUAUUCUUCUGUCAUC	21	4	363294	248355
	miR156b-5p	UUGACAGAAGAUAGAGAGCAC	21	4	363294	248355
	miR156b-3p	GCUCUCUAUGCUUCUGUCAUC	21	1	23	9
	miR156c	CUGACAGAAGAGAGUGAGCAC	21	1	84	54
	miR156d-5p	UGACAGAAGAGAGUGAGCAC	20	6	24881	42541
	miR156d-3p	GCUCACUGCUCUAUCUGUCACC	22	1	14	89
	miR156e-3p	UGAUAGAAGAGAGUGAGCAC	20	1	4374	4983
	miR156f	UGACAGAAGAGAGUGAGCACA	21	5	37	113
	miR156g	UUGACAGAAGAUAGAGAGCA	20	5	80200	84134
	miR156h	UGACAGAAGAGAGUGAGCAU	20	1	43	53
	miR156i	UGACAGAAGAUAGAGAGCACA	21	2	288	268
	miR156j	UUGACAGAAGAUAGAGAGCACA	22	2	167	105
	miR156k	GCUCUCUAUGCUUCCGUCAUCC	22	1	10	5
	miR156l	CUGGCAGAAGAGAGUGAGCA	20	1	19911	19299
	miR156m	UUGAUAGAAGAUAGAGAGCAC	21	1	308	205
	miR156n	GUUGACAGAAGAUAGAGAGCA	21	5	50	71
	miR156o	UUGACAGAAGAUAGAGAGCAU	21	1	739	504
	miR156p	GCUCACGCUCUAUCUGUCACA	21	1	19	19
	miR156q	UUGACAGAAGAUAGAGAGCACU	22	1	458	378
	miR156r	GUGAUAGAAGAGAGUGAGCAC	21	1	152	140
	miR156s	UGACAGAAGAUAGAGAGCACG	21	1	98	86
	miR156t	UGCUCACUUCUCAUUCUGUCAGA	23	1	17	12
miR160	miR160a-3p	GCGUAUGAGGAGCCAAGCAUA	21	1	194	225
	miR160a-5p	UGCCUGGCUCCCUGUAUGCCA	21	2	82	41
	miR160b-5p	UGCCUGGCUCCCUGUAUGCCA	21	2	82	41
	miR160b-3p	GCGUAUAAGGAGCCAAGCAUA	21	1	11	79
miR162	miR162	UCGAUAAACCUCUGCAUCCAG	21	2	3180	2895
	miR162a	UGGAGGCAGCGGUUCAUCGAUC	22	2	334	266
miR164	miR164	UGGAGAAGCAGGGCACAUGCU	21	1	39	23
	miR164a-5p	UGGAGAAGCAGGGCACGUGCA	21	2	6093	3713
	miR164b	UGGAGAAGCAGGGUACGUGCU	21	1	117	45
	miR164c	UGGAGAAGCAGGGCACGUGCAU	22	1	112	83
miR166	miR166	UCUCGGACCAGGCUUCAUUCC	21	1	5666	3324
	miR166a-5p	AGAAUGUCGUCUGGUUCGAGA	21	1	22	29
	miR166a-3p	UCGGACCAGGCUUCAUUCCCC	21	3	246183	233358
	miR166b	UGAGGGGAAUGUUGUUUGGUU	21	1	13	10
	miR166c-3p	UCGGACCAGGCUUCAUUCCUC	21	1	219486	205736
	miR166d	UCGGACCAGGCUUCAUUCCCCU	22	5	138	137
	miR166e	UCGGACCAGGCUUCAUUCCUCU	22	1	120	152
	miR166f	GGAAUGUUGUCUGGCUCGAGG	21	3	348	870
	miR166g	GGAAUGUUGUUUGGCUCGAGG	21	1	22	59
	miR166h	CUCGGACCAGGCUUCAUUCCC	21	1	10	8
	miR166i	UUUCGGACCAGGCUUCAUUCC	21	2	582	520
	miR166j	UCGGACCAGGCUUCAUUCCCCA	22	1	132	179
	miR166k	CUCGGACCAGGCUUCAUUCCU	21	1	17	13
	miR166l	GGAAUGUUGUUUGGCUCGAAG	21	1	29	90
	miR166m	UUCGGACCAGGCUUCAUUCCC	21	2	8235	5890
	miR166n	AGAAUGUUGUCUGGUUCGAAA	21	1	212	416
	miR166o	UCGGACCAGGCUUCAUUCCUCA	22	1	86	105
	miR166p	AAUGAAGACUGAUCCAAGAUC	21	1	218	203
miR167	miR167	UGAAGCUGCCAGCAUGAUCUAA	22	4	6127	5824
	miR167a-5p	UGAAGCUGCCAGCAUGAUCUA	21	4	52089	53041
	miR167d	GAUCAUGUGGCAGCAUCACC	20	1	17	6
	miR167c	AGAUCAUGUGGCAGCAUCACC	21	1	14	0
	miR167b-5p	UAAAGCUGCCAGCAUGAUCUGG	22	1	77	54
miR168	miR168	UCCCGCCUUGCAUCAACUGAAU	22	1	452	374
	miR168a-5p	UCGCUUGGUGCAGGUCGGGAC	21	2	147541	118716
	miR168a-3p	CCUGCCUUGCAUCAACUGAAU	21	1	145	201
	miR168b-3p	CCCGCCUUGCAUCAACUGAAU	21	1	501	637
miR169	miR169e-3p	UGGCAAGCAUCUUUGGCGACU	21	1	9	14
miR171	miR171	UUGAGCCGUGCCAAUAUCACA	21	1	133	31
	miR171a	UGAUUGAGCCGUGCCAAUAUC	21	4	212	175
	miR171b	UUGAGCCGCGCCAAUAUCACU	21	1	12	11
	miR171c	UGAGCCGAACCAAUAUCACUC	21	1	15	7
	miR171d	UGUUGGAAUGGCUCAAUCAAA	21	1	418	649
	miR171e-3p	UUGAGCCGCGUCAAUAUCUCU	21	1	122	91
	miR171e-5p	AGAUAUUGAUGCGGUUCAAUC	21	1	10	0
	miR171f-3p	UUGAGCCGUGCCAAUAUCAUA	21	1	283	265
	miR171f-5p	UGAUGUUGGAAUGGCUCAAUC	21	2	473	581
	miR171g	UUGAGCCGCGCCAAUAUCAUU	21	2	17	0
	miR171h	UUGAGCCGUGCCAAUAUCAUC	21	1	11	16
	miR171i	UGUUGGAAUGGCUCAAUCUAA	21	1	13	56
	miR171j	UGAGCCGUGCCAAUAUCAUCU	21	1	49	64
miR172	miR172-3p	AGAAUCUUGAUGAUGCUGCAU	21	4	9405	6461
	miR172-5p	GUGGCAUAAUCAAGAUUCAC	20	1	53	16
	miR172a-3p	AGAAUCUUGAUGAUGCUGCAU	21	4	9405	6461
	miR172b-5p	GCAGCACCAUUAAGAUUCACA	21	1	52	68
	miR172b-3p	AGAAUCUUGAUGAUGCUGCAU	21	4	9405	6461
	miR172c-3p	UGAAUCUUGAUGAUGCUGCAU	21	1	744	578
	miR172d-5p	GCAACAUCAUCAAGAUUCACA	21	1	83	82
	miR172d-3p	GGAAUCUUGAUGAUGCUGCAU	21	1	627	653
	miR172e	GCAGCAUCAUCAAGAUUCACA	21	1	11	6
	miR172f	GGGAAUCUUGAUGAUGCUGCA	21	2	77	112
	miR172g	GGAAUCUUGAUGAUGCUGCAG	21	1	10	1
	miR172h	GGAGCAUCAUCAAGAUUCACA	21	1	13	9
	miR172i	AGAAUCUUGAUGAUGCUGCAG	21	1	11	6
	miR172j	GGGAAUCUUGAUGAUGCUGCAU	22	1	40	34
	miR172k	AGAAUCUUGAUGAUGCUGCA	20	5	30	9
miR319	miR319-5p	UUGCUGCCGACUCAUUCAUCCA	22	1	70	43
	miR319a	AGAGCUUCCUUUAGUCCACUC	21	1	4	11
	miR319b	UUGGACUGAAGGGAGCUCCCU	21	4	19	18
miR390	miR390	AAGCUCAGGAGGGAUAGCGCC	21	1	393	618
	miR390a-5p	AAGCUCAGGAGGGAUAGCACC	21	1	2999	2675
	miR390a-3p	CGCUAUCCAUCCUGAGUUUUA	21	1	66	56
miR393	miR393-3p	AUCAUGCGAUCUCUUCGGAAU	21	1	22	14
miR394	miR394-5p	UUGGCAUUCUGUCCACCUCC	20	3	13	4
	miR394-3p	AGGUGGGCAUACUGUCAACA	20	1	11	7
miR396	miR396	UUCCACAGCUUUCUUGAACU	20	2	19	9
	miR396a-5p	UUCCACAGCUUUCUUGAACUG	21	1	2901	3126
	miR396a-3p	GUUCAAUAAAGCUGUGGGAAG	21	1	175	235
	miR396b-5p	UUCCACAGCUUUCUUGAACUU	21	1	357	414
	miR396b-3p	UCCAAGAAAGCUGUGGGAAA	20	1	155	145
	miR396c	UUCAAUAAAGCUGUGGGAAG	20	1	234	208
	miR396d	UUCAAUAAAGCUGUGGGAAGA	21	1	54	54
	miR396e	UUCAAGAAAGUUGUGGGAAA	20	1	177	152
	miR396f	UUCCACAGCUUUCUUGAACUUC	22	1	61	61
	miR396g	UCAAUAAAGCUGUGGGAAGA	20	1	75	82
miR397	miR397	UGAUUGAGUGCAGCGUUGAUG	21	1	23	26
miR398	miR398	UAUGUUCUCAGGUCGCCCCUG	21	1	21	38
	miR398a	UAUGUUCUCAGGUCGCCCCU	20	1	1	10
miR399	miR399-3p	UGCCAAAGGAGAGUUGCCCUA	21	1	407	367
	miR399-5p	GGGCUACACUCUAUUGGCAUG	21	1	2066	7257
	miR399a-5p	GGGCUACUCUCUAUUGGCAUG	21	7	5565	15265
	miR399a-3p	UGCCAAAGGAGAGCUGCCCUG	21	3	283	411
	miR399b	GGGCUACUCUCUAUUGGCAU	20	7	3457	6533
	miR399b-5p	GGGCUACUCUCUAUUGGCAUG	21	7	5565	15265
	miR399b-3p	CGCCAAAGGAGAGCUGCCCUG	21	4	467	1140
	miR399c	AGGGCUACUCUCUAUUGGCA	20	7	74	98
	miR399d	UGCCAAAGGAGAAUUGCCCUG	21	1	43	94
	miR399e-3p	UGCCAAAGAAGAUUUGCCCCG	21	2	1319	889
	miR399f-3p	UGCCAAGGGAGAAUUGCCCUA	21	1	20	8
	miR399g	UUUGCCAAAGGAGAAUUGCCC	21	1	75	56
miR403	miR403-3p	CUAGAUUCACGCACAAGCUCG	21	1	5193	3110
miR408	miR408	ACGGGGACGAGCCAGAGCAUG	21	1	103	124
miR482	miR482a	UUUCCAAUUCCACCCAUUCCUA	22	1	637	584
	miR482b	UCUUGCCUACACCGCCCAUGCC	22	2	1652	1253
	miR482c-3p	UCUUGCCAAUACCGCCCAUUCC	22	1	539	328
	miR482c-5p	AGUGGGUGGUGUGGUAAGAUU	21	1	163	278
	miR482d	CGUGAGCGGUGGGGAAAGAUA	21	1	84	248
	miR482e-5p	UGUGGGUGGGGUGGAAAGAUU	21	1	2223	3510
	miR482e-3p	UCUUUCCUACUCCUCCCAUACC	22	1	820	960
miR827	miR827-5p	UUUGUUGAUGGUCAUCUAUUC	21	1	2141	1174
	miR827-3p	UUAGAUGAACAUCAACAAACA	21	1	470	411
miR858	miR858	CUCAUUGUCUGUUCGACCUUG	21	1	1372	1688
miR1446	miR1446	UGAACUCUCUCCCUCAAUGGCU	22	2	442	526
miR1919	miR1919a-3p	UGUCGCAGAUGACUUUCGCCC	21	3	2350	1537
	miR1919a-5p	ACGAGAGUCAUCUGUGACAGG	21	4	21	38
miR2111	miR2111-5p	UAAUCUGCAUCCUGAGGUUUA	21	1	57	56
	miR2111-3p	GUCCUUGGGAUGCAGAUUAUC	21	1	15	8
miR3627	miR3627	UCGCAGGAGAGAUGGCACUUG	21	1	452	355
	miR3627a-5p	UCGCAGGAGAGAUGGCACUUGC	22	1	3870	2364
miR4376	miR4376-5p	ACGCAGGAGAGAUGAUGCUGGA	22	1	227	188
	miR4376a	UACGCAGGAGAGAUGAUGCUG	21	1	93	53
	miR4376b	UACGCAGGAGAGAUGAUGCUGG	22	1	32	18
miR4414	miR4414-3p	UGUGAAUGAUGCGGGAGAUAA	21	1	2556	1415
miR5072	miR5072	UUCCCCAGCAGAGUCGCCA	19	5	10	24
	miR5072a	GUUCCCCAGCGGAGUCGCCA	20	2	8	17
	miR5072b	CGUUCCCCAGCGGAGUCGCCA	21	1	10	10
	miR5072c	UCCCCAGUGAAGUCGCCA	18	1	6	14
miR5139	miR5139	AAACCUGGCUCUGAUACCA	19	10	4	20
	miR5139a	GAACCUGGCUCUGAUACCA	19	3	12	9
miR5300	miR5300	UCCCCAGUCCAGGCAUUCCAAC	22	1	7457	2944
miR5304	miR5304-5p	UCAAUGCUACAUACUCAUCCC	21	1	109	114
miR6022	miR6022	UGGAAGGGAGAAUAUCCAGGA	21	1	13660	13109
	miR6022a	UGGGAGGGAGAAUAUCCAGGA	21	1	11	10
miR6024	miR6024	AGAAACAACACUUGCUAAAGG	21	1	8	16
miR6025	miR6025	UACCAAUAAUUGAGAUAACAUC	22	1	43	26
miR6026	miR6026	UUCUUGGCUAGAGUUGUAUUGC	22	1	413	279
	miR6026a	AAUACAACUAUAGCCAAGACAA	22	1	539	535
miR6027	miR6027-3p	UGAAUCCUUCGGCUAUCCAUAA	22	1	13003	7405
	miR6027-5p	AUGGGUAGCACAAGGAUUAAUG	22	1	203	337
	miR6027a	UGAAUCCUUCGGCUAUCCAUA	21	1	2822	1813
	miR6027b	AUGGGUAGCACAAGGAUUAAU	21	1	131	152
miR6284	miR6284	UUUGGACAAUGGAUGAAGAUG	21	1	95	88
miR6478	miR6478	CCGACCAUAGCUCAGUUGGU	20	1	4	10
	miR6478a	CCGACCAUAGCUCAGUUGGUA	21	1	6	12
miR7980	miR7980	GAGAUGGAAUCAGCGUUUGGACA	23	18	19	8
	miR7980a	GAGAUGGAAUCAGCGUUUGGACAU	24	17	14	6
	miR7980b-5p	GAGAUGAAAUCAGCGUUUGGACA	23	12	10	0
	miR7980d	GAGAUGGAAUCAGCGGUUGGACA	23	1	10	5
miR7983	miR7983	UAAAGACUUUAGCGACAUCGGUUC	24	1	20	24
	miR7983a	UAAAGACUUUAGCGACAUCGGUU	23	1	16	13
	miR7983b	ACUAAUGACGGUAAAGACUUUAGC	24	1	27	27
miR8007	miR8007	AGGUGGCACUUUUCGGAUUUC	21	1	11	5
miR8155	miR8155	UAACCUGGCUCUGAUACCA	19	1	25	62
miR8175	miR8175	AUCCCCGGCAACGGCGCCA	19	7	88	61
	miR8175a	AUCCCCGGCAGCGGCGCCA	19	17	28	21
	miR8175b	UUCCCCGGCAACGGCGCCA	19	9	88	90
	miR8175c	GGUCCCCGGCAGCGGCGCCA	20	1	181	115
	miR8175d	CUCCCCGGCAGCGGCGCCA	19	1	85	58
miR9471	miR9471a-3p	UUGGCUGAGUGAGCAUCACGG	21	1	69351	60946
	miR9471a-5p	CAGGUGCUCACUCAGCUAAUA	21	1	11	11
	miR9471b-3p	UUGGCUGAGUGAGCAUCACUG	21	1	6417	6355
	miR9471b-5p	GAGGUGCUCACUCAGCUAAUA	21	1	17	18
miR9475	miR9475-3p	CUACAAUGUAGAGAUCGUUUU	21	1	238	151
	miR9475a	GAGAAUGGUAGAGGGUCGGAC	21	1	547	432
