# Supplementary material for: Identification of Arbuscular Mycorrhiza (AM)-Responsive microRNAs in Tomato
Source: Front Plant Sci. 2016 Mar 31;7:429. doi: 10.3389/fpls.2016.00429 (PMC4814767; doi:10.3389/fpls.2016.00429)
Supplement: Supplementary Table S2 — Novel miRNAs identified in tomato root. [file Table2.XLSX]

## Sheet: novel miRNAs
MiRNA names	Sequences	Length	Raw count in treatment	Raw count in control	Expression in treatment(RPKM)	Expression in control(RPKM)	Precursor location	Precursor length (nt)	Engergy kcal mol-
miRn0001-5p	AUCUUUUGUUAACACCGUCGAGCC	24	51	0	3.66145	1e-06	ch10:1152844:1152981	138	-27.3
miRn0002-3p	AAUUUUCUCACGUUGGAUUUGCAU	24	11	0	0.789725	1e-06	ch10:1731519:1731745	227	-34.53
miRn0003a-3p	UAGAUGUGCAUACUCAAAGUU	21	425	452	30.5121	32.2721	ch1:1333451:1333557	107	-26
miRn0003a-5p	GUUCGAGUACUGUUCAAUAGGCAC	24	4	0	0.287173	1e-06	ch1:1333451:1333557	107	-26
miRn0003b-3p	UAGAUGUGCAUACUCAAAGUU	21	414	465	29.7224	33.2003	ch11:50996608:50996833	226	-119.1
miRn0003b-5p	CUUUAAGUAUGCACACCUAGA	21	1	0	0.0717932	1e-06	ch11:50996608:50996833	226	-119.1
miRn0003c-3p	UAGAUGUGCAUACUCAAAGUU	21	414	465	29.7224	33.2003	ch5:64733700:64733928	229	-94.3
							ch5:62366495:62366594	100	-32.9
							ch10:1747239:1747459	221	-59.71
miRn0003e-3p	UAGAUGUGCAUACUCAAAGUU	21	412	464	29.5788	33.1289	ch9:5248379:5248613	235	-89.9
miRn0003e-5p	GAGAGUGCACAUCUAGAUACCUCA	24	1	0	0.0717932	1e-06	ch9:5248379:5248613	235	-89.9
miRn0004-3p	AGGACAUGAAUAUCAGUUGACGAC	24	11	0	0.789725	1e-06	ch10:2069584:2069741	158	-43.63
miRn0005-5p	UUUCAUUUUAUCAAGAUUGUCGUU	24	14	0	1.0051	1e-06	ch10:2694144:2694304	161	-28.05
miRn0006-5p	UUCGUGAUGUUAGGAGGCCUAG	22	60	66	4.30759	4.7123	ch10:6928975:6929047	73	-22.6
miRn0006a-3p	UUCGUGAUGUUAGGAGGCCUA	21	27	29	1.93842	2.07056	ch6:18943942:18944077	136	-33.5
miRn0006a-5p	UCGUGAUGUUAGGAGGCCUAGG	22	17	14	1.22048	0.99958	ch6:31205780:31205935	156	-51.5
miRn0007-3p	UUGAAGUAGAAGGUUGCAUCCC	22	498	0	35.753	1e-06	ch10:20656171:20656314	144	-31.6
miRn0007a-5p	GAAGUAGAAGGUUGCAUCCCUC	22	15	5	1.0769	0.356993	ch8:25292406:25292543	138	-29.2
miRn0008-5p	UAUAUCGGUUAUGUCUAAGGC	21	10	8	0.717932	0.571188	ch10:23771476:23771715	240	-43.5
							ch10:23778966:23779205	240	-42.4
							ch7:16073379:16073618	240	-48.64
							ch1:34065936:34066175	240	-43
							ch1:37584753:37584992	240	-43.3
							ch1:37672075:37672314	240	-41.2
							ch1:37874333:37874572	240	-43.5
							ch1:39555625:39555864	240	-43.5
							ch3:47622199:47622438	240	-45.7
miRn0008a-3p	UCAUAAUAUUCUGCUCGUGCAUA	23	60	47	4.30759	3.35573	ch1:34065936:34066175	240	-43
							ch1:37584753:37584992	240	-43.3
							ch1:37672075:37672314	240	-41.2
							ch1:37874333:37874572	240	-43.5
							ch1:39555625:39555864	240	-43.5
							ch3:47622199:47622438	240	-45.7
miRn0009-3p	GAGCGAGAGAGGACAGAGAGU/GAGCGAGAGAGGACAGAGAGUGGG	21/24	7	11	0.502552	1e-06	ch10:40075680:40075918	239	-48.19
miRn0010-5p	AAGAUAGACUUGUUUGAAUCUUGA	24	41	26	2.94352	1.85636	ch10:44034397:44034570	174	-31.1
miRn0011-5p	CUGUUGCGCAGGAAGACUUGGA	22	120	0	8.61519	1e-06	ch10:45366301:45366464	164	-48.6
							ch3:32774170:32774333	164	-38.31
miRn0011-3p	CAAGUUUGUCAUAGAAACGGUC	22	24	0	1.72304	1e-06	ch10:45366301:45366464	164	-48.6
							ch3:32774170:32774333	164	-38.31
miRn0012-3p	CGGUAAUGCUGCAGAAUGGGUU	22	44	46	3.1589	3.28433	ch10:9977914:9978024	111	-24.5
miRn0012-5p	CGCAGACUCCCAUGCCAGCCGU/GACUCCCAUGCCAGCCGUGUAC	22/22	5	1	0.358966	1e-06	ch10:9977914:9978024	111	-24.5
miRn0013-3p	AUUAGACAGUAUUAGAAUCAGAAU	24	6	10	0.430759	0.713985	ch10:60461620:60461767	148	-29.6
miRn0014-3p	AGAGGUGAAAGCAAAGAUCGACAA	24	32	0	2.29738	1e-06	ch10:61158219:61158394	176	-32.6
miRn0014-5p	UUGAUGAAUUAGUAGUUGACCUCU	24	13	0	0.933312	1e-06	ch10:61158219:61158394	176	-32.6
miRn0015-3p	AGGUAGAGAGAUUGUUUCUGA	21	30	0	2.1538	1e-06	ch10:62658605:62658828	224	-45.6
miRn0015a-5p	GUGGAGGUAGAGAGGUUGUUUCUG	24	0	12	1e-06	0.856783	ch6:1762103:1762304	202	-43.7
miRn0016-3p	AAGAUAAUAUUUCUGGAGAGUCUG	24	15	0	1.0769	1e-06	ch10:62681650:62681768	119	-26.67
miRn0016-5p	UUCUUUGAAAGUGUAGUAUCGCAU	24	1	0	0.0717932	1e-06	ch10:62681650:62681768	119	-26.67
miRn0017-5p	AAGCAAGCUUUUGGAGUGUGAGUU	24	0	19	1e-06	1.35657	ch8:62219920:62220052	133	-25.02
miRn0018-3p	AGACGGAUGAAAUUUGUGACGGUG	24	10	0	0.717932	1e-06	ch10:64712256:64712361	106	-21.62
miRn0019-5p	AAGGUCUGCGUAUAUUUUACAUUU/AUAAGGUCUGCGUAUAUUUUACAU	24/24	12	21	0.861519	1e-06	ch10:4253934:4254012	79	-18.26
miRn0020-5p	UUCUGAUUUGUCCGUGGCGGUGAU	24	10	7	0.717932	0.49979	ch10:5783324:5783591	268	-90
miRn0021-3p	AUACGAUGUAAAGAUGGAACUUGA	24	57	61	4.09221	4.35531	ch10:13612792:13613050	259	-47.9
miRn0022-5p	UCUAUGUGAGGGUUACAAGUAG	22	35	24	2.51276	1.71357	ch10:28818095:28818363	269	-44.1
miRn0023-5p	GACAUAGUGAGGAUCUUUGGGACA	24	465	522	33.3838	37.27	ch10:33244866:33245097	232	-65.54
miRn0024-5p	AUACGUAGAUAAGCUAACCACAUA	24	3	18	0.21538	1.28517	ch10:35381533:35381692	160	-51.5
miRn0025-3p	AGAUAUUUAUGUUUGAGCUUUAGG	24	0	13	1e-06	0.928181	ch8:59703915:59704175	261	-52.6
miRn0026-5p	AUCCACAUUCAUUUCAUUACACGA	24	20	20	1.43586	1.42797	ch10:60463845:60463971	127	-54.4
miRn0026-3p	UUGUAGUGAAAUGGAUGUUGAAU/UUGUAGUGAAAUGGAUGUUGAAUC	23/24	2	3	0.143586	1e-06	ch10:60463845:60463971	127	-54.4
miRn0027-5p	UAAUCCCCUCUUAUUGGCAUG	21	14	0	1.0051	1e-06	ch10:64094163:64094323	161	-99.3
miRn0027-3p	UGCCAAUAAGAGGGGAUUAAA	21	5	0	0.358966	1e-06	ch10:64094163:64094323	161	-99.3
miRn0028-5p	UUUGUCCUAAAACUAUGCGUA	21	0	18	1e-06	1.28517	ch8:61239558:61239840	283	-120.22
miRn0028-3p	UAGUUCUAGGUCAAAUUUAAC	21	0	1	1e-06	0.0713985	ch8:61239558:61239840	283	-120.22
miRn0029-5p	AGAGGUGACUGGCAAACAGUGUGU	24	0	34	1e-06	2.42755	ch8:56491159:56491318	160	-38.5
miRn0030-3p	CAAGAUGAGGACUUUGAGAUCAAA	24	15	7	1.0769	0.49979	ch11:2023633:2023736	104	-47.24
miRn0030-5p	UGAUCUCCAAGUUCUCAUCUUGUG	24	1	1	0.0717932	0.0713985	ch11:2023633:2023736	104	-47.24
miRn0031-3p	AUGGUUAAUUGAUACGUAUUCUCA	24	7	11	0.502552	0.785384	ch11:3729626:3729904	279	-108.5
miRn0031-5p	AGAAUGUGUAUUAAUUAACUAUGG	24	2	5	0.143586	0.356993	ch11:3729626:3729904	279	-108.5
miRn0032-3p	UUUUGGAUGGCAGGGGCACCAAUG	24	22	0	1.57945	1e-06	ch11:7187138:7187347	210	-102.09
miRn0033-5p	AUCGGUUACAGAGUAUGAGGCGCG	24	7	0	0.502552	1e-06	ch11:7426257:7426425	169	-45.13
miRn0034-5p	UGUUUGAAUUUCUACAACAAGCA	23	5	0	0.358966	1e-06	ch11:8221904:8222143	240	-36.89
miRn0035-3p	AAGUUAUGUUGGUAUUAAUUAUGU	24	12	0	0.861519	1e-06	ch11:15708247:15708387	141	-21.54
miRn0035-5p	AUAACUAAUAUCCACAUAACUUAU	24	3	0	0.21538	1e-06	ch11:15708247:15708387	141	-21.54
miRn0036-3p	UGGAUAAUUUGGGUUGUUGUU	21	91	0	6.53318	1e-06	ch11:16964630:16964797	168	-36.41
miRn0037-3p	AAGGACUAUUUUGAUAAGGUGAUA	24	7	0	0.502552	1e-06	ch11:19644743:19644854	112	-18
miRn0038a-5p	UUACUAAAGGAAACCUAUUUU/AUUACUAAAGGAAACCUAUUUU	21/22	29	26	2.082	1e-06	ch11:20091097:20091226	130	-20.9
							ch12:2626549:2626678	130	-20.9
							ch5:16339027:16339156	130	-20.9
							ch5:16356387:16356516	130	-19.2
							ch7:38255273:38255402	130	-20.8
							ch8:11127649:11127778	130	-20.9
miRn0038b-5p	AUUACUAAAGGAAACCUAUUUU	22	0	26	1e-06	1.85636	ch5:16381563:16381693	131	-22.8
							ch7:11397554:11397684	131	-21.4
							ch8:26831834:26831964	131	-20.8
miRn0039-3p	AAAGACUAGGAGAUAUAUGGAG	22	115	126	8.25622	8.99622	ch11:25826126:25826294	169	-43.4
miRn0040-5p	UGCAGUUUGAUAGUUUUGUGGA	22	24	13	1.72304	0.928181	ch11:36406116:36406379	264	-64.47
miRn0041-5p	CCGUCAGGGUCAUACUAUGAG	21	26	35	1.86662	2.49895	ch11:39257853:39257984	132	-47.6
miRn0042-3p	AGGAGAUUCUGUCAUAGCUA	20	12	13	0.861519	0.928181	ch11:39258001:39258276	276	-71.6
miRn0043-5p	UUGCGCAUUUAAAGAAUAUUAU	22	18	13	1.29228	0.928181	ch11:39467465:39467647	183	-29.2
miRn0043-3p	AAUACAAUUUAGACGAAGCAAAA	23	90	109	6.46139	7.78244	ch11:39467465:39467647	183	-29.2
miRn0044-5p	UUGGGCAUGCUGAAUCGGCGAA	22	38	0	2.72814	1e-06	ch11:41001262:41001407	146	-32.3
miRn0045-3p	AGAGUCCGAGCAACAUAGGU	20	1	0	0.0717932	1e-06	ch11:48418598:48418738	141	-50.5
miRn0045-5p	ACCUAUGUUGGUCGGACUCUC	21	14	3	1.0051	0.214196	ch11:48418598:48418738	141	-50.5
miRn0045a-3p	UUUUGAAGAGUCCGAGCAACAUAG	24	14	23	1.0051	1.64217	ch4:41122:41261	140	-45.25
miRn0046-3p	AUACACGUGUCAUAAUUUUAUCCA	24	14	0	1.0051	1e-06	ch11:51128527:51128637	111	-29.23
miRn0046-5p	AAGAUUAUGCCACGUGUAUCUAUU	24	1	0	0.0717932	1e-06	ch11:51128527:51128637	111	-29.23
miRn0047-5p	UAUGUCAUCACCUUGGUUGCAC	22	0	17	1e-06	1.21378	ch8:24809441:24809604	164	-39.4
miRn0048-3p	AAGGAUGACUGUUAUAGAGAGGUU	24	0	157	1e-06	11.2096	ch8:2656827:2657048	222	-66.9
miRn0048-5p	ACUAUCAGUGUACAGUCAGACCUC	24	0	16	1e-06	1.14238	ch8:2656827:2657048	222	-66.9
miRn0049-5p	UUCUCAGAUGUCAUUGCCACC	21	10	0	0.717932	1e-06	ch11:52430843:52430981	139	-80.19
miRn0049a-5p	UCUCAGAUGUCAUUGCCACCC	21	9	10	0.646139	0.713985	ch11:52430844:52430978	135	-81.9
miRn0050-5p	UCAAGUAGAUGCAUCACCUGCUUA	24	307	329	22.0405	23.4901	ch11:294650:294768	119	-47.3
miRn0050-3p	AGUAGGUGAUGCAACUACUUGUCU	24	10	15	0.717932	1.07098	ch11:294650:294768	119	-47.3
miRn0051-3p	AUACUUGUUCUGAGCUUAACAUAA	24	22	35	1.57945	2.49895	ch11:1024764:1024933	170	-32.1
miRn0052-3p	AAUGUGACAUGUAAAAUUAGACGA	24	0	24	1e-06	1.71357	ch8:2360821:2361032	212	-28.17
miRn0052-5p	UCUGUCCCAGUUUAGAUGACACAU	24	0	2	1e-06	0.142797	ch8:2360821:2361032	212	-28.17
miRn0053-3p	UGACUGCUUUGAUACCAAGUUGAA	24	11	0	0.789725	1e-06	ch11:2188047:2188165	119	-23.7
miRn0054-5p	AACUCGAAUUGAACGCAUCUUCUA	24	40	0	2.87173	1e-06	ch11:6552098:6552292	195	-42.71
miRn0054-3p	UCGGAUUUGAUUUAAAAGAGAAGA	24	4	0	0.287173	1e-06	ch11:6552098:6552292	195	-42.71
miRn0055-5p	GACGGUCAGGACUGACGGUCCGUC	24	10	0	0.717932	1e-06	ch11:9044164:9044238	75	-28.9
miRn0056-5p	GACAUAGUCUGGGCAUACUUA	21	407	0	29.2198	1e-06	ch11:17128064:17128262	199	-39.76
miRn0056-3p	UACCUGUUCUUGUAGAUUUGUCAU	24	4	0	0.287173	1e-06	ch11:17128064:17128262	199	-39.76
miRn0057-3p	GAAAUAUAGUAUCCAUCGCGGCGC	24	84	53	6.03063	3.78412	ch11:19290413:19290628	216	-63.11
miRn0058-5p	AUUAGCUUGCAAUAUCUUGUCA	22	15	0	1.0769	1e-06	ch11:27444221:27444322	102	-20.3
miRn0059-5p	UGAGGAUGGUGUUCAAGUUUAC	22	61	33	4.37939	2.35615	ch11:39270011:39270149	139	-32.5
miRn0059a-3p	UGUGAGGAUGGUGUUCAAGUUU	22	0	335	1e-06	23.9185	ch1:6657982:6658077	96	-26.8
miRn0060-3p	UUAUCUCUCGUGAAUUGGCAUA	22	603	522	43.2913	37.27	ch11:39350388:39350575	188	-35.8
miRn0061-3p	UGAAGAAAGGGGCAGCCUGAAACC	24	21	0	1.50766	1e-06	ch11:40519169:40519292	124	-32.4
miRn0062-5p	UACGACUUUAGGAGAAAAUGUA	22	126	128	9.04594	9.13901	ch11:42301239:42301437	199	-50
miRn0063-5p	AAGGUAUGAGGCAUCCAAGUGUCA	24	40	0	2.87173	1e-06	ch11:43506339:43506475	137	-37.1
miRn0064-3p	ACAGUAGUUUCUGUGGACUCGGAU	24	288	0	20.6764	1e-06	ch11:46158682:46158908	227	-50.4
miRn0064-5p	GAGUCUGUAUGACUUGUUGUUGUU	24	6	0	0.430759	1e-06	ch11:46158682:46158908	227	-50.4
miRn0065-3p	AUAUAGCAUAAGGUGGUAGAAACA	24	17	0	1.22048	1e-06	ch11:48953368:48953547	180	-31.96
miRn0066-3p	AGGGAGGAGGAUUGCCCAAGCCUU	24	27	0	1.93842	1e-06	ch11:49389495:49389611	117	-24.5
miRn0066-5p	AGGUUUUAGGCUUAACUCACACUC	24	4	0	0.287173	1e-06	ch11:49389495:49389611	117	-24.5
miRn0067-5p	AAGCUACUACGUCCUGUCAAACCC	24	30	25	2.1538	1.78496	ch12:117966:118197	232	-54.4
miRn0068-3p	UUGUCAGUUGAGACCAAGUUA	21	19	15	1.36407	1.07098	ch12:484176:484417	242	-102.31
miRn0069-3p	AUUUGACUCUAGCAUACCAAUAUC	24	10	0	0.717932	1e-06	ch12:732039:732162	124	-21.39
miRn0070-3p	AAGUUGAGGUGUCUAGAUGUGCAU	24	37	26	2.65635	1.85636	ch12:3934643:3934850	208	-75.5
miRn0071-3p	AGCGAUCUUAGUAUAAAAGGGCUU	24	10	0	0.717932	1e-06	ch12:8035738:8035904	167	-83.3
miRn0072-3p	UGGACAACCAAUGAAGCUUCCA	22	548	459	39.3427	32.7719	ch12:14897910:14898036	127	-30.5
							ch12:50144101:50144218	118	-28.41
							ch4:9725141:9725267	127	-30.6
							ch2:2263838:2263982	145	-35.3
							ch5:6315650:6315763	114	-27.73
							ch7:28907608:28907752	145	-27
miRn0073a-5p	UAGUAGAGUCUUAAGGAACGGUA	23	81	0	5.81525	1e-06	ch12:16342643:16342720	78	-18.9
miRn0073a-3p	CUUUUCUUUGAGAGGCUAUAAGA	23	1	0	0.0717932	1e-06	ch12:16342643:16342720	78	-18.9
miRn0073b-5p	CCACUCACGACUCGUUUUGGA	21	3	2	0.21538	0.142797	ch8:35065848:35065971	124	-28.5
miRn0073b-3p	UAGUAGAGUCUUGAGGAACGGUA	23	19	20	1.36407	1.42797	ch8:35065848:35065971	124	-28.5
miRn0074-3p	AUGUGAUUAAUGAUUAAGGAUUGU	24	23	27	1.65124	1.92776	ch12:21492484:21492588	105	-23.4
							ch3:34571679:34571783	105	-23.6
miRn0074-5p	AAGUCUUAAGUAUUGGUUGUAGGU	24	6	5	0.430759	0.356993	ch12:21492484:21492588	105	-23.4
							ch3:34571679:34571783	105	-23.6
miRn0075-5p	AGUUGAGACUCUACAAGGUGUGUU	24	10	11	0.717932	0.785384	ch12:27080324:27080462	139	-20.3
miRn0076-5p	AUAAGCUAAAGUAGAGGAAGACUC	24	0	14	1e-06	0.99958	ch8:52613856:52613930	75	-23.3
miRn0077-5p	AAACUGUAGAUUUAUUUACCGGCU	24	11	9	0.789725	0.642587	ch12:31120720:31120866	147	-46.89
miRn0078-5p	AGGAUGAUGAAUGUAAAUACUGGU	24	8	12	0.574346	0.856783	ch12:43608603:43608802	200	-36.2
miRn0079-3p	AAACAUUUUAAAGUUAGAUUGUCA	24	15	0	1.0769	1e-06	ch12:44842606:44842865	260	-47.54
miRn0080-3p	UAAAUGUUUUCCGAGUAUCUUU	22	22	5	1.57945	0.356993	ch12:47326049:47326195	147	-47.1
miRn0080-5p	AAUACUCGUAAAACAUUUAC/AAUACUCGUAAAACAUUUACG	20/21	10	8	0.717932	1e-06	ch12:47326049:47326195	147	-47.1
miRn0081-5p	CACAGAUGUUGUGGUGGCUCAG	22	10	11	0.717932	0.785384	ch12:50054043:50054290	248	-67.7
							ch10:11590242:11590383	142	-35.7
							ch10:35223346:35223487	142	-30.9
miRn0082-5p	CGCUAUGCUGCUCCGGAUGGUC	22	0	12	1e-06	0.856783	ch8:50030133:50030241	109	-27.7
miRn0082-3p	UCUUUCUGGAUUUUGUGUUGCUG	23	0	3	1e-06	0.214196	ch8:50030133:50030241	109	-27.7
miRn0083-5p	AUACACUAGAAAUAUUUGAAUC	22	9	12	0.646139	0.856783	ch12:59435343:59435579	237	-63.2
							ch1:37065296:37065532	237	-63.3
miRn0084-5p	ACUUCAAAAUCUAUGAUCAAACGG	24	13	0	0.933312	1e-06	ch12:1550280:1550428	149	-27.2
miRn0085-3p	UGAGCAGCAUUAGAGAAAUUG	21	20	8	1.43586	0.571188	ch12:1976394:1976561	168	-61.5
miRn0085-5p	UUUCUCUGGUGCUUACUCAAC/AUUUCUCUGGUGCUUACUCAAC	21/22	41	56	2.94352	1e-06	ch12:1976394:1976562	169	-61.5
miRn0086-3p	UUGAGCAGUAAAUAUUGGACG	21	0	1965	1e-06	140.298	ch8:39130662:39130782	121	-23.3
miRn0086-5p	CGACAUUUAUCUAAUUGCGGCA	22	0	13	1e-06	0.928181	ch8:39130662:39130782	121	-23.3
miRn0087-3p	GAGAGUAAAAUAGAGAUGGAUUG	23	0	1	1e-06	0.0713985	ch8:26780786:26780897	112	-29.5
miRn0087-5p	AGAGGGCGUUCUCUAUUUUACUCU	24	0	10	1e-06	0.713985	ch8:26780786:26780897	112	-29.5
miRn0088-5p	UUUGGACAUGUGAAUAGGAGAUA	23	39	36	2.79994	2.57035	ch12:3090742:3090924	183	-41.2
miRn0088-3p	UCUUACUGAUGACAUGACCAUAAA	24	0	1	1e-06	0.0713985	ch12:3090742:3090924	183	-41.2
miRn0089-3p	UUAGUAGAUGAAUAUGGUCAAUAU	24	34	0	2.44097	1e-06	ch12:4020310:4020510	201	-27.1
miRn0089-5p	AAAGACGGUUUAACUUAACUAAGA	24	11	0	0.789725	1e-06	ch12:4020310:4020510	201	-27.1
miRn0090-5p	AAUUAUUCUUUUAUUUGCAUAA	22	10	0	0.717932	1e-06	ch12:6297698:6297946	249	-35.66
miRn0091-3p	AUUCUGACGAAUUAUACAUAUACA	24	23	0	1.65124	1e-06	ch12:6658212:6658331	120	-23.1
miRn0091-5p	AUGUAUGUUGGUUAGAUAACGGUA	24	7	0	0.502552	1e-06	ch12:6658212:6658331	120	-23.1
miRn0092-3p	UGGACACAUCCUAUGUAGGCACAU	24	70	68	5.02552	4.8551	ch12:25938380:25938501	122	-30.51
							ch8:14082183:14082409	227	-57.3
							ch4:54743722:54743963	242	-183.1
miRn0093-5p	CGGCGAAAUGGAAUUGGCGUG	21	3	0	0.21538	1e-06	ch12:29003763:29003927	165	-37.53
miRn0094-5p	AGGAAAAUGGCGUAGUUGAAGUAC	24	11	0	0.789725	1e-06	ch12:30013583:30013789	207	-42.5
miRn0095a-5p	AGGGACGUUAGUGUGGUUAUUAGG	24	10	0	0.717932	1e-06	ch12:32668870:32668974	105	-19.2
							ch5:23179108:23179212	105	-25
miRn0095a-3p	CUAAUAAAAUCCUAAUCGCUAGAC	24	1	0	0.0717932	1e-06	ch12:32668870:32668974	105	-19.2
							ch5:23179108:23179212	105	-25
miRn0095b-3p	UAAUAAAAUCCUAAUCGCUAG	21	1	0	0.0717932	1e-06	ch8:55389962:55390070	109	-28.4
miRn0095b-5p	AGGGACGUUAGUGUGGUUAUUAGG	24	10	0	0.717932	1e-06	ch8:55389962:55390070	109	-28.4
miRn0096-3p	AUACCUCAUACAAAAUCUUAUUU	23	1	0	0.0717932	1e-06	ch12:33674672:33674850	179	-37.26
miRn0096-5p	UAGGGUCUGUUUGGUAGGAGGUAU	24	11	0	0.789725	1e-06	ch12:33674672:33674850	179	-37.26
miRn0097-3p	AGGCAGGAUGUUGACAUUACUCA	23	55	0	3.94863	1e-06	ch12:39436542:39436713	172	-37.3
miRn0098-5p	AGGAAGUAGUAUGAAAAUUCGCAU	24	10	0	0.717932	1e-06	ch12:40532857:40532941	85	-25
miRn0099-3p	UCAACUCAAAUUAGGAUUCUUGGA	24	0	27	1e-06	1.92776	ch8:25791337:25791422	86	-19.3
miRn0100-3p	CAGCCUUCUCAAUAUCAGUGGC	22	0	14	1e-06	0.99958	ch8:23764514:23764745	232	-56.4
miRn0101-3p	AGAAGUUGCGUUGAUUGACUACCU	24	14	0	1.0051	1e-06	ch12:63963556:63963784	229	-42.56
miRn0101-5p	UCGGAAAAUCUUAGCAGUUCAGUU	24	6	0	0.430759	1e-06	ch12:63963556:63963784	229	-42.56
miRn0102-3p	AUGAAGGGGUGAAUAUGACGUCAU	24	0	10	1e-06	0.713985	ch8:10159134:10159269	136	-32.2
miRn0103-3p	AGGAGCGGCUCAGACAUAUUAGUA	24	13	9	0.933312	0.642587	ch1:1165289:1165425	137	-19.05
miRn0104-3p	AGGUCUGAAUCUGAAUCGUGCAGA	24	29	29	2.082	2.07056	ch1:2499639:2499750	112	-29.5
miRn0105-3p	UCAGUAUGAGGGUCUUUGGCAG	22	0	171	1e-06	12.2092	ch8:6188210:6188471	262	-51.5
miRn0106-3p	UUAGUUUAGUUAAGGUAUGUCUCU	24	21	29	1.50766	2.07056	ch1:6356827:6357091	265	-101.38
miRn0106-5p	UUAAUUAAACUAAGGUCCUAUUAU	24	1	0	0.0717932	1e-06	ch1:6356827:6357091	265	-101.38
miRn0107-3p	UUUGUUGGUGCAACUGGCAUUCUC	24	0	38	1e-06	2.71314	ch8:395242:395346	105	-64.9
miRn0107-5p	AAAUGCUAGUUGCACGUACAAAGG	24	0	1	1e-06	0.0713985	ch8:395242:395346	105	-64.9
miRn0108-3p	UGAAUUACCAUUAUCCUCGACU	22	0	1	1e-06	0.0713985	ch7:64731112:64731302	191	-39
miRn0108-5p	UUAUGGAUUUGUGGUUGUUGGUAU	24	0	116	1e-06	8.28223	ch7:64731112:64731302	191	-39
miRn0109-5p	GCUGCACUCUGAGGGUUAGGCC	22	11	0	0.789725	1e-06	ch1:15549720:15549944	225	-65.9
miRn0110-5p	AUGACACUUGAUUUGACCGACAUU	24	0	20	1e-06	1.42797	ch7:63282356:63282473	118	-18.4
miRn0110-3p	AUGUUAGUUAUGUCAGUAAGGAUA	24	0	1	1e-06	0.0713985	ch7:63282356:63282473	118	-18.4
miRn0111-3p	UAGACUUGACACUUGGAUGCC	21	29	0	2.082	1e-06	ch1:56505868:56506139	272	-88.7
miRn0112-3p	AUACACUGACUGUACUUAACUAAG	24	0	10	1e-06	0.713985	ch7:61347707:61347948	242	-56.6
miRn0113-3p	AAGGACUCAAAGUAGACAUGAC/GGAAGGACUCAAAGUAGACAUGAC	22/24	14	8	1.0051	1e-06	ch1:66171352:66171571	220	-48.39
miRn0114-5p	ACAGAGGUCAGGCUGGAGGUAA	22	26	21	1.86662	1.49937	ch1:66664981:66665051	71	-21.7
miRn0115-5p	UUCCCUACCAUAUUGCCAAAU	21	2	3	0.143586	0.214196	ch1:71507708:71507841	134	-58.7
miRn0115-3p	UUGGCAAUAUGGUAGGGGAUU/UGGCAAUAUGGUAGGGGAUUC	21/21	30	15	2.1538	1e-06	ch1:71507708:71507841	134	-58.7
miRn0116-5p	GGAAUUUCGGGCAUAGAUUGAGGA	24	19	18	1.36407	1.28517	ch1:72351757:72351904	148	-28.2
miRn0116-3p	AUAAAUCCUGUUUGAGCCGUCGAG	24	7	3	0.502552	0.214196	ch1:72351757:72351904	148	-28.2
miRn0117-5p	GAUUUGUGAUUUCGUCUUUUCU	22	1	0	0.0717932	1e-06	ch1:82694602:82694707	106	-22.1
miRn0117-3p	AGGCAAAUUUUGACGAACUCACAC	24	10	0	0.717932	1e-06	ch1:82694602:82694707	106	-22.1
miRn0118-3p	UCCUAGAUUGUCUUUUCUGU	20	7	0	0.502552	1e-06	ch1:87025299:87025428	130	-83.3
miRn0118-5p	AAGAAGAGAGAAUCUAGGACA	21	38	0	2.72814	1e-06	ch1:87025299:87025428	130	-83.3
miRn0119-5p	UUCAAUGCUACAUACUCAUCC	21	36	44	2.58456	3.14154	ch1:88965256:88965357	102	-47.4
miRn0119-3p	AUGAGUAUGGUGCAUUGGAUG	21	3	7	0.21538	0.49979	ch1:88965256:88965357	102	-47.4
miRn0120-5p	AGGGCUGCAUACACACUACCCUCC	24	45	26	3.23069	1.85636	ch1:574102:574192	91	-21.3
miRn0121-3p	AAUGGACCCUACAGAGCACGAUUC	24	20	0	1.43586	1e-06	ch1:812481:812639	159	-47.5
miRn0122a-5p	UGGGGUUUAGAUUUGUUGGUUCGC	24	36	0	2.58456	1e-06	ch1:4852350:4852478	129	-31.6
miRn0122a-3p	ACGACUCGUUUGGAUCGUGACGGA	24	3	0	0.21538	1e-06	ch1:4852350:4852478	129	-31.6
miRn0122b-5p	UGGGGUUUAGAUUUGUUGGUUCGC	24	36	0	2.58456	1e-06	ch9:44377527:44377695	169	-40.8
miRn0122b-3p	AUCCGGAUAAGUGAUAGCACCAAU	24	3	0	0.21538	1e-06	ch9:44377527:44377695	169	-40.8
miRn0123-3p	AAGUGAAAUAUGCAGACAACUUUA	24	10	0	0.717932	1e-06	ch1:4964360:4964473	114	-19.1
miRn0123-5p	UAGAGGUGUUUAAUAGGUACAAAU	24	2	0	0.143586	1e-06	ch1:4964360:4964473	114	-19.1
miRn0124-5p	AUAAAUGUAGUAGCCAUCAUCU	22	48	30	3.44607	2.14196	ch1:6658121:6658314	194	-47.34
miRn0124-3p	UUGAUGACGGCUUAUAAGGUAC/UGACGGCUUAUAAGGUACCAUC	22/22	360	322	25.8456	1e-06	ch1:6658121:6658314	194	-47.34
miRn0125-5p	UAAUGUCAUAGUAAGAGGGGAU	22	0	13	1e-06	0.928181	ch7:48380400:48380617	218	-56.7
miRn0126-3p	AUACAUGAUUUGAUUAUCUGCA	22	0	11	1e-06	0.785384	ch7:37753592:37753697	106	-22.1
miRn0127-3p	UUAACAUAGGCAUCAAAAUCAU	22	37	18	2.65635	1.28517	ch1:16631453:16631672	220	-58.05
miRn0127-5p	GCUAGUGAAUGCCUAUGUUCUCC	23	1	2	0.0717932	0.142797	ch1:16631453:16631672	220	-58.05
miRn0128-5p	UGGAUUAUUCAUGUAGAGAGGUCA	24	19	0	1.36407	1e-06	ch1:18192080:18192211	132	-26
miRn0129-3p	UGAGUCCUCAUAGGUGUGUUU	21	1	0	0.0717932	1e-06	ch1:22443180:22443378	199	-42.53
miRn0129-5p	ACACGGUAUUAUGGGAUCGGAGUG	24	10	13	0.717932	0.928181	ch1:22443180:22443378	199	-42.53
miRn0130-3p	UCCUUCCCCACAGUCUUCAGGC	22	6	0	0.430759	1e-06	ch1:33394255:33394417	163	-39.24
miRn0130-5p	CAUCAGGAUUGGCGUGGAAGUCUA	24	26	0	1.86662	1e-06	ch1:33394255:33394417	163	-39.24
miRn0131-3p	UACAAGCCGAGUCUACGUAGAG	22	256	262	18.3791	18.7064	ch1:35437883:35438014	132	-30.45
							ch7:24026039:24026184	146	-43.5
miRn0131-5p	UUAGGCUGACUUGUCUUGGUGG	22	28	18	2.01021	1.28517	ch7:24026039:24026184	146	-43.5
miRn0132-5p	AUACUGUAUUGUAAUUUAUAAAUU	24	10	0	0.717932	1e-06	ch1:36746690:36746833	144	-19.7
miRn0132-3p	UUAAAUAAUUAAGGUAAAGGGUAA	24	3	0	0.21538	1e-06	ch1:36746690:36746833	144	-19.7
miRn0133-5p	CGGUAUUUAGGAUUUGUGGUAU	22	15	0	1.0769	1e-06	ch1:61187925:61188143	219	-55.4
miRn0134-5p	UGAGAAAUAUGAAUAGGACCGGAU	24	16	0	1.14869	1e-06	ch1:66906953:66907168	216	-29.3
miRn0135-3p	UGAUUUGUUGGACCACGUCAUU	22	59	0	4.2358	1e-06	ch1:69170386:69170469	84	-21.9
miRn0136a-3p	UGGACACAUAUAUACUUUUAA	21	18	14	1.29228	1.21378	ch1:69859906:69860019	114	-38.3
							ch3:33087240:33087380	141	-71.93
miRn0136a-5p	UUUAAAGGUAUAUAUGUGUCCACG	24	15	0	1.0769	1e-06	ch3:33087240:33087380	141	-71.93
							ch1:69859906:69860019	114	-38.3
miRn0136b-3p	UGGACACAUAUAUACUUUUAA	21	20	0	1.43586	1e-06	ch5:61581847:61581981	135	-63.22
miRn0136b-5p	AGGUAUAUAUGUGUUCACGUGGAC	24	9	0	0.646139	1e-06	ch5:61581847:61581981	135	-63.22
miRn0136c-3p	UGGACACAUAUAUACUUUUAA	21	0	17			ch1:39256800:39256941	142	-50.2
miRn0136c-5p	UUUUAAAGGUAUAUAUGUGUUCA	23	0	5	1e-06	0.356993	ch1:39256800:39256941	142	-50.2
miRn0137-5p	GAUUGGUGUUGUAGUGACUGGUGU/AUUGGUGUUGUAGUGACUGGUGUG	24/24	10	6	0.717932	1e-06	ch1:70015285:70015509	225	-48.6
miRn0138-5p	GAGGUGUUUAAAAUGAACAA	20	1	0	0.0717932	1e-06	ch1:75778567:75778695	129	-20.7
miRn0138-3p	AAUUUUAUGGGACUGUCGAUGGGU	24	13	0	0.933312	1e-06	ch1:75778567:75778695	129	-20.7
miRn0139-3p	AAAUUUUAAAUUUUGAAUUCGUCU	24	25	19	1.79483	1.35657	ch1:76229235:76229450	216	-47.91
miRn0140-3p	GGUUUCGUGGUGUAGUUGGUU	21	760	1744	54.5628	124.519	ch1:78014407:78014671	265	-47.6
miRn0141-5p	UCUGGAUCAAUUACAUGAAGCUAU	24	10	0	0.717932	1e-06	ch1:83449686:83449868	183	-35.5
miRn0142-3p	UCCUGUGUAAGCUAAGAUAUCCAU	24	45	39	3.23069	2.78454	ch1:88407323:88407562	240	-51.47
miRn0143-5p	UAUGCAUUGUUUGGUUUGGUGUA	23	19	0	1.36407	1e-06	ch2:14819010:14819227	218	-54.13
miRn0144-3p	AAGUCUGCUGAUGUGGUCACU	21	37	0	2.65635	1e-06	ch3:61426555:61426743	189	-72.6
miRn0144-5p	UGGACACAUGGUCAGAGACUGU	22	398	0	28.5737	1e-06	ch3:61426555:61426743	189	-72.6
							ch9:54552727:54552913	187	-65.6
							ch2:18485166:18485427	262	-75.52
miRn0145-3p	UUGGCUAAAGCAUAUGUAUCA	21	16	0	1.14869	1e-06	ch2:19232546:19232651	106	-31
miRn0146-5p	UGGACUGUCGUAGUAGAGUGGU	22	213	218	15.292	15.5649	ch2:24830457:24830715	259	-70.2
miRn0147-5p	AGGAACUGAGAUAUUGACACGGCU	24	13	5	0.933312	0.356993	ch2:27921826:27921936	111	-21.21
miRn0148-5p	GCUCUUGUAGCUCAGUUGGUU	21	112	184	8.04084	13.1373	ch2:34941290:34941382	93	-27.3
miRn0149-3p	UGUAUGCAAGAGCAAUGAUGG	21	17	30	1.22048	2.14196	ch2:36976702:36976835	134	-87.8
miRn0150-3p	UGGCCUGUAAUUGAGACGCAU	21	1	0	0.0717932	1e-06	ch2:40854513:40854661	149	-35.4
miRn0150-5p	AGGCAGUGAUGAUUUCUGGGCUA	23	12	7	0.861519	0.49979	ch2:40854513:40854661	149	-35.4
miRn0151-3p	AAAUAUUAAAAUAUUAAACGUUGG	24	11	9	0.789725	0.642587	ch2:40994051:40994228	178	-30.07
							ch6:1946236:1946413	178	-30.07
miRn0152-3p	AACUCACACUUCAAAAGCUAGCUC	24	11	5	0.789725	0.356993	ch6:38857561:38857850	290	-65.5
miRn0152-5p	AUGCUAGCUCGAAGAGAUGAGGAU/GCUAGCUCGAAGAGAUGAGGAUU	24/23	5	1	0.358966	1e-06	ch6:38857561:38857850	290	-65.5
miRn0153-3p	AGGAUACUUGUAUACUAUUUAUGA	24	16	0	1.14869	1e-06	ch2:46412541:46412809	269	-78.2
miRn0154-5p	UAGAGUAGGUGGCACUAACAUGA	23	12	0	0.861519	1e-06	ch2:47015445:47015547	103	-20.9
miRn0154-3p	AUACAGUGGUGCGACUCCUUUAUC	24	22	0	1.57945	1e-06	ch2:47015445:47015547	103	-20.9
miRn0155-3p	AAUCUGGUCUGAGAAGAUAGUGUG	24	12	14	0.861519	0.99958	ch2:48946155:48946415	261	-54.6
miRn0156-5p	CUUAAAUUUUAGAUUGUAAUA	21	5	12	0.358966	0.856783	ch2:49200892:49201103	212	-38.56
miRn0156-3p	AUGCAGCGUUUCUAGAACUAGGUA	24	144	202	10.3382	14.4225	ch2:49200892:49201103	212	-38.56
miRn0157-5p	UGGUGGGAUUUUAAAGCAGGUU	22	289	0	20.7482	1e-06	ch2:4027496:4027666	171	-46.7
miRn0157-3p	UGUGUAUUAAAAUUCCAAGAUG	22	2	0	0.143586	1e-06	ch2:4027496:4027666	171	-46.7
miRn0158-5p	AGAAGUGAUUAGACAGGACAUGAC	24	55	31	3.94863	2.21335	ch2:8090798:8091061	264	-56.1
miRn0159-3p	UAUCAAAUUGGGGAUCGAGUUA	22	10	0	0.717932	1e-06	ch2:12978597:12978784	188	-47
miRn0160-5p	AAUUCAAAUACUUGAGGGGCA	21	16	6	1.14869	0.428391	ch2:13026276:13026513	238	-63.4
miRn0161-5p	AGAGAAGGGUUACAAGAAGGUU	22	51	0	3.66145	1e-06	ch2:13048643:13048712	70	-20.1
miRn0162-5p	AUUCUUGGAUCGGAGUGUCACGUU	24	0	19	1e-06	1.35657	ch7:3450352:3450441	90	-28.3
miRn0163-3p	AAGUAGAGAAUGUAACAACUGAAA	24	10	8	0.717932	0.571188	ch2:16715040:16715167	128	-21.02
miRn0164-5p	CCUUGGGUGUUUGGUUGGACUG	22	16	0	1.14869	1e-06	ch2:24938775:24938919	145	-110.6
miRn0165-5p	AAGAAUAUUUGUUUUGAUAGUCGG	24	66	76	4.73835	5.42629	ch2:27013114:27013219	106	-20.9
miRn0166-5p	AGAAGACUGCUUCAUUCUUAGUUA	24	14	0	1.0051	1e-06	ch2:32198647:32198753	107	-22.7
miRn0167-5p	AACUUUAGGUUUGUCAGAUUUAUU	24	6	0	0.430759	1e-06	ch2:33789174:33789293	120	-18.7
miRn0168-5p	UUAUUCAUGAUUGAUUUGACAUAU	24	11	0	0.789725	1e-06	ch2:33953558:33953707	150	-19.55
miRn0169-3p	UUCAUUUUGAAGUAGGAUUAUUAA	24	9	0	0.646139	1e-06	ch2:38633321:38633509	189	-43.51
miRn0170-5p	AUAUUGGUGCGGUUCAAUUAG	21	10	0	0.717932	1e-06	ch2:39361345:39361473	129	-42.9
miRn0170-3p	AUUGAGCCGUGCCAAUAUCAC	21	1	0	0.0717932	1e-06	ch2:39361345:39361473	129	-42.9
miRn0171-3p	AGUUCUAAACUCAAAUCACUGGAC	24	44	0	3.1589	1e-06	ch2:42375082:42375187	106	-24.2
miRn0171-5p	AGGGAUUUCGAACUUGAGACCUCC	24	3	0	0.21538	1e-06	ch2:42375082:42375187	106	-24.2
							ch5:481471:481543	73	-20.8
miRn0172-3p	ACUAAUGAGGAACAACUUGUC	21	2	0	0.143586	1e-06	ch2:48383834:48384045	212	-73.11
miRn0172-5p	AGACAAGAUGUCCCUCAUUGGUAG	24	26	0	1.86662	1e-06	ch2:48383834:48384045	212	-73.11
miRn0173-3p	UUUGGUGUUGAAGUUGGAAUUUU/UUGGUGUUGAAGUUGGAAUUUUC	23/23	20	13	1.43586	1e-06	ch2:49437155:49437315	161	-28.6
miRn0174-5p	AAGAACCAUUCUGAAGGAGGUACU	24	15	15	1.0769	1.07098	ch3:571916:572161	246	-38.02
miRn0175-5p	GGGCUAAUCUUCUUUGGCAAA	21	13	0	0.933312	1e-06	ch3:731269:731398	130	-50.2
miRn0175-3p	AUUGCCAAAGAAGAUUUGCCCCG	23	3	0	0.21538	1e-06	ch3:731269:731398	130	-50.2
miRn0176-3p	CGUUCCUUCAAUCAAAAUUAUUA	23	2	0	0.143586	1e-06	ch3:9006095:9006274	180	-34.4
miRn0176-5p	AGGGAUAUUGAUAGAAGAUACAUA	24	103	69	7.3947	4.9265	ch3:9006095:9006274	180	-34.4
miRn0177-3p	AAACUGUGUUGACUUUAAGAGGUU	24	64	43	4.59477	3.07014	ch3:10647026:10647278	253	-48.9
miRn0178-3p	ACAUGCAGCUAGAAAUUGACA/ACAUGCAGCUAGAAAUUGACAUA	21/23	19	6	1.36407	1e-06	ch3:19791366:19791593	228	-34.1
miRn0179-5p	UCUUUUCACUUAUAGUAGGCGC	22	1	0	0.0717932	1e-06	ch3:31774762:31774924	163	-41.6
miRn0179-3p	AAGCAAGACUGAGAUGGUUUGGAC	24	461	0	33.0967	1e-06	ch3:31774762:31774924	163	-41.6
miRn0180-5p	AACUACAUCGUUGAGCGGGGAUAA	24	21	26	1.50766	1.85636	ch3:32275826:32275920	95	-18.37
miRn0181-5p	UGGACACAUCCUAUGUAGGCAC	22	40	35	2.87173	2.49895	ch3:39004265:39004337	73	-18.4
miRn0182-5p	GUUUCGAGUUUUGAUUGUCGUUA	23	13	0	0.933312	1e-06	ch3:43579126:43579354	229	-38.2
miRn0183-3p	AGUGAAUGAUGCGGGAGAUAG	21	4	11	0.287173	0.785384	ch3:49898502:49898605	104	-34.3
miRn0183-5p	AGCUGCCGACUCAUUCAUCCAA	22	0	2	1e-06	0.142797	ch3:49898488:49898620	133	-47.4
miRn0183a-5p	AUCUCCCGACUCAUUCAUUCA	21	234	144	16.7996	10.2814	ch6:1551755:1551887	133	-48.4
miRn0183a-3p	UGUGAAUGAUGCGGGAGAUAAA	22	29	27	2.082	1.92776	ch6:1551755:1551887	133	-48.4
miRn0184-3p	UCUACUCUUUGCUAUACUGAA	21	2	2	0.143586	0.142797	ch3:53068297:53068421	125	-70.6
miRn0184-5p	AGCAUAGUAAAGAGUAGAGACU	22	31	39	2.22559	2.78454	ch3:53068297:53068421	125	-70.6
miRn0185-3p	UGAAACCUGGACGAUACGUAUGAG	24	21	24	1.50766	1.71357	ch3:60044252:60044511	260	-56
miRn0186-3p	UUUGCAUAUGUCAGGAGCUUU	21	483	535	34.6761	38.1982	ch3:61786084:61786222	139	-50.8
miRn0186-5p	AGCUGCUGACCUAUGGAUUCC	21	188	222	13.4971	15.8505	ch3:61786084:61786222	139	-50.8
miRn0187-3p	AAACACUGAAAAGUCUGAUAUUGG	24	12	0	0.861519	1e-06	ch3:62057954:62058064	111	-21.3
miRn0188-3p	UGAUACCAUGUAAAGAUAUGACAC	24	26	16	1.86662	1.14238	ch3:62590681:62590899	219	-58.9
miRn0189-5p	UGAGACAUUGAUGAUGGUGGC	21	118	0	8.4716	1e-06	ch3:63293645:63293788	144	-64.1
miRn0189-3p	CACCACCAUCGAUGUCUCAGU	21	1	0	0.0717932	1e-06	ch3:63293645:63293788	144	-64.1
miRn0190-5p	AGGUUAUUCUUCUCUGGCAAG	21	9	10	0.646139	0.713985	ch3:735576:735697	122	-39.1
miRn0190-3p	UGCCAAGGGAGAAUUGCCCUAC	22	10	7	0.717932	0.49979	ch3:735576:735697	122	-39.1
miRn0190a-5p	AGGUUAUUCUCCUUUGGCAAG	21	67	54	4.81015	3.85552	ch7:55762783:55762904	122	-42.34
miRn0190a-3p	UGCCAAGGGAGAAUUGCCCUAC	22	11	7	0.789725	0.49979	ch7:55762783:55762904	122	-42.34
miRn0191-5p	AGUUUAUUGGUGCACACAAAGUCU	24	45	0	3.23069	1e-06	ch3:7532993:7533094	102	-18.5
miRn0192-5p	GGUGGAGCUUCCAGUUCUAG	20	68	48	4.88194	3.42713	ch3:17855906:17856009	104	-29.59
miRn0192-3p	AGGAUCAGGAGGCGUCACCUA	21	87	41	6.24601	2.92734	ch3:17855906:17856009	104	-29.59
miRn0193-5p	UUAGUAAAGACUCGGCAAAGCC	22	14	9	1.0051	0.642587	ch3:18192379:18192504	126	-24.21
miRn0194-5p	AAGACAUGUUUAAUUUGAGUUGGU	24	0	21	1e-06	1.49937	ch7:61606497:61606579	83	-18.7
miRn0195-3p	UUCUGUGGCUAUGCGUCCUAU	21	9	12	0.646139	0.856783	ch3:18509111:18509369	259	-97.09
miRn0195-5p	AGGGCGUCAGGGUCACAGAUGGGA	24	0	1	1e-06	0.0713985	ch3:18509111:18509369	259	-97.09
miRn0196-5p	UCAAGGAUGUUGCAUAGACUUG	22	34	23	2.44097	1.64217	ch3:22256897:22257150	254	-81.6
miRn0197-3p	CCUUCUUUGUGAAGUGAGUAAAA	23	1	0	0.0717932	1e-06	ch3:25232567:25232737	171	-37.3
miRn0197-5p	UGACGUUACUGUGGAAGGAAGGUU	24	496	693	35.6094	49.4792	ch3:25232567:25232737	171	-37.3
miRn0198-5p	AAGUGGAAGACUGACUCAAACAUA	24	0	31	1e-06	2.21335	ch7:60385999:60386175	177	-24.01
miRn0199-3p	UAGGGAACCAAGUAGAAGCAAGCC	24	10	12	0.717932	0.856783	ch3:46148470:46148721	252	-65.3
miRn0200-5p	AGGACUGACCAAAACAGAAACGGU	24	184	117	13.21	8.35363	ch3:58741138:58741395	258	-42.41
miRn0201-3p	AGAAAAUGAUGGAUCCUCUAAUA	23	10	4	0.717932	0.285594	ch3:64061876:64061972	97	-36.1
miRn0202-5p	ACAAGAAAACUGUGAAUUACAUGG	24	0	13	1e-06	0.928181	ch7:56840331:56840510	180	-79.7
miRn0202-3p	UGUAAUUCAUACUUUUCUUGUAGU	24	0	1	1e-06	0.0713985	ch7:56840331:56840510	180	-79.7
miRn0203-5p	UAGGCAUAAAUGUACAGUUACUGU	24	10	12	0.717932	0.856783	ch4:3423634:3423735	102	-27.9
miRn0204-3p	AGGUUGAGGGGCUACUUGUGCAUU	24	14	12	1.0051	0.856783	ch4:5556893:5556984	92	-22.5
miRn0205-5p	UGAAAUAGUUUCUUAGGACAAUGC	24	20	0	1.43586	1e-06	ch4:7225454:7225606	153	-22.7
miRn0206-3p	ACUUAUUGGUGUCAGGAUUCCC	22	13	16	0.933312	1.14238	ch4:13480105:13480217	113	-22.81
miRn0206-5p	UAGAGAACAUCGCGGAUUGGUU	22	11	16	0.789725	1.14238	ch4:13480105:13480217	113	-22.81
miRn0207-3p	AUGAUAGUGAUAGUUAAUGAUGGU	24	30	37	2.1538	2.64175	ch4:18466965:18467077	113	-21.5
miRn0208-3p	AGGGAUUCGUUAGAGAGGGA	20	61	32	4.37939	2.28475	ch4:29471584:29471716	133	-40.81
miRn0208-5p	CUUCUGCUACCGAUUUGCCCUUC	23	4	1	0.287173	0.0713985	ch4:29471584:29471716	133	-40.81
miRn0208a-3p	AGGGAUUCGUUAGAGAGGGA	20	0	32	1e-06	2.28475	ch4:29471599:29471731	133	-30.71
miRn0208a-5p	UUCUGCUACCGAUUUGCCCUU	21	0	1	1e-06	0.0713985	ch4:29471599:29471731	133	-30.71
miRn0291-5p	UGAUUUCUCAUAUAGUCACUU	21	0	1	1e-06	0.0713985	ch9:66271636:66271783	148	-47.6
miRn0291-3p	AAUAACUGUUAGUUGAGUGAUCAU	24	0	20	1e-06	1.42797	ch9:66271636:66271783	148	-47.6
miRn0210-3p	CUGAUCCUUGAGACUCUACGUA	22	13	0	0.933312	1e-06	ch4:40443322:40443397	76	-20.7
miRn0210-5p	UAUAGCCUCUCAGAGAUGAGUA	22	5	0	0.358966	1e-06	ch4:40443322:40443397	76	-20.7
miRn0211-5p	AAAAUCUGGAAGUCAUCAUCACAA	24	65	0	4.66656	1e-06	ch4:41148079:41148330	252	-56
miRn0211-3p	GAAGACUGUCUAGAGUUGCGGUUG	24	8	0	0.574346	1e-06	ch4:41148079:41148330	252	-56
miRn0212-3p	UGGAUAUUAUAUUUCGAGGGACA	23	13	0	0.933312	1e-06	ch4:43085873:43086108	236	-52.11
							ch6:16934058:16934159	102	-23.5
							ch6:25143565:25143666	102	-22.7
miRn0213-5p	AGGCUCGGAUGUCAUAUGUAAGAU	24	14	0	1.0051	1e-06	ch4:49451616:49451738	123	-20.9
miRn0214-3p	AAGUAUAUGUCAGGUAUUGUUUA	23	1	4	0.0717932	0.285594	ch4:50172857:50172972	116	-57.1
miRn0214-5p	AAACCUUACUUGACAUAUACUUAU	24	19	24	1.36407	1.71357	ch4:50172857:50172972	116	-57.1
miRn0215-3p	AGCACAAGAUCCAGGAUUUGAU	22	17	8	1.22048	0.571188	ch4:51003215:51003360	146	-42.4
miRn0216-5p	ACAUGAUUUAGAAAAGGACCGCAU/AUACAUGAUUUAGAAAAGGACCGC	24/24	86	79	6.17422	1e-06	ch4:52543338:52543525	188	-29.4
miRn0217-5p	UGCAAUGUACUCAAAUCGUUAUC	23	17	11	1.22048	0.785384	ch4:52870327:52870481	155	-58.43
miRn0217-3p	AUAACAAUUUCAGUUCAUUGCAAG/AGAUAACAAUUUCAGUUCAUUGCA	24/24	3	1	0.21538	1e-06	ch4:52870327:52870481	155	-58.43
miRn0218-3p	UUGAUUAUGGUAGAAUAUUAG	21	31	19	2.22559	1.35657	ch4:52886140:52886287	148	-59.7
miRn0218-5p	AAUACUCUACCAUAAUCAAUC	21	0	1	1e-06	0.0713985	ch4:52886128:52886302	175	-67.7
miRn0219-5p	UGUGGGUGGGGUGGAAAGAUUUGA	24	34	99	2.44097	7.06846	ch4:55142243:55142363	121	-55.2
miRn0219-3p	AAUCUUUCCUACUCCUCCCAUACC/AAAUCUUUCCUACUCCUCCCAUAC	24/24	4	4	0.287173	1e-06	ch4:55142243:55142363	121	-55.2
miRn0220-5p	UCUGAGGAUUAUAAUUGCUGA	21	1	0	0.0717932	1e-06	ch4:55146296:55146417	122	-21.3
miRn0220-3p	UGAGAUGAUGAUCGCACUGGGCU	23	79	0	5.67166	1e-06	ch4:55146296:55146417	122	-21.3
miRn0221-3p	AUAUAUUGGUAUCCAUUAUUCUU	23	1	0	0.0717932	1e-06	ch4:56128329:56128473	145	-26.84
miRn0221-5p	AAGAAUGAAAGACUCCAUCAUAAC	24	20	0	1.43586	1e-06	ch4:56128329:56128473	145	-26.84
miRn0222-5p	UUAGUCAAAGUAGAGGGUGCUUAA	24	90	0	6.46139	1e-06	ch4:57096721:57096874	154	-26.3
miRn0222-3p	AACGUGUCUUUUAACUUGAUCUCA	24	5	0	0.358966	1e-06	ch4:57096721:57096874	154	-26.3
miRn0223-3p	AAGACGGUCAAUAGUUUGGGAACA	24	0	10	1e-06	0.713985	ch7:44261555:44261756	202	-35.82
miRn0223-5p	UUUCAACAUUUCUUUCGGCGUUUU	24	0	4	1e-06	0.285594	ch7:44261555:44261756	202	-35.82
miRn0224-5p	AAAGCUUGAAGAGUGAUAGAACAU	24	11	0	0.789725	1e-06	ch4:62518157:62518311	155	-35.6
miRn0225-3p	AUACCCAGAUCAUAGAUGCUCC	22	0	580	1e-06	41.4112	ch7:11405476:11405755	280	-50.33
miRn0225-5p	AUGGCAAUGCUAUUUGGAGUUA	22	0	22	1e-06	1.57077	ch7:11405476:11405755	280	-50.33
miRn0226-3p	GAUAGUACAGGUAGGAAACUCACA	24	475	500	34.1018	35.6993	ch4:1580088:1580270	183	-83.7
miRn0226-5p	UGAGUUUUCUGUCUGUACUAGUA/UUUUCUGUCUGUACUAGUAUC	23/21	1	1	0.0717932	1e-06	ch4:1580088:1580270	183	-83.7
miRn0227-3p	AAGAUAAAUUUGUUUGACUCUUGA	24	0	15	1e-06	1.07098	ch7:10450371:10450575	205	-45.1
miRn0228-3p	AAUAUAUAAUGUUAGUCGCGACU	23	16	0	1.14869	1e-06	ch4:2975086:2975250	165	-32.4
miRn0228-5p	AGGUGAACUGUAUGUGUAUAUUAA	24	3	0	0.21538	1e-06	ch4:2975086:2975250	165	-32.4
miRn0229-3p	AACGACAGAAACAGAAUAAGAUGA	24	19	0	1.36407	1e-06	ch4:3237926:3238110	185	-38.7
miRn0230-3p	CCACGUGGACACAUAUAUACCUU	23	0	21	1e-06	1.49937	ch7:3820574:3820692	119	-42.43
miRn0230-5p	AUAUGUAUUCACGUGGACAUCAUA	24	0	4	1e-06	0.285594	ch7:3820574:3820692	119	-42.43
miRn0231-5p	UUCAGGGAUAAUAGGACAUU	20	979	707	70.2856	50.4788	ch4:4733385:4733492	108	-19.16
miRn0231-3p	UCUCUGAGAUUUUGGACAUAG	21	26	12	1.86662	0.856783	ch4:4733385:4733492	108	-19.16
miRn0232-5p	GCAUAGGUUGAGGGGUACUUGU	22	45	35	3.23069	2.49895	ch4:5805943:5806177	235	-48.79
miRn0232-3p	AGGUACAUCACUUUGAUUAUGUCU	24	5	4	0.358966	0.285594	ch4:5805943:5806177	235	-48.79
miRn0233-3p	AGUACAUUGUUGUUGUUCUGUCGU	24	0	57	1e-06	4.06972	ch6:41591147:41591411	265	-55.32
miRn0234-3p	UGCGGUACUCAUGUGUGCAUA	21	17	11	1.22048	0.785384	ch4:23585814:23585957	144	-37.4
miRn0235-5p	GAAGUAAAGAAAAUAGGGGA	20	16	0	1.14869	1e-06	ch4:29468263:29468474	212	-52.4
miRn0235-3p	CCCUUCUUUCUUUGCUUGGC	20	2	0	0.143586	1e-06	ch4:29468263:29468474	212	-52.4
miRn0236-3p	GCAAUAUAAUGAUGUAGAGGAU/AGCAAUAUAAUGAUGUAGAGGA	22/22	7	14	0.502552	1e-06	ch4:30045290:30045517	228	-55.2
miRn0236a-3p	AGCAAUAUAAUGAUGUAGAGGA	22	0	14	1e-06	0.99958	ch7:7990400:7990624	225	-47.26
miRn0237-5p	UAGCUUGCAAUAUCUCGUCAUU	22	16	12	1.14869	0.856783	ch4:34795015:34795113	99	-20.6
miRn0238-3p	UUUGUGGUGGUAUAAAUAAUG	21	13	0	0.933312	1e-06	ch4:40321125:40321259	135	-26
miRn0239-5p	AAGAAGGUUAUAGCUGGUGUC	21	11	0	0.789725	1e-06	ch4:47938574:47938703	130	-27.1
miRn0240-5p	AAUAGUAUUAUUGAUCGGGUGUAA	24	39	34	2.79994	2.42755	ch4:57327956:57328131	176	-43.1
miRn0241-3p	UUGCGACACCUGUAAUUAACGAGC	24	11	0	0.789725	1e-06	ch4:57604456:57604583	128	-33.5
miRn0242-3p	UGGAUAAGAUUAUGAUACGUGUAU	24	40	48	2.87173	3.42713	ch4:58886029:58886143	115	-31.9
miRn0242-5p	UGUCACAAUCUCAUCCAUCGAUC/ACAUGUCACAAUCUCAUCCAUCGA	23/24	1	1	0.0717932	1e-06	ch4:58886029:58886143	115	-31.9
miRn0242a-5p	AGGGACAUGUGGCGCAAUCUUAUC	24	8	7	0.574346	0.49979	ch9:66759771:66759890	120	-39.9
miRn0242a-3p	UGGAUAAGAUUAUGACACAUGUAU/AAGAUUAUGACACAUGUAUAUCCA	24/24	12	10	0.861519	1e-06	ch9:66759771:66759890	120	-39.9
miRn0243-5p	ACAACAUAUUGACUCUACUUAGCU	24	15	0	1.0769	1e-06	ch4:61545548:61545732	185	-36.5
miRn0244-3p	GGGGAUGUAGCUCAAAUGGUAGA	23	13481	44078	967.844	3147.11	ch4:62181165:62181383	219	-55.4
miRn0245-5p	ACAUGAUCUUAGAUAGAAGGGCGU	24	108	0	7.75367	1e-06	ch5:4317990:4318094	105	-20.7
miRn0245-3p	AUGAAUUAUGAUAGAAGAUUAGCA	24	13	0	0.933312	1e-06	ch5:4317990:4318094	105	-20.7
miRn0246-5p	GCGUAGAACCACACAUGUGAAGCA	24	11	0	0.789725	1e-06	ch5:5076783:5076860	78	-21.4
miRn0247-5p	AAUAGUUGUCCACUAUUGACUUGA	24	5	12	0.358966	0.856783	ch5:8015610:8015854	245	-54.22
miRn0247-3p	AGUGGACAACUAUUAUUGGACGGA	24	0	4	1e-06	0.285594	ch12:62335796:62336086	291	-71.66
miRn0248-3p	AUCAUAGAUGCUCCAAGUGUAA	22	11	0	0.789725	1e-06	ch5:16356630:16356881	252	-50.8
miRn0248-5p	GCUAUUUGGAGUUAUUAUGCACG	23	30	0	2.1538	1e-06	ch5:16356630:16356881	252	-50.8
miRn0248a-5p	UAUAAGAUUCUAUACAGCACCA	22	25	24	1.79483	1.71357	ch8:21466132:21466424	293	-45.7
miRn0248a-3p	AUGCUAUUUGGAGUUAUUAUGC	22	27	17	1.93842	1.21378	ch8:21466132:21466424	293	-45.7
miRn0248b-3p	AACCAACUACAAGAGCCUUGAA	22	0	8	1e-06	0.571188	ch5:16356626:16356794	169	-36.9
miRn0248b-5p	CAAUGCUAUUUGGAGUUAUUAUGC	24	0	17	1e-06	1.21378	ch5:16356626:16356794	169	-36.9
miRn0249-5p	AGAGCUCUCCGACUGGAGCACA	22	28	26	2.01021	1.85636	ch5:44817343:44817496	154	-51.1
miRn0250-3p	AGGAGUUAUGAUCGUUUGAAGUU	23	10	8	0.717932	0.571188	ch5:46353823:46353971	149	-32
miRn0251-3p	UUGUUCCACUGUAGUUUGGGUU	22	254	238	18.2355	16.9929	ch5:53777873:53777980	108	-24.74
miRn0252-3p	GUCGAUCAAGGGCAUGGGUGUG	22	25	34	1.79483	2.42755	ch5:55976234:55976321	88	-29.9
miRn0253-3p	UCAACUUUUGGGAUUGUACAUC	22	121	87	8.68698	6.21167	ch5:59811723:59811856	134	-27.3
miRn0254-3p	UCUGUUUGAGUUUGGUCCGGGG	22	28	0	2.01021	1e-06	ch5:60044290:60044498	209	-54.9
miRn0254-5p	UGCAUCUCGACUCUCAUAUCAG	22	3	0	0.21538	1e-06	ch5:60044290:60044498	209	-54.9
miRn0255-5p	AACCUACUGUAGUAUGCAAGAUGA	24	129	139	9.26132	9.9244	ch5:60335437:60335594	158	-28.2
miRn0256-5p	AAUGCAAUGUCAUAUACCAUC	21	239	157	17.1586	11.2096	ch5:60646150:60646285	136	-72.8
miRn0256-3p	UGGUAUAUGACCUUGCAAUUCA	22	345	379	24.7687	27.06	ch5:60646150:60646285	136	-72.8
miRn0257-3p	CUAUGAGAUAAGUUCAACGUG	21	1998	1989	143.443	142.012	ch5:60646142:60646291	150	-81.3
miRn0257-5p	CGUUGAAUAUAUCUCAUAAUG	21	0	1	1e-06	0.0713985	ch5:60646142:60646291	150	-81.3
miRn0258-3p	AUGUAGACUGUAUGCAGAUUUUA	23	28	0	2.01021	1e-06	ch5:63424436:63424568	133	-28.2
miRn0258-5p	GUACACUGUAUGCAUACUUUACUA	24	3	0	0.21538	1e-06	ch5:63424436:63424568	133	-28.2
miRn0259-5p	UUUGAUCAGUAGAUAAUUGAGUGU	24	35	0	2.51276	1e-06	ch5:149507:149678	172	-40.93
miRn0260-3p	UAUCAGAUAUAUAGUAGUAUGGAU	24	10	3	0.717932	0.214196	ch5:3213214:3213333	120	-21.2
miRn0261-5p	ACCUGAACCUCCAACUCCUCA	21	0	10	1e-06	0.713985	ch6:23219830:23219922	93	-31.3
miRn0262-5p	UAUGGAGACCCAUACUCGGCAA	22	63	0	4.52297	1e-06	ch5:8260635:8260808	174	-47.04
miRn0263-5p	UGAGAGGCUAUAAAGAUUACUA	22	10	0	0.717932	1e-06	ch5:16348365:16348566	202	-50.5
							ch7:47713179:47713302	124	-34
miRn0264-3p	AUCAUUACUUGAUCUCGUGCA	21	130	174	9.33312	12.4233	ch5:16356634:16356809	176	-34
miRn0264-5p	UUCAAGGCUCUUGUAGUUGGUU	22	242	224	17.374	15.9933	ch5:16356634:16356809	176	-34
miRn0265-5p	AUACAAUGUUUGACUAGAUUAUAU	24	3	4	0.21538	0.285594	ch5:16800672:16800763	92	-19.4
miRn0265-3p	UGUUUGGUUUGAUUGUAUCG/AAUUGUUUGGUUUGAUUGUAUCGU	20/24	81	34	5.81525	1e-06	ch5:16800655:16800778	124	-23.6
miRn0266-3p	AGGAUUCUGAGGUAGUUGCUGGUC	24	10	3	0.717932	0.214196	ch5:25139720:25139813	94	-20.85
miRn0267-5p	UCUUAGGUGGAGUGUCAGUCAC	22	10	6	0.717932	0.428391	ch5:25683809:25683898	90	-22.6
miRn0268-5p	AUACUUACUUUAGAUGGUACCUCU	24	0	22	1e-06	1.57077	ch6:21797307:21797545	239	-34.8
miRn0269-5p	CGAACCAGGUUUCGGAUUGGGA	22	16	10	1.14869	0.713985	ch5:60041459:60041671	213	-65.82
miRn0270-3p	AGUUUGCAGAUUCAGAACGAGCGU	24	486	0	34.8915	1e-06	ch5:64208770:64209041	272	-62.4
miRn0271-3p	AAGAUUGAAUUAGAAUCUACGGUG	24	10	0	0.717932	1e-06	ch6:733264:733424	161	-26.2
miRn0272-3p	UGGCCCCUGCUUGAUGAUGAGUU	23	15	0	1.0769	1e-06	ch6:777071:777319	249	-46.78
miRn0273-3p	UUGCUAGAGGUUGUUGGAUUAG	22	31	0	2.22559	1e-06	ch6:1592139:1592295	157	-115.5
miRn0274-3p	AUUGACUGUUGAUAUUAAUGGCUA	24	0	18	1e-06	1.28517	ch6:623366:623491	126	-23.31
miRn0275-5p	AAGUUCAAGAACGAUCAAGAU	21	12	9	0.861519	0.642587	ch6:4538419:4538639	221	-43.6
miRn0275-3p	AGAGAUUGUAACACUUGCAUUUGA	24	9	12	0.646139	0.856783	ch6:4538419:4538639	221	-43.6
miRn0276-3p	AUACAAAUACUGGACAACUUUA/AUACAAAUACUGGACAACUUUAAU	22/24	3	4	0.21538	1e-06	ch6:5575748:5575867	120	-26.2
miRn0276-5p	AAAUAGUUCUGUGGGGUGAUAGGA/UUAAAUAGUUCUGUGGGGUGAUAG	24/24	7	12	0.502552	1e-06	ch6:5575748:5575867	120	-26.2
miRn0277-3p	GCUAAAGGAAUGAAGAUGCUG	21	35	0	2.51276	1e-06	ch6:6003219:6003299	81	-21.81
miRn0278-5p	AGAUAAUGGUCUUAGGAGUUACA	23	29	0	2.082	1e-06	ch6:11747672:11747829	158	-26.1
miRn0279-5p	AUAUUGAAGGAUAUUUGUAUGA	22	10	5	0.717932	0.356993	ch6:12606874:12607071	198	-55.7
miRn0279-3p	AUACGAUUCUUCCUUUCCUGUUA	23	5	4	0.358966	0.285594	ch6:12606874:12607071	198	-55.7
miRn0280-5p	UGAGGACUUGCUAUUUUAUUUU	22	18	13	1.29228	0.928181	ch6:24328126:24328235	110	-23.3
miRn0280-3p	ACUGGGCCAAGCAAGAGCUUCA/AACUGGGCCAAGCAAGAGCUUC	22/22	693	671	49.7527	1e-06	ch6:24328126:24328235	110	-23.3
miRn0281-5p	AGGAUUUAUCCAUGAUUCGAGGG	23	13	0	0.933312	1e-06	ch6:24763739:24763852	114	-25.56
miRn0281a-5p	GGAUUUAUCCAUUGAUUCGAGGAC	24	12	0	0.861519	1e-06	ch7:61606667:61606776	110	-22.2
miRn0282-5p	UAGGACAGUCGCAAAGUUAAGGU	23	16	5	1.14869	0.356993	ch6:25266615:25266837	223	-50.45
miRn0283-5p	AAGAUAUGUCUUGAUCUCUAGAAU	24	34	36	2.44097	2.57035	ch6:31479386:31479485	100	-18.1
miRn0284-5p	AUCAACUAAUAUAGAACAGAGGGA	24	0	23	1e-06	1.64217	ch6:43773261:43773500	240	-39.01
miRn0284-3p	ACUUCCGGAUAUAUAAGCAGAUUU	24	0	4	1e-06	0.285594	ch6:43773261:43773500	240	-39.01
miRn0285-3p	AGAGUAGAAUCAAUGGAUCAACA	23	109	0	7.82546	1e-06	ch6:31673480:31673738	259	-48.45
miRn0285-5p	AAGAUUCUUGGAGGCUACUCAACC	24	25	20	1.79483	1.42797	ch6:31673480:31673738	259	-48.45
miRn0285a-3p	GAGUAGAAUCAAGGGAUCCACA	22	4	0	0.287173	1e-06	ch8:61196577:61196834	258	-60.1
miRn0285a-5p	AAGAUUCUUGGAGGCUACUCAACC	24	32	0	2.29738	1e-06	ch8:61196577:61196834	258	-60.1
miRn0286-5p	CCACGACUUUUAAGAUAAUGGUA	23	46	0	3.30249	1e-06	ch6:32748311:32748454	144	-27.82
miRn0286-3p	AUUAAGUUAGUGGUGGUGGAUAAU	24	21	0	1.50766	1e-06	ch6:32748311:32748454	144	-27.82
miRn0287-5p	GUUCCUUUGAGCUAAUUUCGGCAU	24	12	0	0.861519	1e-06	ch6:37173213:37173386	174	-21.8
miRn0287-3p	AAACACUGAGAUUACCAUACCAAC	24	3	0	0.21538	1e-06	ch6:37173213:37173386	174	-21.8
miRn0288-3p	AGGAUCUUAGAAUAGUCAAGAUGU	24	32	35	2.29738	2.49895	ch6:38671034:38671178	145	-22.11
miRn0288-5p	AGGAGAUAUUUGGAUACUACGUAA	24	26	39	1.86662	2.78454	ch6:38671034:38671178	145	-22.11
miRn0289-3p	GUCGAUAUGUCCGAGUGGUUAAGG	24	420	0	30.1531	1e-06	ch6:40792922:40793053	132	-29.7
miRn0290-5p	AGAUAUUCCUGACGAUCGUGAUA	23	6	0	0.430759	1e-06	ch6:41275063:41275231	169	-82.8
miRn0290-3p	AAAUCACGAUCAUCAGGAAUAUCU	24	10	0	0.717932	1e-06	ch6:41275063:41275231	169	-82.8
miRn0291-5p	AGCUUUUGUGAUGUGAGUUCGGCC	24	64	44	4.59477	3.14154	ch6:41716355:41716495	141	-25.79
miRn0291-3p	ACCAAUUUGUUGUUCGUCGAUGUU	24	5	5	0.358966	0.356993	ch6:41716355:41716495	141	-25.79
miRn0292-3p	AUUCGAGGGUCGUUAGUGGCGUAU	24	43	50	3.08711	3.56993	ch6:41768779:41768897	119	-26.81
miRn0292-5p	AAUUCUGUUGAUCCUUUGAUUCUA	24	9	12	0.646139	0.856783	ch6:41768779:41768897	119	-26.81
miRn0293-5p	AGUGGACAAGUAAAGGUGGAUGGA	24	6328	8790	454.307	627.593	ch6:1522068:1522187	120	-56.2
miRn0293-3p	UUUAUUUGUUCGCUAUACUAAAAU	24	14	13	1.0051	0.928181	ch6:1522068:1522187	120	-56.2
miRn0294-3p	AAAUGUUUAAUUUGAUCGUAUUGU	24	10	0	0.717932	1e-06	ch6:1688059:1688150	92	-18.6
miRn0295-5p	GAAUGUCGUCUGGUUCGAGAU	21	2	4	0.143586	0.285594	ch6:2516264:2516411	148	-53.3
miRn0295-3p	UUCGGACCAGGCUUCAUUCCCC	22	446	406	32.0198	28.9878	ch6:2516264:2516411	148	-53.3
miRn0296-3p	CGGACUACCUAGUGAGAUAGUA	22	53	61	3.80504	4.35531	ch6:13281226:13281379	154	-41.6
miRn0297-5p	AGAAUAGCGGGACGGACAAGGG	22	227	304	16.2971	21.7052	ch6:15097942:15098049	108	-23.51
miRn0298-3p	UCUUGAAACGACUCUACUGCAU	22	238	225	17.0868	16.0647	ch6:17319103:17319250	148	-32.6
							ch7:6907699:6907846	148	-34.7
miRn0299-5p	AAAUCAGGUAGAACAGCUAGAUGU	24	16	0	1.14869	1e-06	ch6:20396471:20396639	169	-27
miRn0300-5p	AAGUACCUCUUAGAUUAUGAUCGA	24	25	29	1.79483	2.07056	ch6:21260069:21260303	235	-69
miRn0300-3p	AGUCAUAGUCUAGAGGAUAUUUAC	24	2	0	0.143586	1e-06	ch6:21260069:21260303	235	-69
miRn0301-5p	AUCCAUGUUGAUCAGCUCGGUU	22	109	90	7.82546	6.42587	ch6:21476030:21476184	155	-49.5
miRn0301-3p	UCGUAAGCUGAGGCGGCGCUGA	22	72	76	5.16911	5.42629	ch6:21476030:21476184	155	-49.5
miRn0302-3p	UCGGGACGUUUUGUGCAGUUUG	22	20	0	1.43586	1e-06	ch6:21479582:21479695	114	-26.26
miRn0303-3p	UCGUCAGUAGCUUCGGAAGGCG	22	222	224	15.9381	15.9933	ch6:28404997:28405259	263	-60
							ch8:3523407:3523669	263	-56.16
miRn0303-5p	UUGAUGAAGAUAAUAUUGAUGC	22	10	11	0.717932	0.785384	ch6:28404997:28405259	263	-60
							ch8:3523407:3523669	263	-56.16
							ch9:50486657:50486873	217	-48
miRn0304-3p	AUACUUUGUUCUGAGCUGGUGUCU	24	0	12	1e-06	0.856783	ch6:42942044:42942140	97	-24
miRn0305-5p	AUGAUUCGUAGCUACAUAUUAGAG	24	0	13	1e-06	0.928181	ch6:42366086:42366255	170	-23.8
miRn0306-5p	AGUGGGUGGUGUGGUAAGAUUU	22	27	45	1.93842	3.21293	ch6:33877970:33878090	121	-54.05
miRn0306-3p	AUCUUGCCAAUACCGCCCAUUCC	23	32	12	2.29738	0.856783	ch6:33877970:33878090	121	-54.05
miRn0307-5p	AGAAAGACUUUUGACACAUGUAGA	24	24	0	1.72304	1e-06	ch6:40513655:40513896	242	-47.89
miRn0308-5p	UGAAGCUGCCAGCAUGAUCUAAA	23	49	49	3.51787	3.49853	ch6:45629349:45629478	130	-48.2
miRn0308-3p	GAUCAGAUCAUGUGGCAGCCUUAC/CAGAUCAUGUGGCAGCCUUACC	24/22	1	5	0.0717932	1e-06	ch6:45629349:45629478	130	-48.2
miRn0308a-5p	UGAAGCUGCCAGCAUGAUCUAAA	23	49	49	3.51787	3.49853	ch9:59584663:59584786	124	-54
miRn0308a-3p	UCAGAUCAUGUGGCAGCAUCACC/AUCAGAUCAUGUGGCAGCAUCACC	23/24	96	89	6.89215	1e-06	ch9:59584663:59584786	124	-54
miRn0308b-3p	UCAGAUCAUGUGGUUGCUUCA	21	86	88	6.17422	6.28307	ch9:63883390:63883512	123	-41.9
miRn0308b-5p	UGAAGCUGCCAGCAUGAUCUAAA	23	49	49	3.51787	3.49853	ch9:63883390:63883512	123	-41.9
miRn0309-5p	AUCUGAUCAGAGUAUGAUGACACU	24	102	130	7.32291	9.28181	ch7:4110794:4110922	129	-23.46
miRn0310-3p	AAUGAACUACUAUGCAAUGGCUAA	24	67	85	4.81015	6.06888	ch7:4205588:4205682	95	-19.4
miRn0311-3p	AUGGGUUGAAUAGAAAUUAGGUU/AUGGGUUGAAUAGAAAUUAGGUUG	23/24	13	9	0.933312	1e-06	ch7:16129114:16129242	129	-26.7
miRn0312-5p	AGAGGCGAAUUGUAUAUGUAUAUC	24	35	37	2.51276	2.64175	ch7:20190830:20190912	83	-21.5
miRn0313-3p	UUAGGAAGUUAGGCCCCACA	20	0	6	1e-06	0.428391	ch9:16910331:16910456	126	-29.5
miRn0313-5p	UCGGUUAGUCCUAGGUUAGUUAG	23	97	40	6.96394	2.85594	ch9:37135032:37135297	266	-67.4
							ch7:24214961:24215168	208	-68.7
miRn0314-5p	CCUUUGCAAUUCUCAGUCGGAA	22	74	0	5.3127	1e-06	ch7:29336817:29336930	114	-23.5
miRn0315-3p	UCUGACAUAGAGGAAGUUCAUC	22	85	91	6.10242	6.49727	ch7:37783201:37783295	95	-27.06
miRn0316-3p	UUCAAGAGGAGGAGUGGUAGAU	22	17	28	1.22048	1.99916	ch7:37788033:37788148	116	-34.4
							ch7:37775852:37775967	116	-34.4
miRn0317-3p	UCCUCUCGAUUUUCUGCUGGAU	22	6	17	0.430759	1.21378	ch7:43461794:43462025	232	-49.4
miRn0318-3p	AAGCUGUUGCGGUUACUGACAGAC	24	146	105	10.4818	7.49685	ch9:66028539:66028672	134	-30.9
miRn0319-5p	UUGAUGGCGUAGGAAAGAAGACAC	24	208	272	14.933	19.4204	ch7:59240173:59240362	190	-41.3
miRn0320-5p	AGUAGAAUCAAUGAAUCAACAGAA	24	142	108	10.1946	7.71104	ch7:61606763:61606944	182	-32.23
miRn0320a-5p	AGUAGAAUCAAUGGAUCAACAGAA	24	0	72	1e-06	5.1407	ch6:41769269:41769394	126	-26.6
miRn0320a-3p	AAUCAUGUUUCUUCAUAUUUUAUU	24	0	3	1e-06	0.214196	ch6:41769269:41769394	126	-26.6
miRn0321-5p	UACCUAAGUUGCUCGGACUCU	21	13	8	0.933312	0.571188	ch7:62390312:62390383	72	-20.5
miRn0322-3p	AGACUGAUGAUGUGAACAAGCAGG	24	16	0	1.14869	1e-06	ch7:64508430:64508507	78	-21.9
							ch7:64511403:64511480	78	-20.1
miRn0323-3p	UCUGUAUCUCUAUGACUGAAG/UCUGUAUCUCUAUGACUGAAGA	21/22	29	38	2.082	1e-06	ch7:2561564:2561699	136	-58.4
miRn0323-5p	UAGGUCAUAGAGAUACAAAUCA/UUAGGUCAUAGAGAUACAAAUC	22/22	3	4	0.21538	1e-06	ch7:2561564:2561699	136	-58.4
miRn0324-5p	AGGUUCACUUCUGAUUGUAGCCGG	24	45	53	3.23069	3.78412	ch7:4409800:4409943	144	-37
miRn0325-5p	ACGUGGACAUCAUAAAUAUUGCAU	24	24	30	1.72304	2.14196	ch7:5634882:5634952	71	-22
miRn0326-5p	AUGGUCUUGUACUGCAUUUUAU	22	0	4	1e-06	0.285594	ch6:2300097:2300200	104	-23.12
miRn0326-3p	AGCUGCAGAACAAGAAAGAGGUGU	24	0	20	1e-06	1.42797	ch6:2300097:2300200	104	-23.12
miRn0327-3p	GAGGAUUGUAACAAAAGGUGGGUU	24	25	0	1.79483	1e-06	ch7:15030927:15031058	132	-28.6
							ch7:15038916:15039056	141	-36.1
miRn0328-3p	CUCAGAUAAGGAUUCUUGGAU	21	2	0	0.143586	1e-06	ch7:16953316:16953398	83	-18.42
miRn0328-5p	ACAAGAUGCGUUCAAUUUGAGUU	23	12	0	0.861519	1e-06	ch7:16953316:16953398	83	-18.42
miRn0329-5p	UUACUGGUUAUUGGAGAUUCA	21	11	10	0.789725	0.713985	ch7:24706697:24706798	102	-20.4
miRn0330-3p	GAGGUGUUCGUGAUGUUAGGAG	22	16	23	1.14869	1.64217	ch7:36335151:36335311	161	-47.5
miRn0331-5p	UCGGCAAGCCCAUGGUAUCCUU	22	303	191	21.7533	13.6371	ch7:44219568:44219743	176	-38.71
miRn0331-3p	GUAUGUUGUGGACUUGUGGUUU	22	54	44	3.87683	3.14154	ch7:44219568:44219743	176	-38.71
miRn0332-3p	AGGUGAAUUGAUGGGUAUAGACUA	24	19	0	1.36407	1e-06	ch7:45425493:45425758	266	-49.8
miRn0333-5p	UUUGCAGAUGUUUCCUUCAUG	21	0	2	1e-06	0.142797	ch7:52497569:52497770	202	-39.2
miRn0333-3p	UGCAAGGUAAGAUCGAAUGGUA	22	73	63	5.2409	4.49811	ch7:52497569:52497770	202	-39.2
miRn0333a-3p	UUGCAAGGUAAGAUCGAAUGGU	22	0	140	1e-06	9.9958	ch7:16996572:16996775	204	-38.9
miRn0334-3p	AAUUUUAGGAUUGAAGAUAGAAGA	24	0	24	1e-06	1.71357	ch8:52924763:52925007	245	-51.65
miRn0335-5p	AUACAAGAUAACAACGGAAUGGAG	24	11	15	0.789725	1.07098	ch7:52887181:52887306	126	-21.43
miRn0336-5p	AGGUGCACGGUUCUGAGUUGGA/GGUGCACGGUUCUGAGUUGGAU	22/22	10	13	0.717932	1e-06	ch7:60900669:60900849	181	-37.33
							ch1:76010285:76010463	179	-37.33
							ch7:52957190:52957368	179	-37.33
							ch8:49410365:49410543	179	-37.33
							ch8:61031919:61032097	179	-37.33
miRn0337-5p	AGGAACUAUGUAUUUGCAAGUGAG	24	82	65	5.88704	4.64091	ch7:61570847:61571043	197	-37.2
miRn0338-3p	AAACUUGUUUAGAACUGAAGCAUA	24	22	9	1.57945	0.642587	ch7:61618506:61618614	109	-19.4
miRn0339-3p	UUGGGAAUCUUGAUGAUGCUG	21	0	38	1e-06	2.71314	ch6:654142:654317	176	-60.11
miRn0339-5p	CAACAUCAUCAAGAUUCACAA	21	0	3	1e-06	0.214196	ch6:654142:654317	176	-60.11
miRn0340-3p	AUACACUCGUGAUCUUGCAACAUU	24	13	0	0.933312	1e-06	ch7:63898594:63898862	269	-30.5
miRn0341-3p	AUUUACCCCAAGUUCGUUGUC	21	527	319	37.835	22.7761	ch8:395890:396165	276	-95.4
miRn0341-5p	CAACGUACGUAGGGUAAGUGG	21	39	31	2.79994	2.21335	ch8:395890:396165	276	-95.4
miRn0342-3p	UGGCAAUGUGAAACCAGCUGC	21	41	50	2.94352	3.56993	ch8:1157283:1157473	191	-68.8
miRn0342-5p	AACUGGUUUCACAUCGCCAAA	21	35	16	2.51276	1.14238	ch8:1157283:1157473	191	-68.8
miRn0343-3p	AGAAUCAAGAAGAAAACUAAUCA	23	2	0	0.143586	1e-06	ch8:2845797:2845903	107	-18.4
miRn0343-5p	AGAGUAGAUUUCUUUGAUGGUCAC	24	596	0	42.7888	1e-06	ch8:2845797:2845903	107	-18.4
miRn0344-3p	AGGGUGAAACACUGUUCAUGGC	22	26	20	1.86662	1.42797	ch8:8005104:8005340	237	-56.8
miRn0345-3p	CUGAAACCCUUGUUAGAACUGCUA	24	37	29	2.65635	2.07056	ch8:15173365:15173510	146	-37.36
miRn0346-3p	AGCUGACUGACGAGUUACAACACU	24	59	67	4.2358	4.7837	ch9:7333563:7333695	133	-44.7
miRn0346-5p	AAGUGUUGAUGAAGAAGGAAGCUG	24	28	25	2.01021	1.78496	ch9:7333563:7333695	133	-44.7
miRn0347-5p	GUCUAGAGUUGUGGAGAGGUUUA	23	10	0	0.717932	1e-06	ch8:40514162:40514336	175	-43.2
miRn0348-3p	UCUUCGAGGGCACCAAGGCAAC	22	74	54	5.3127	3.85552	ch8:50026306:50026402	97	-28.7
miRn0349-3p	UAAUUUGCAGCUACACAUCUA	21	98	51	7.03573	3.64133	ch8:52581392:52581503	112	-24.2
miRn0349-5p	AGGCGUGUGACUCAAGUUAUU	21	10	13	0.717932	0.928181	ch8:52581392:52581503	112	-24.2
miRn0350-3p	UCUGUGACAGGAUUAUGGAAGAU	23	291	273	20.8918	19.4918	ch8:53821463:53821632	170	-77.8
miRn0350-5p	UUCCGGUAGUCCUGUCGCAGAUG	23	117	122	8.39981	8.71062	ch8:53821463:53821632	170	-77.8
miRn0351-5p	AGGAUUCUUGGAGGCUACUCAACU	24	75	40	5.38449	2.85594	ch8:54586043:54586227	185	-43.43
miRn0351a-5p	AGGAUUCUUGGAGGCUACUCAAUC	24	234	182	16.7996	12.9945	ch9:50164106:50164290	185	-41.9
miRn0352-3p	AUCGGUGGUUAAUGAGAUGGGUGG	24	301	243	21.6098	17.3498	ch8:55483110:55483386	277	-67.97
miRn0352-5p	AACUCACUUCAUUGAUCACCGGGU	24	5	5	0.358966	0.356993	ch8:55483110:55483386	277	-67.97
miRn0353-3p	GCACAAACUGUUAGUGUGUCGGAU	24	18	0	1.29228	1e-06	ch8:58291081:58291318	238	-43.22
miRn0354-5p	GAAUAUGUUAUUAUUGUCGUUGGA	24	10	0	0.717932	1e-06	ch8:60009889:60010153	265	-43.04
miRn0355-5p	AUUGUUAUAGUUGGACUAAAGCAU	24	0	13	1e-06	0.928181	ch5:62690107:62690212	106	-20.3
miRn0355-3p	AGAAAAUUGUAAAGUUAAAGACUU	24	0	2	1e-06	0.142797	ch5:62690107:62690212	106	-20.3
miRn0356-5p	UCUGUUAGCGGUAGUUCGAUUCUC	24	12	0	0.861519	1e-06	ch8:62590541:62590694	154	-40.7
miRn0356-3p	UCGAACUCUCACCAACAAAAUGAC	24	11	0	0.789725	1e-06	ch8:62590541:62590694	154	-40.7
miRn0357-3p	AAGUCACUUACAUUAGCUCGAUCG	24	68	41	4.88194	2.92734	ch8:62871231:62871393	163	-24.9
miRn0358-3p	AGGCUGAAGAUUCGAAUUUUGAA/AGGCUGAAGAUUCGAAUUUUGAAA	23/24	20	11	1.43586	1e-06	ch8:3808990:3809143	154	-28.27
miRn0359-5p	AAGGAUUGUGAUGGAGUAGUAAGU	24	157	172	11.2715	12.2806	ch8:8637307:8637508	202	-43.17
miRn0359-3p	AUUAGAAUUUAGUCAGACUCUAAC	24	4	6	0.287173	0.428391	ch8:8637307:8637508	202	-43.17
miRn0360-3p	UCAAGUCUGGGUGGAUACACAA	22	26	19	1.86662	1.35657	ch8:9114708:9114932	225	-67.1
miRn0361-3p	UAACGGAUGACAUAGAUGAGC	21	16	0	1.14869	1e-06	ch8:10363125:10363309	185	-83.42
miRn0361-5p	AGGCUCAUCUAUACUAUCCGUUA	23	3	0	0.21538	1e-06	ch8:10363125:10363309	185	-83.42
miRn0362-5p	AUAUGAUCUGUUUAAUAGUGAU	22	17	0	1.22048	1e-06	ch8:15171916:15172069	154	-37.7
miRn0363-5p	UUUAGAUUGGUUGGUUCGCUCACA	24	106	0	7.61008	1e-06	ch8:21670918:21671107	190	-52.7
miRn0363-3p	AGAGUAAUUUCCCUAGAUAGUCAC	24	6	0	0.430759	1e-06	ch8:21670918:21671107	190	-52.7
miRn0364-3p	CUUGGCAUGGACUGGCUUCACA	22	10	5	0.717932	0.356993	ch8:22801787:22801865	79	-23.8
miRn0365-5p	UAAUGAACCUUGGAAGAUACUC	22	460	423	33.0249	30.2016	ch8:26359570:26359638	69	-22.8
miRn0366-3p	UACGGGAUAUUCGGAAGCUGG	21	159	168	11.4151	11.995	ch8:37896430:37896583	154	-51.9
miRn0367-3p	AGAGACUGGUCUUUUCAUUAACUU	24	11	27	0.789725	1.92776	ch8:43192891:43193143	253	-53.6
miRn0368-5p	GCAGGACCAUCCGGAGCAGCAU	22	130	85	9.33312	6.06888	ch8:50030039:50030208	170	-48.5
miRn0368-3p	UUGCACUUUCUAAUGGCCCCUG	22	3	3	0.21538	0.214196	ch8:50030039:50030208	170	-48.5
miRn0369-5p	UUGAAGAUGGUAGAAAAUUAAU	22	0	120	1e-06	8.56783	ch5:36067068:36067225	158	-39.2
miRn0369-3p	AUUGAUGACGUACCAUUAGAUG	22	0	1	1e-06	0.0713985	ch5:36067068:36067225	158	-39.2
miRn0370-3p	CCCUACAUCACUACCAUCAA	20	1	0	0.0717932	1e-06	ch8:60155543:60155698	156	-58.1
miRn0370-5p	UGAUGCAAGUGAUGCAGGGCC	21	23	0	1.65124	1e-06	ch8:60155543:60155698	156	-58.1
miRn0371-3p	AGUGAAUGAAGCGGGAGUACA	21	102	70	7.32291	4.9979	ch8:61949554:61949688	135	-54.1
miRn0371-5p	AGAGAGGGUGAUGUGUAUGAAGUC	24	0	10	1e-06	0.713985	ch4:57486541:57486775	235	-53.66
miRn0372-3p	AGUGGUCAAUGAAGUGGUUGAGAA	24	11	0	0.789725	1e-06	ch9:7126130:7126234	105	-24.8
miRn0373-3p	UCAUGUGCCUGUUUUCCCCAUC	22	3	0	0.21538	1e-06	ch9:7197952:7198163	212	-73.9
miRn0373-5p	UGGAGAAGCAGGGCACGUGCAUU	23	15	0	1.0769	1e-06	ch9:7197952:7198163	212	-73.9
miRn0374-5p	AGACUCAUAUUGUCAAGUAGGAAU	24	22	0	1.57945	1e-06	ch9:7759093:7759187	95	-25.1
miRn0375-3p	CUACUAUUGUGGCUGAUAUGG	21	84	74	6.03063	5.28349	ch9:25470984:25471091	108	-29.1
miRn0375-5p	GUUUGAGGCAGAAUGGCAGGA	21	9	7	0.646139	0.49979	ch9:25470984:25471091	108	-29.1
miRn0376-5p	AUCCCAUGGAGCGUGAGAGAG	21	3	6	0.21538	0.428391	ch9:25559559:25559790	232	-70.2
miRn0376-3p	UGUUUCGGGCAUCUAGGGAGGG	22	16	11	1.14869	0.785384	ch9:25559559:25559790	232	-70.2
miRn0377-3p	UAGCCAGAGGUCGUGGACGUGG	22	32	22	2.29738	1.57077	ch9:26413186:26413393	208	-62
miRn0378-5p	AUAAGUAGAUACGUAAAUUUUAUA	24	0	11	1e-06	0.785384	ch5:4481330:4481447	118	-19
miRn0379-3p	ACAGAGUAUUUUGUGAACGAGACA	24	35	57	2.51276	4.06972	ch9:61132517:61132622	106	-20.99
miRn0380-3p	AAGAUUCAGACCUCCAUUAA	20	0	1	1e-06	0.0713985	ch5:3236807:3236907	101	-19
miRn0380-5p	AACGUACUUAAUAGGCUGAAUCUA	24	0	13	1e-06	0.928181	ch5:3236807:3236907	101	-19
miRn0381-3p	AGGACGCGAUCUCAGACAAGCAGU	24	149	110	10.6972	7.85384	ch9:61931904:61932127	224	-47.21
miRn0382-5p	UUGCGGAUAGGUGCAAGGCAGAGC	24	11	0	0.789725	1e-06	ch9:65861403:65861561	159	-32.97
miRn0383-3p	AUUGGAGCAAGUAAGAUUCACGUU	24	26	0	1.86662	1e-06	ch9:66670145:66670333	189	-30.8
miRn0384-3p	UAAAGAUAUGACACAUGAGCCCAA	24	17	0	1.22048	1e-06	ch9:1180529:1180634	106	-51.9
miRn0384-5p	AGGCCCAUGUGUCAUAUCUUUACA	24	11	0	0.789725	1e-06	ch9:1180529:1180634	106	-51.9
miRn0385-3p	AAGACUUUUGAUUUUGCAUGAUGU	24	8	13	0.574346	0.928181	ch9:1715064:1715311	248	-56.7
miRn0385-5p	UAUGUAAAAGUUUAGAUCGUAUGC	24	0	1	1e-06	0.0713985	ch9:1715049:1715172	124	-24.5
miRn0386-3p	ACGUCCCUUCCCCAUCGUUCAACA	24	515	445	36.9735	31.7724	ch9:3057761:3057952	192	-81.1
miRn0386-5p	UUGAAUGUUGGGGAACGAACGUCU	24	130	170	9.33312	12.1378	ch9:3057761:3057952	192	-81.1
miRn0387-3p	AAUUUGUGAGACUCUACAAGACGU	24	17	0	1.22048	1e-06	ch9:7057285:7057402	118	-29.4
miRn0388-3p	UCCCAACCAGCGCCUGAUUUA	21	4	0	0.287173	1e-06	ch9:23762878:23763071	194	-52.31
							ch9:8996794:8996979	186	-40.79
miRn0388-5p	UCAGUGAAUGUUGCGGAGUGAU	22	20	0	1.43586	1e-06	ch9:23762878:23763071	194	-52.31
miRn0389-3p	UGAGCAAUGUAGGUCUAGACU	21	27	20	1.93842	1.42797	ch9:16022707:16022891	185	-77.42
miRn0389-5p	UCUAGACCUACGUUGCUCGGA	21	9	6	0.646139	0.428391	ch9:16022707:16022891	185	-77.42
miRn0390-5p	AAUAAGGCGAUGGCAAAGGCAU	22	30	25	2.1538	1.78496	ch9:19699341:19699462	122	-27.1
miRn0391-5p	CUGAUGUGGUCACUGGUAUGCU	22	11	9	0.789725	0.642587	ch9:21810749:21810875	127	-26.2
miRn0392-3p	ACCGGAGGUUCAUGCGUGGUAC	22	16	11	1.14869	0.785384	ch9:29777334:29777493	160	-44.1
miRn0393-3p	AAAGGGGAGGGAUAACCGGAGC	22	89	0	6.3896	1e-06	ch9:29778100:29778374	275	-89.1
miRn0394-5p	UCCAUUUCGGUUAGUCCUAGGU	22	58	45	4.16401	3.21293	ch9:41931131:41931241	111	-32.4
miRn0395-3p	UACAUGCAGUUGUUGGACCAUUU	23	13	0	0.933312	1e-06	ch9:43679335:43679432	98	-41.49
miRn0396-3p	AAGCUAUCAAGGUAUGUUACUUCC	24	17	10	1.22048	0.713985	ch9:54553406:54553595	190	-48.6
miRn0397-3p	AUAAAACUUGUGGUCUUAAACGUG	24	0	16	1e-06	1.14238	ch5:1378950:1379143	194	-32.9
miRn0398-5p	UAACUUCGUCUAGCUCGCCUUC	22	0	528	1e-06	37.6984	ch10:1709784:1709966	183	-66.7
miRn0398-3p	GAAGGGGAGAUAGAUGAAGUUAG	23	0	703	1e-06	50.1932	ch10:1709784:1709966	183	-66.7
miRn0399-5p	AAUGUUUGAUUUGAUUGUUAGUU	23	0	11	1e-06	0.785384	ch9:59136048:59136149	102	-18.61
miRn0400-3p	AUUUCGAUCAAAGUUUGGAUAUAU	24	0	11	1e-06	0.785384	ch10:5387372:5387640	269	-93.57
miRn0401-3p	AGAGUAUUACUGCUGGAUCGGUGU	24	0	10	1e-06	0.713985	ch10:6325559:6325645	87	-24.4
miRn0402-5p	UUUCAUUUUGUUGUUGGAUAUUU	23	0	18	1e-06	1.28517	ch10:52794454:52794635	182	-28.2
miRn0403-3p	UUGGGCUGUUUUGAUUAAAGUA	22	0	18	1e-06	1.28517	ch2:10539797:10539938	142	-33.4
							ch10:54853920:54854158	239	-58.03
miRn0403-5p	UUUUAGUUAUUGAAUGUGCUAA	22	0	7	1e-06	0.49979	ch2:10539797:10539938	142	-33.4
miRn0404-3p	UUCAAAUUGGAGAGCAUAGAC	21	0	20	1e-06	1.42797	ch10:5735258:5735421	164	-30.02
miRn0405-5p	AAGAUUUGAGUGUUUUGAUCUGAA	24	0	36	1e-06	2.57035	ch10:13598128:13598251	124	-25.6
miRn0405-3p	CUCUAAAUCUGAACACUAAAUAAU	24	0	1	1e-06	0.0713985	ch10:13598128:13598251	124	-25.6
miRn0406-5p	AUCUUGUGUGAUGAUGCUUCUGGA	24	0	14	1e-06	0.99958	ch10:41608068:41608197	130	-65.2
miRn0407-5p	ACUUGUAGGAUCACACUAGGUAUA	24	0	17	1e-06	1.21378	ch10:62921705:62921882	178	-48.07
miRn0408-3p	AAAUGAUCUUUAGCGGUAAUUAAU	24	0	11	1e-06	0.785384	ch10:63011766:63012011	246	-47.96
miRn0409-3p	AGAGAAAUUCUGUAGGGAGCGUCA	24	0	72	1e-06	5.1407	ch5:62025698:62025811	114	-29.72
miRn0410-3p	UGGGUAGAGGACCGUGCAAUUGGU	24	0	86	1e-06	6.14028	ch11:3158735:3158867	133	-33.3
miRn0411-5p	UUAGAGUAGAAUGUUAGUAGGUAU	24	0	15	1e-06	1.07098	ch11:4420437:4420575	139	-20.11
miRn0411-3p	UUGAGAAUACUCUAAACUUGACGU	24	0	5	1e-06	0.356993	ch11:4420437:4420575	139	-20.11
miRn0412-5p	UUAUGGAGGAGUACUAAAAUAU	22	0	26	1e-06	1.85636	ch11:24184403:24184607	205	-29.2
							ch4:10056548:10056752	205	-30.6
miRn0412-3p	UGUUUACUAGCAUUCGAACCAU	22	0	9	1e-06	0.642587	ch11:24184403:24184607	205	-29.2
							ch4:10056548:10056752	205	-30.6
miRn0413-5p	UGGUAUUGUGCUCCAGUCGGA	21	0	152	1e-06	10.8526	ch11:39256754:39256992	239	-92.14
miRn0414-5p	UCAUUACCACUGUAAGAUGUGUU	23	0	3	1e-06	0.214196	ch11:40510397:40510495	99	-27.16
							ch11:35256750:35256848	99	-29.66
miRn0414-3p	CACAUCUUGGGGAGUAGGACGAGG	24	0	20	1e-06	1.42797	ch11:40510397:40510495	99	-27.16
							ch11:35256750:35256848	99	-29.66
miRn0415-3p	AGAUUCGUCUCUGUCUAUAGGUAU	24	0	18	1e-06	1.28517	ch5:61177984:61178169	186	-35.56
miRn0416-3p	GUCGCUUUGGCCGAGUGGUUA	21	0	74	1e-06	5.28349	ch11:48488128:48488361	234	-53.8
miRn0417-3p	AGGACUUGACGCAACUACAUAUUA	24	0	16	1e-06	1.14238	ch11:1901766:1901978	213	-39.2
miRn0418-5p	AAAGAUCGAUCCAUUUGAAAGGCA	24	0	24	1e-06	1.71357	ch11:2246088:2246192	105	-19.7
miRn0419-5p	AGGGUAUUUGGAGAGGUUAAGGUU	24	0	11	1e-06	0.785384	ch5:42640074:42640359	286	-57.56
miRn0419-3p	AGGAACUAUCUUGAGGAUUCGUGA	24	0	7	1e-06	0.49979	ch5:42640074:42640359	286	-57.56
miRn0420-3p	UUCUGAUAUGAGUAUGAGGUAU	22	0	41	1e-06	2.92734	ch11:23747220:23747353	134	-37.9
miRn0421-5p	UGACACUGAAGACUGUAUCAAU	22	0	242	1e-06	17.2784	ch11:36404626:36404726	101	-28.1
miRn0422-3p	AGGAGAAAGGUGGAUGAAAUA	21	0	2238	1e-06	159.79	ch11:36953128:36953374	247	-60.82
miRn0423-5p	ACAUCUCUUGUAUGGUUUGUAGGC	24	0	20	1e-06	1.42797	ch11:50740452:50740621	170	-30.3
miRn0424-3p	AAGGACGGCUCAAACAUAUUAGUG	24	0	30	1e-06	2.14196	ch5:40114819:40115060	242	-51.3
miRn0425-3p	AGGAUAAACUGUUUACAUAAUAUC	24	0	12	1e-06	0.856783	ch11:52834244:52834482	239	-50.19
miRn0426-3p	AUACAUUAAUUACGUGGGACGACU	24	0	10	1e-06	0.713985	ch12:5800072:5800256	185	-34
miRn0427-5p	UUAUUUUAGUUAAGGUGUGUCUCU	24	0	19	1e-06	1.35657	ch12:34518839:34518961	123	-29.4
miRn0427-3p	ACUUACACCUUAUCCCUAUUAAAU	24	0	1	1e-06	0.0713985	ch12:34518839:34518961	123	-29.4
miRn0428-3p	UUACUUUAGUUAAGGUCUGUCUCU	24	0	22	1e-06	1.57077	ch12:40771391:40771606	216	-67.9
miRn0429-3p	UACAGAUGGAGAAAAGAGGCAG	22	0	24	1e-06	1.71357	ch12:50054957:50055129	173	-42.1
miRn0429-5p	ACUUCAUUGAUCGAUUCGCGUACA	24	0	1	1e-06	0.0713985	ch12:50054957:50055129	173	-42.1
miRn0430-3p	AUUACCGUAGUACUUAGAAGGUUA	24	0	20	1e-06	1.42797	ch12:63541609:63541744	136	-26.6
miRn0431-5p	CGAAGCUACUGACGACGCUUG	21	0	40	1e-06	2.85594	ch6:34229270:34229355	86	-23.13
							ch6:34857133:34857217	85	-23.7
miRn0431-3p	AGCCAUCGGUUGUAGUUUUGGA	22	0	31	1e-06	2.21335	ch6:34229270:34229355	86	-23.13
							ch6:34857133:34857217	85	-23.7
miRn0431a-3p	AAGCUACUGACGACGCUUGCAU	22	0	15	1e-06	1.07098	ch5:22954633:22954725	93	-21.8
miRn0432-5p	AUAACGUUUUAUGAUCUGUAAGAU	24	0	32	1e-06	2.28475	ch5:22802604:22802712	109	-24.66
miRn0433-3p	GAGGCAGGAAGUGGCCCUGGA	21	0	37	1e-06	2.64175	ch12:48919147:48919271	125	-31.83
miRn0433-5p	UGCCAUUCUGCCUCAAACGCA	21	0	6	1e-06	0.428391	ch12:48919147:48919271	125	-31.83
miRn0434-3p	AUAUCUGACUAAGCGUACUAUUAA	24	0	10	1e-06	0.713985	ch12:64351131:64351207	77	-21.2
miRn0435-3p	UGGAAGAGGUGAUUGGAGAAA	21	0	45	1e-06	3.21293	ch1:3116742:3116844	103	-50.2
miRn0436-5p	AGAUUCAUAGUAAUGAUUGUCGGU	24	0	10	1e-06	0.713985	ch1:5214006:5214249	244	-40.4
miRn0437-3p	AGAUGUUCUUGUGAUGAUGACUUC	24	0	27	1e-06	1.92776	ch1:16133217:16133491	275	-61.5
							ch4:30533359:30533636	278	-68.3
miRn0437-5p	AGUACAACAAACGUACCAUCGUCU	24	0	3	1e-06	0.214196	ch1:16133217:16133491	275	-61.5
							ch4:7407912:7408152	241	-54.8
							ch4:30533359:30533636	278	-68.3
miRn0438-5p	AGGUCUUUAAGAAUGUGUAUUGGU	24	0	18	1e-06	1.28517	ch1:36242266:36242458	193	-52.3
miRn0439-3p	AAGUAGUGAGAAUGGAUUGGUGGU	24	0	20	1e-06	1.42797	ch9:37604232:37604308	77	-18.7
miRn0440-3p	ACAACCUUGUUGAGCUUGAGGA	22	0	17	1e-06	1.21378	ch9:29778779:29778931	153	-55.6
miRn0441-5p	AUAAAAUUAUGAACGAAUUGGACA	24	0	10	1e-06	0.713985	ch1:81901617:81901762	146	-23.7
miRn0442-5p	AAAAGCUUUAGCGACAUUGAAUCU	24	0	13	1e-06	0.928181	ch1:82866022:82866133	112	-18.8
miRn0442-3p	AAUGCCGGUAAAGACUUUAGCACG	24	0	3	1e-06	0.214196	ch1:82866022:82866133	112	-18.8
miRn0443-3p	UUCAAGAUUUGAAGAUUCGUACGU	24	0	10	1e-06	0.713985	ch1:88123101:88123219	119	-23.6
miRn0444-5p	AGAGACAUACCUUAACUAAACUAA	24	0	16	1e-06	1.14238	ch1:6356831:6357076	246	-92.77
miRn0444a-5p	AGAGACACACAUUAACUAAACUAA	24	0	20	1e-06	1.42797	ch3:12213277:12213517	241	-83.1
miRn0444a-3p	AGUUUAGUUAAGAUGUGUCUUUGA	24	0	6	1e-06	0.428391	ch3:12213277:12213517	241	-83.1
miRn0445-5p	UUGUGGAAGUAGGUAGUCAAAGUU	24	0	10	1e-06	0.713985	ch1:27331180:27331264	85	-18.56
miRn0446-3p	UAGCUCUGGGGUUUUGGUUUAG	22	0	34	1e-06	2.42755	ch1:34166952:34167219	268	-65.8
miRn0447-3p	UGGACACGUAUAUACCUUUAGAAU	24	0	11	1e-06	0.785384	ch5:6543283:6543422	140	-50.7
miRn0447-5p	UAAAGAUAUACGUGUUCACAUGAA	24	0	1	1e-06	0.0713985	ch5:6543283:6543422	140	-50.7
miRn0448-5p	GGUAUUUAGGAUUUGUGGUAUG	22	0	10	1e-06	0.713985	ch1:61187926:61188142	217	-54.8
miRn0448a-5p	CGGUAUUUAGGAUUUGUGGUAUG	23	0	10	1e-06	0.713985	ch2:24139022:24139236	215	-51.3
miRn0449-5p	GUAAGCACAGACGGAUUCAGAAUU	24	0	14	1e-06	0.99958	ch1:70608629:70608764	136	-21.71
miRn0450-5p	AGACGGCAAACAUUUAAUGACACU	24	0	21	1e-06	1.49937	ch1:71298121:71298332	212	-35.5
miRn0451-5p	UUUACACCAAGUCAAUACAUGCAU	24	0	23	1e-06	1.64217	ch1:82338927:82339048	122	-51.7
miRn0452-5p	UGAAGUCAGUCUGCCCCGUCCA	22	0	11	1e-06	0.785384	ch2:17850233:17850355	123	-43.61
miRn0453-5p	AUCGGAGAAUGGAAAAGAGAAGAC	24	0	12	1e-06	0.856783	ch2:29604526:29604643	118	-37.1
miRn0453-3p	GCUAUUGUUGGUCAUCGUCGGAGC	24	0	5	1e-06	0.356993	ch2:29604526:29604643	118	-37.1
miRn0454-5p	AGGUACCGAACAGAAGCUGGGUUU	24	0	11	1e-06	0.785384	ch6:5301327:5301445	119	-28.99
miRn0454-3p	AUCUUUUGUUGGUGUAGCUAUUGU	24	0	9	1e-06	0.642587	ch6:5301327:5301445	119	-28.99
miRn0455-5p	AUAUAUUUAUUACUGUUCAGUUC	23	0	1	1e-06	0.0713985	ch2:30571918:30572024	107	-19.4
miRn0455-3p	AGAAGUGACUGACAAUACAUGUAU	24	0	13	1e-06	0.928181	ch2:30571918:30572024	107	-19.4
miRn0456-3p	AGAGCACUCUGCCAGGAACCAGGU	24	0	17	1e-06	1.21378	ch2:17402812:17403003	192	-50.79
miRn0457-5p	AAAACUUUAAGAGAUCGUUUGGUU	24	0	57	1e-06	4.06972	ch2:30708053:30708166	114	-24.3
miRn0457-3p	AGGACAAGUUAUCCUGAGGUUAGU	24	0	14	1e-06	0.99958	ch2:30708053:30708166	114	-24.3
miRn0458-3p	AUCGAGGCUGUGAGAGAGAUUGUA	24	0	65	1e-06	4.64091	ch2:37994615:37994782	168	-35.5
miRn0458-5p	AGGAUUUGUUUGUGCGAUUUGUAU	24	0	7	1e-06	0.49979	ch2:37994615:37994782	168	-35.5
miRn0459-3p	AAGUGUAUCGCUGAAAUUUCGGAC	24	0	12	1e-06	0.856783	ch2:42507328:42507456	129	-44.75
miRn0460-5p	AGAUUUAUUCAUGAUUCGAGGGCC	24	0	36	1e-06	2.57035	ch2:42687486:42687598	113	-31.9
miRn0461-5p	ACAAAAUGAGACGAACGGAGCACU	24	0	42	1e-06	2.99874	ch2:43677715:43677817	103	-25.5
miRn0462-3p	ACUCGAAUUGAACGCAUCUUAUAG	24	0	51	1e-06	3.64133	ch4:62782808:62783059	252	-59.6
miRn0463-5p	AUGAUGUUGGAAUGGCUCAAU	21	0	543	1e-06	38.7694	ch3:6667723:6667855	133	-48.2
miRn0463-3p	GAGCCGUGCCAAUAUCAUCUU	21	0	9	1e-06	0.642587	ch3:6667723:6667855	133	-48.2
miRn0464-3p	UGAGCUCGGCCACACUUAACAC	22	0	11	1e-06	0.785384	ch9:8574026:8574209	184	-46.8
miRn0465-5p	ACGUGUCUGUAGCAAGUGUUGAUG	24	0	110	1e-06	7.85384	ch3:45615766:45616035	270	-149.8
miRn0465-3p	UCAGCAAUUGCUACAGAUACGUCA	24	0	19	1e-06	1.35657	ch3:45615766:45616035	270	-149.8
miRn0466-5p	ACGACAGUAAUUGCUACAAGAUAU	24	0	54	1e-06	3.85552	ch3:52806463:52806625	163	-23.5
miRn0467-5p	ACAAGCUAAGAGAAAUGUUGAAUA	24	0	10	1e-06	0.713985	ch9:571963:572184	222	-39.07
miRn0468-3p	AAUAUUUGUUCUUUAGUUUUAC	22	0	1	1e-06	0.0713985	ch4:56559017:56559191	175	-25.07
miRn0468-5p	AAAACUUAGAAUUCAGAUGGUCCA	24	0	17	1e-06	1.21378	ch4:56559017:56559191	175	-25.07
miRn0469-5p	ACGACACGUUAGAUUAGUACGGCU	24	0	87	1e-06	6.21167	ch3:61261838:61262071	234	-45
miRn0470-3p	AGGCGAGAUCGGCGUCGUUGACCU	24	0	95	1e-06	6.78286	ch3:64593192:64593276	85	-25
miRn0471-5p	UUGGAUCCAAGUUGGACGAGGG	22	0	14	1e-06	0.99958	ch3:13272212:13272488	277	-91.61
miRn0471-3p	UUGUCUCCCAUGGUUGUAUUUC	22	0	3	1e-06	0.214196	ch3:13272212:13272488	277	-91.61
miRn0472-3p	UUGUGUGAUUUGUGGUUGGCCUA	23	0	4	1e-06	0.285594	ch3:44046516:44046669	154	-24.6
miRn0472-5p	AAACUCUAAAUAGCGAUUGAUAUG	24	0	52	1e-06	3.71272	ch3:44046516:44046669	154	-24.6
miRn0473-3p	AGGAUUGUACAAGCUUUAUAAGGA	24	0	18	1e-06	1.28517	ch3:56407052:56407176	125	-59.4
miRn0474-3p	AAGAGUAUGUGUUAGAUGGGCUUA	24	0	10	1e-06	0.713985	ch3:62506005:62506269	265	-47.54
miRn0475-5p	UGACUCUGGUGUUGAUGCUCAA	22	0	19	1e-06	1.35657	ch4:13480285:13480385	101	-28.3
miRn0476-3p	AUGGGUGUUUUGGACUAUUCAUGA	24	0	17	1e-06	1.21378	ch4:6759749:6759879	131	-24.4
miRn0477-5p	UGUUGUUGAUAGUGUGGACUUU	22	0	1	1e-06	0.0713985	ch4:5386032:5386262	231	-34.17
miRn0477-3p	AGAGACUUUCUAUCUGGCGCUGAG	24	0	18	1e-06	1.28517	ch4:5386032:5386262	231	-34.17
miRn0478-5p	UGGUGGAAUAACUUAUAACGGCAU	24	0	41	1e-06	2.92734	ch4:2956500:2956662	163	-36.7
miRn0479-5p	GUCAAUAUUUGUAGCUAAAUCA	22	0	1	1e-06	0.0713985	ch4:4396514:4396736	223	-32.2
miRn0479-3p	AGAAGAUUAAACUAUGUACAACCA	24	0	39	1e-06	2.78454	ch4:4396514:4396736	223	-32.2
miRn0480-5p	UACACUGGAUAUGUUAUUGUUGUU	24	0	10	1e-06	0.713985	ch4:57583192:57583300	109	-19.5
