# Supplementary material for: Identification of Arbuscular Mycorrhiza (AM)-Responsive microRNAs in Tomato
Source: Front Plant Sci. 2016 Mar 31;7:429. doi: 10.3389/fpls.2016.00429 (PMC4814767; doi:10.3389/fpls.2016.00429)
Supplement: Supplementary Table S3 — Differentially expressing novel miRNAs in the R. irregularis inoculated tomato roots compared with uninoculated root. [file Table3.XLSX]

## Sheet: miRNAs
MiRNA names	MiRNA sequences	MiRNA length	Expression in treatment (RPKM)	Expression in control (RPKM)	log2 Ratio(treatment/control)	P-value	FDR	Precursor length (nt)	Engergy kcal mol-
miRn0001-5p	AUCUUUUGUUAACACCGUCGAGCC	24	3.66145	1e-06	21.804	3.84716e-16	1.01602e-14	138	-27.3
miRn0002-3p	AAUUUUCUCACGUUGGAUUUGCAU	24	0.789725	1e-06	19.591	0.000472374	0.00273204	227	-34.53
miRn0004-3p	AGGACAUGAAUAUCAGUUGACGAC	24	0.789725	1e-06	19.591	0.000472374	0.00276857	158	-43.63
miRn0005-5p	UUUCAUUUUAUCAAGAUUGUCGUU	24	1.0051	1e-06	19.9389	5.856e-05	0.000412744	161	-28.05
miRn0007-3p	UUGAAGUAGAAGGUUGCAUCCC	22	35.753	1e-06	25.0916	3.08276e-151	4.22338e-149	144	-31.6
miRn0011-5p	CUGUUGCGCAGGAAGACUUGGA	22	8.61519	1e-06	23.0385	5.38722e-37	3.02789e-35	164	-48.6
miRn0014-3p	AGAGGUGAAAGCAAAGAUCGACAA	24	2.29738	1e-06	21.1316	2.12562e-10	3.66879e-09	176	-32.6
miRn0015-3p	AGGUAGAGAGAUUGUUUCUGA	21	2.1538	1e-06	21.0385	8.54952e-10	1.36792e-08	224	-45.6
miRn0015a-5p	GUGGAGGUAGAGAGGUUGUUUCUG	24	1e-06	0.856783	-19.7086	0.000253034	0.001491	202	-43.7
miRn0016-3p	AAGAUAAUAUUUCUGGAGAGUCUG	24	1.0769	1e-06	20.0385	2.91992e-05	0.000220706	119	-26.67
miRn0017-5p	AAGCAAGCUUUUGGAGUGUGAGUU	24	1e-06	1.35657	-20.3715	2.01528e-06	1.84062e-05	133	-25.02
miRn0018-3p	AGACGGAUGAAAUUUGUGACGGUG	24	0.717932	1e-06	19.4535	0.00094736	0.00504032	106	-21.62
miRn0024-5p	AUACGUAGAUAAGCUAACCACAUA	24	0.21538	1.28517	-2.57701	0.000894706	0.00477177	160	-51.5
miRn0025-3p	AGAUAUUUAUGUUUGAGCUUUAGG	24	1e-06	0.928181	-19.824	0.000126866	0.000792279	261	-52.6
miRn0027-5p	UAAUCCCCUCUUAUUGGCAUG	21	1.0051	1e-06	19.9389	5.856e-05	0.000415416	161	-99.3
miRn0028-5p	UUUGUCCUAAAACUAUGCGUA	21	1e-06	1.28517	-20.2935	4.0195e-06	3.55272e-05	283	-120.22
miRn0029-5p	AGAGGUGACUGGCAAACAGUGUGU	24	1e-06	2.42755	-21.2111	6.4094e-11	1.13302e-09	160	-38.5
miRn0032-3p	UUUUGGAUGGCAGGGGCACCAAUG	24	1.57945	1e-06	20.591	2.23754e-07	2.47711e-06	210	-102.09
miRn0035-3p	AAGUUAUGUUGGUAUUAAUUAUGU	24	0.861519	1e-06	19.7165	0.000235536	0.00143815	141	-21.54
miRn0036-3p	UGGAUAAUUUGGGUUGUUGUU	21	6.53318	1e-06	22.6394	3.13326e-28	1.29587e-26	168	-36.41
miRn0038b-5p	AUUACUAAAGGAAACCUAUUUU	22	1e-06	1.85636	-20.824	1.60507e-08	2.15848e-07	131	-22.8
miRn0044-5p	UUGGGCAUGCUGAAUCGGCGAA	22	2.72814	1e-06	21.3795	3.26672e-12	6.81967e-11	146	-32.3
miRn0046-3p	AUACACGUGUCAUAAUUUUAUCCA	24	1.0051	1e-06	19.9389	5.856e-05	0.000411422	111	-29.23
miRn0047-5p	UAUGUCAUCACCUUGGUUGCAC	22	1e-06	1.21378	-20.2111	8.0169e-06	6.58166e-05	164	-39.4
miRn0048-3p	AAGGAUGACUGUUAUAGAGAGGUU	24	1e-06	11.2096	-23.4182	8.4558e-48	5.4515e-46	222	-66.9
miRn0049-5p	UUCUCAGAUGUCAUUGCCACC	21	0.717932	1e-06	19.4535	0.00094736	0.00496797	139	-80.19
miRn0052-3p	AAUGUGACAUGUAAAAUUAGACGA	24	1e-06	1.71357	-20.7086	6.38504e-08	7.60653e-07	212	-28.17
miRn0053-3p	UGACUGCUUUGAUACCAAGUUGAA	24	0.789725	1e-06	19.591	0.000472374	0.0027177	119	-23.7
miRn0054-5p	AACUCGAAUUGAACGCAUCUUCUA	24	2.87173	1e-06	21.4535	8.12186e-13	1.79829e-11	195	-42.71
miRn0055-5p	GACGGUCAGGACUGACGGUCCGUC	24	0.717932	1e-06	19.4535	0.00094736	0.00476287	75	-28.9
miRn0056-5p	GACAUAGUCUGGGCAUACUUA	21	29.2198	1e-06	24.8004	9.81174e-124	9.77606e-122	199	-39.76
miRn0058-5p	AUUAGCUUGCAAUAUCUUGUCA	22	1.0769	1e-06	20.0385	2.91992e-05	0.000219194	102	-20.3
miRn0059a-3p	UGUGAGGAUGGUGUUCAAGUUU	22	1e-06	23.9185	-24.5116	3.60236e-101	3.15855e-99	96	-26.8
miRn0061-3p	UGAAGAAAGGGGCAGCCUGAAACC	24	1.50766	1e-06	20.5239	4.48746e-07	4.7983e-06	124	-32.4
miRn0063-5p	AAGGUAUGAGGCAUCCAAGUGUCA	24	2.87173	1e-06	21.4535	8.12186e-13	1.78031e-11	137	-37.1
miRn0064-3p	ACAGUAGUUUCUGUGGACUCGGAU	24	20.6764	1e-06	24.3015	9.05636e-88	7.08984e-86	227	-50.4
miRn0065-3p	AUAUAGCAUAAGGUGGUAGAAACA	24	1.22048	1e-06	20.219	7.25964e-06	6.24044e-05	180	-31.96
miRn0066-3p	AGGGAGGAGGAUUGCCCAAGCCUU	24	1.93842	1e-06	20.8864	6.8965e-09	9.75299e-08	117	-24.5
miRn0069-3p	AUUUGACUCUAGCAUACCAAUAUC	24	0.717932	1e-06	19.4535	0.00094736	0.00499186	124	-21.39
miRn0071-3p	AGCGAUCUUAGUAUAAAAGGGCUU	24	0.717932	1e-06	19.4535	0.00094736	0.0048519	167	-83.3
miRn0073a-5p	UAGUAGAGUCUUAAGGAACGGUA	23	5.81525	1e-06	22.4714	3.29824e-25	1.20496e-23	78	-18.9
miRn0076-5p	AUAAGCUAAAGUAGAGGAAGACUC	24	1e-06	0.99958	-19.931	6.36078e-05	0.000439837	75	-23.3
miRn0079-3p	AAACAUUUUAAAGUUAGAUUGUCA	24	1.0769	1e-06	20.0385	2.91992e-05	0.000218446	260	-47.54
miRn0080-3p	UAAAUGUUUUCCGAGUAUCUUU	22	1.57945	0.356993	2.14546	0.000866888	0.00464601	147	-47.1
miRn0082-5p	CGCUAUGCUGCUCCGGAUGGUC	22	1e-06	0.856783	-19.7086	0.000253034	0.001487	109	-27.7
miRn0084-5p	ACUUCAAAAUCUAUGAUCAAACGG	24	0.933312	1e-06	19.832	0.000117444	0.000761646	149	-27.2
miRn0086-3p	UUGAGCAGUAAAUAUUGGACG	21	1e-06	140.298	-27.0639	0	0	121	-23.3
miRn0089-3p	UUAGUAGAUGAAUAUGGUCAAUAU	24	2.44097	1e-06	21.219	5.28478e-11	9.41808e-10	201	-27.1
miRn0090-5p	AAUUAUUCUUUUAUUUGCAUAA	22	0.717932	1e-06	19.4535	0.00094736	0.00493257	249	-35.66
miRn0091-3p	AUUCUGACGAAUUAUACAUAUACA	24	1.65124	1e-06	20.6551	1.11569e-07	1.3078e-06	120	-23.1
miRn0094-5p	AGGAAAAUGGCGUAGUUGAAGUAC	24	0.789725	1e-06	19.591	0.000472374	0.00272485	207	-42.5
miRn0095a-5p	AGGGACGUUAGUGUGGUUAUUAGG	24	0.717932	1e-06	19.4535	0.00094736	0.00473033	105	-19.2
miRn0095b-5p	AGGGACGUUAGUGUGGUUAUUAGG	24	0.717932	1e-06	19.4535	0.00094736	0.00500389	105	-25
miRn0096-5p	UAGGGUCUGUUUGGUAGGAGGUAU	24	0.789725	1e-06	19.591	0.000472374	0.00265498	179	-37.26
miRn0097-3p	AGGCAGGAUGUUGACAUUACUCA	23	3.94863	1e-06	21.9129	2.37808e-17	6.68301e-16	172	-37.3
miRn0098-5p	AGGAAGUAGUAUGAAAAUUCGCAU	24	0.717932	1e-06	19.4535	0.00094736	0.00474113	85	-25
miRn0099-3p	UCAACUCAAAUUAGGAUUCUUGGA	24	1e-06	1.92776	-20.8785	8.04748e-09	1.12357e-07	86	-19.3
miRn0100-3p	CAGCCUUCUCAAUAUCAGUGGC	22	1e-06	0.99958	-19.931	6.36078e-05	0.000441229	232	-56.4
miRn0101-3p	AGAAGUUGCGUUGAUUGACUACCU	24	1.0051	1e-06	19.9389	5.856e-05	0.000416765	229	-42.56
miRn0105-3p	UCAGUAUGAGGGUCUUUGGCAG	22	1e-06	12.2092	-23.5415	5.36376e-52	3.56284e-50	262	-51.5
miRn0107-3p	UUUGUUGGUGCAACUGGCAUUCUC	24	1e-06	2.71314	-21.3715	4.05022e-12	8.37555e-11	105	-64.9
miRn0108-5p	UUAUGGAUUUGUGGUUGUUGGUAU	24	1e-06	8.28223	-22.9816	1.66102e-35	8.46735e-34	191	-39
miRn0109-5p	GCUGCACUCUGAGGGUUAGGCC	22	0.789725	1e-06	19.591	0.000472374	0.00276118	225	-65.9
miRn0110-5p	AUGACACUUGAUUUGACCGACAUU	24	1e-06	1.42797	-20.4455	1.01042e-06	9.93202e-06	118	-18.4
miRn0111-3p	UAGACUUGACACUUGGAUGCC	21	2.082	1e-06	20.9895	1.71463e-09	2.55678e-08	272	-88.7
miRn0117-3p	AGGCAAAUUUUGACGAACUCACAC	24	0.717932	1e-06	19.4535	0.00094736	0.00495612	106	-22.1
miRn0118-5p	AAGAAGAGAGAAUCUAGGACA	21	2.72814	1e-06	21.3795	3.26672e-12	6.88524e-11	130	-83.3
miRn0121-3p	AAUGGACCCUACAGAGCACGAUUC	24	1.43586	1e-06	20.4535	8.99972e-07	9.26168e-06	159	-47.5
miRn0122a-5p	UGGGGUUUAGAUUUGUUGGUUCGC	24	2.58456	1e-06	21.3015	1.31392e-11	2.57154e-10	129	-31.6
miRn0122b-5p	UGGGGUUUAGAUUUGUUGGUUCGC	24	2.58456	1e-06	21.3015	1.31392e-11	2.52642e-10	169	-40.8
miRn0123-3p	AAGUGAAAUAUGCAGACAACUUUA	24	0.717932	1e-06	19.4535	0.00094736	0.00488615	114	-19.1
miRn0125-5p	UAAUGUCAUAGUAAGAGGGGAU	22	1e-06	0.928181	-19.824	0.000126866	0.00078779	218	-56.7
miRn0126-3p	AUACAUGAUUUGAUUAUCUGCA	22	1e-06	0.785384	-19.583	0.000504678	0.00276564	106	-22.1
miRn0128-5p	UGGAUUAUUCAUGUAGAGAGGUCA	24	1.36407	1e-06	20.3795	1.80492e-06	1.69076e-05	132	-26
miRn0130-5p	CAUCAGGAUUGGCGUGGAAGUCUA	24	1.86662	1e-06	20.832	1.38311e-08	1.87147e-07	163	-39.24
miRn0132-5p	AUACUGUAUUGUAAUUUAUAAAUU	24	0.717932	1e-06	19.4535	0.00094736	0.00492088	144	-19.7
miRn0133-5p	CGGUAUUUAGGAUUUGUGGUAU	22	1.0769	1e-06	20.0385	2.91992e-05	0.000217703	219	-55.4
miRn0134-5p	UGAGAAAUAUGAAUAGGACCGGAU	24	1.14869	1e-06	20.1316	1.45594e-05	0.000116475	216	-29.3
miRn0135-3p	UGAUUUGUUGGACCACGUCAUU	22	4.2358	1e-06	22.0142	1.46998e-18	4.35433e-17	84	-21.9
miRn0136b-3p	UGGACACAUAUAUACUUUUAA	21	1.43586	1e-06	20.4535	8.99972e-07	9.17553e-06	135	-63.22
miRn0138-3p	AAUUUUAUGGGACUGUCGAUGGGU	24	0.933312	1e-06	19.832	0.000117444	0.000773082	129	-20.7
miRn0141-5p	UCUGGAUCAAUUACAUGAAGCUAU	24	0.717932	1e-06	19.4535	0.00094736	0.00486326	183	-35.5
miRn0143-5p	UAUGCAUUGUUUGGUUUGGUGUA	23	1.36407	1e-06	20.3795	1.80492e-06	1.70534e-05	218	-54.13
miRn0144-5p	UGGACACAUGGUCAGAGACUGU	22	28.5737	1e-06	24.7682	5.14996e-121	4.90814e-119	189	-72.6
miRn0145-3p	UUGGCUAAAGCAUAUGUAUCA	21	1.14869	1e-06	20.1316	1.45594e-05	0.000117764	106	-31
miRn0153-3p	AGGAUACUUGUAUACUAUUUAUGA	24	1.14869	1e-06	20.1316	1.45594e-05	0.000115214	269	-78.2
miRn0154-3p	AUACAGUGGUGCGACUCCUUUAUC	24	1.57945	1e-06	20.591	2.23754e-07	2.48969e-06	103	-20.9
miRn0157-5p	UGGUGGGAUUUUAAAGCAGGUU	22	20.7482	1e-06	24.3065	4.5157e-88	3.66608e-86	171	-46.7
miRn0159-3p	UAUCAAAUUGGGGAUCGAGUUA	22	0.717932	1e-06	19.4535	0.00094736	0.00475198	188	-47
miRn0161-5p	AGAGAAGGGUUACAAGAAGGUU	22	3.66145	1e-06	21.804	3.84716e-16	1.02841e-14	70	-20.1
miRn0162-5p	AUUCUUGGAUCGGAGUGUCACGUU	24	1e-06	1.35657	-20.3715	2.01528e-06	1.84832e-05	90	-28.3
miRn0164-5p	CCUUGGGUGUUUGGUUGGACUG	22	1.14869	1e-06	20.1316	1.45594e-05	0.000113574	145	-110.6
miRn0166-5p	AGAAGACUGCUUCAUUCUUAGUUA	24	1.0051	1e-06	19.9389	5.856e-05	0.000414076	107	-22.7
miRn0168-5p	UUAUUCAUGAUUGAUUUGACAUAU	24	0.789725	1e-06	19.591	0.000472374	0.00264819	150	-19.55
miRn0170-5p	AUAUUGGUGCGGUUCAAUUAG	21	0.717932	1e-06	19.4535	0.00094736	0.00478482	129	-42.9
miRn0171-3p	AGUUCUAAACUCAAAUCACUGGAC	24	3.1589	1e-06	21.591	5.02044e-14	1.22276e-12	106	-24.2
miRn0172-5p	AGACAAGAUGUCCCUCAUUGGUAG	24	1.86662	1e-06	20.832	1.38311e-08	1.89486e-07	212	-73.11
miRn0175-5p	GGGCUAAUCUUCUUUGGCAAA	21	0.933312	1e-06	19.832	0.000117444	0.000787267	130	-50.2
miRn0179-3p	AAGCAAGACUGAGAUGGUUUGGAC	24	33.0967	1e-06	24.9802	4.69244e-140	5.71435e-138	163	-41.6
miRn0182-5p	GUUUCGAGUUUUGAUUGUCGUUA	23	0.933312	1e-06	19.832	0.000117444	0.000768467	229	-38.2
miRn0187-3p	AAACACUGAAAAGUCUGAUAUUGG	24	0.861519	1e-06	19.7165	0.000235536	0.00141839	111	-21.3
miRn0189-5p	UGAGACAUUGAUGAUGGUGGC	21	8.4716	1e-06	23.0142	2.16682e-36	1.13087e-34	144	-64.1
miRn0191-5p	AGUUUAUUGGUGCACACAAAGUCU	24	3.23069	1e-06	21.6234	2.5033e-14	6.23549e-13	102	-18.5
miRn0194-5p	AAGACAUGUUUAAUUUGAGUUGGU	24	1e-06	1.49937	-20.5159	5.06602e-07	5.33881e-06	83	-18.7
miRn0198-5p	AAGUGGAAGACUGACUCAAACAUA	24	1e-06	2.21335	-21.0778	5.08536e-10	8.25712e-09	177	-24.01
miRn0202-5p	ACAAGAAAACUGUGAAUUACAUGG	24	1e-06	0.928181	-19.824	0.000126866	0.000785565	180	-79.7
miRn0205-5p	UGAAAUAGUUUCUUAGGACAAUGC	24	1.43586	1e-06	20.4535	8.99972e-07	9.00794e-06	153	-22.7
miRn0208a-3p	AGGGAUUCGUUAGAGAGGGA	20	1e-06	2.28475	-21.1236	2.54968e-10	4.23401e-09	133	-30.71
miRn0210-3p	CUGAUCCUUGAGACUCUACGUA	22	0.933312	1e-06	19.832	0.000117444	0.000789682	76	-20.7
miRn0211-5p	AAAAUCUGGAAGUCAUCAUCACAA	24	4.66656	1e-06	22.1539	2.25912e-20	7.1768e-19	252	-56
miRn0212-3p	UGGAUAUUAUAUUUCGAGGGACA	23	0.933312	1e-06	19.832	0.000117444	0.00076618	236	-52.11
miRn0213-5p	AGGCUCGGAUGUCAUAUGUAAGAU	24	1.0051	1e-06	19.9389	5.856e-05	0.000419489	123	-20.9
miRn0220-3p	UGAGAUGAUGAUCGCACUGGGCU	23	5.67166	1e-06	22.4353	1.3266e-24	4.69016e-23	122	-21.3
miRn0221-5p	AAGAAUGAAAGACUCCAUCAUAAC	24	1.43586	1e-06	20.4535	8.99972e-07	9.2184e-06	145	-26.84
miRn0222-5p	UUAGUCAAAGUAGAGGGUGCUUAA	24	6.46139	1e-06	22.6234	6.28382e-28	2.55077e-26	154	-26.3
miRn0224-5p	AAAGCUUGAAGAGUGAUAGAACAU	24	0.789725	1e-06	19.591	0.000472374	0.00270351	155	-35.6
miRn0225-3p	AUACCCAGAUCAUAGAUGCUCC	22	1e-06	41.4112	-25.3035	1.25054e-174	2.28432e-172	280	-50.33
miRn0227-3p	AAGAUAAAUUUGUUUGACUCUUGA	24	1e-06	1.07098	-20.0305	3.18916e-05	0.000235375	205	-45.1
miRn0228-3p	AAUAUAUAAUGUUAGUCGCGACU	23	1.14869	1e-06	20.1316	1.45594e-05	0.000113979	165	-32.4
miRn0229-3p	AACGACAGAAACAGAAUAAGAUGA	24	1.36407	1e-06	20.3795	1.80492e-06	1.68357e-05	185	-38.7
miRn0230-3p	CCACGUGGACACAUAUAUACCUU	23	1e-06	1.49937	-20.5159	5.06602e-07	5.3646e-06	119	-42.43
miRn0233-3p	AGUACAUUGUUGUUGUUCUGUCGU	24	1e-06	4.06972	-21.9565	8.13992e-18	2.37903e-16	265	-55.32
miRn0235-5p	GAAGUAAAGAAAAUAGGGGA	20	1.14869	1e-06	20.1316	1.45594e-05	0.000116902	212	-52.4
miRn0236a-3p	AGCAAUAUAAUGAUGUAGAGGA	22	1e-06	0.99958	-19.931	6.36078e-05	0.00044263	225	-47.26
miRn0238-3p	UUUGUGGUGGUAUAAAUAAUG	21	0.933312	1e-06	19.832	0.000117444	0.000759399	135	-26
miRn0239-5p	AAGAAGGUUAUAGCUGGUGUC	21	0.789725	1e-06	19.591	0.000472374	0.00271059	130	-27.1
miRn0241-3p	UUGCGACACCUGUAAUUAACGAGC	24	0.789725	1e-06	19.591	0.000472374	0.00266867	128	-33.5
miRn0243-5p	ACAACAUAUUGACUCUACUUAGCU	24	1.0769	1e-06	20.0385	2.91992e-05	0.000222238	185	-36.5
miRn0245-5p	ACAUGAUCUUAGAUAGAAGGGCGU	24	7.75367	1e-06	22.8864	2.28092e-33	1.06378e-31	105	-20.7
miRn0246-5p	GCGUAGAACCACACAUGUGAAGCA	24	0.789725	1e-06	19.591	0.000472374	0.00273927	78	-21.4
miRn0248-5p	GCUAUUUGGAGUUAUUAUGCACG	23	2.1538	1e-06	21.0385	8.54952e-10	1.37798e-08	252	-50.8
miRn0248b-5p	CAAUGCUAUUUGGAGUUAUUAUGC	24	1e-06	1.21378	-20.2111	8.0169e-06	6.70727e-05	169	-36.9
miRn0258-3p	AUGUAGACUGUAUGCAGAUUUUA	23	2.01021	1e-06	20.9389	3.43874e-09	4.99187e-08	133	-28.2
miRn0259-5p	UUUGAUCAGUAGAUAAUUGAGUGU	24	2.51276	1e-06	21.2608	2.63512e-11	4.7737e-10	172	-40.93
miRn0262-5p	UAUGGAGACCCAUACUCGGCAA	22	4.52297	1e-06	22.1088	9.08652e-20	2.8053e-18	174	-47.04
miRn0263-5p	UGAGAGGCUAUAAAGAUUACUA	22	0.717932	1e-06	19.4535	0.00094736	0.00497989	202	-50.5
miRn0268-5p	AUACUUACUUUAGAUGGUACCUCU	24	1e-06	1.57077	-20.583	2.54e-07	2.78384e-06	239	-34.8
miRn0270-3p	AGUUUGCAGAUUCAGAACGAGCGU	24	34.8915	1e-06	25.0564	1.30522e-147	1.68297e-145	272	-62.4
miRn0271-3p	AAGAUUGAAUUAGAAUCUACGGUG	24	0.717932	1e-06	19.4535	0.00094736	0.00479587	161	-26.2
miRn0272-3p	UGGCCCCUGCUUGAUGAUGAGUU	23	1.0769	1e-06	20.0385	2.91992e-05	0.000223013	249	-46.78
miRn0273-3p	UUGCUAGAGGUUGUUGGAUUAG	22	2.22559	1e-06	21.0858	4.26298e-10	7.0259e-09	157	-115.5
miRn0274-3p	AUUGACUGUUGAUAUUAAUGGCUA	24	1e-06	1.28517	-20.2935	4.0195e-06	3.48251e-05	126	-23.31
miRn0277-3p	GCUAAAGGAAUGAAGAUGCUG	21	2.51276	1e-06	21.2608	2.63512e-11	4.81349e-10	81	-21.81
miRn0278-5p	AGAUAAUGGUCUUAGGAGUUACA	23	2.082	1e-06	20.9895	1.71463e-09	2.59205e-08	158	-26.1
miRn0281-5p	AGGAUUUAUCCAUGAUUCGAGGG	23	0.933312	1e-06	19.832	0.000117444	0.000777753	114	-25.56
miRn0281a-5p	GGAUUUAUCCAUUGAUUCGAGGAC	24	0.861519	1e-06	19.7165	0.000235536	0.00143415	110	-22.2
miRn0284-5p	AUCAACUAAUAUAGAACAGAGGGA	24	1e-06	1.64217	-20.6472	1.2735e-07	1.45391e-06	240	-39.01
miRn0285-3p	AGAGUAGAAUCAAUGGAUCAACA	23	7.82546	1e-06	22.8997	1.13731e-33	5.41954e-32	259	-48.45
miRn0285a-5p	AAGAUUCUUGGAGGCUACUCAACC	24	2.29738	1e-06	21.1316	2.12562e-10	3.64012e-09	258	-60.1
miRn0286-5p	CCACGACUUUUAAGAUAAUGGUA	23	3.30249	1e-06	21.6551	1.2482e-14	3.14489e-13	144	-27.82
miRn0287-5p	GUUCCUUUGAGCUAAUUUCGGCAU	24	0.861519	1e-06	19.7165	0.000235536	0.00143018	174	-21.8
miRn0289-3p	GUCGAUAUGUCCGAGUGGUUAAGG	24	30.1531	1e-06	24.8458	1.15551e-127	1.26644e-125	132	-29.7
miRn0290-3p	AAAUCACGAUCAUCAGGAAUAUCU	24	0.717932	1e-06	19.4535	0.00094736	0.00494432	169	-82.8
miRn0294-3p	AAAUGUUUAAUUUGAUCGUAUUGU	24	0.717932	1e-06	19.4535	0.00094736	0.00482933	92	-18.6
miRn0299-5p	AAAUCAGGUAGAACAGCUAGAUGU	24	1.14869	1e-06	20.1316	1.45594e-05	0.000118201	169	-27
miRn0302-3p	UCGGGACGUUUUGUGCAGUUUG	22	1.43586	1e-06	20.4535	8.99972e-07	9.30537e-06	114	-26.26
miRn0304-3p	AUACUUUGUUCUGAGCUGGUGUCU	24	1e-06	0.856783	-19.7086	0.000253034	0.0015072	97	-24
miRn0305-5p	AUGAUUCGUAGCUACAUAUUAGAG	24	1e-06	0.928181	-19.824	0.000126866	0.000813128	170	-23.8
miRn0307-5p	AGAAAGACUUUUGACACAUGUAGA	24	1.72304	1e-06	20.7165	5.56306e-08	6.81242e-07	242	-47.89
miRn0314-5p	CCUUUGCAAUUCUCAGUCGGAA	22	5.3127	1e-06	22.341	4.3041e-23	1.47415e-21	114	-23.5
miRn0320a-5p	AGUAGAAUCAAUGGAUCAACAGAA	24	1e-06	5.1407	-22.2935	2.58882e-22	8.46969e-21	126	-26.6
miRn0322-3p	AGACUGAUGAUGUGAACAAGCAGG	24	1.14869	1e-06	20.1316	1.45594e-05	0.000115631	78	-21.9
miRn0326-3p	AGCUGCAGAACAAGAAAGAGGUGU	24	1e-06	1.42797	-20.4455	1.01042e-06	9.84374e-06	104	-23.12
miRn0327-3p	GAGGAUUGUAACAAAAGGUGGGUU	24	1.79483	1e-06	20.7754	2.77386e-08	3.45472e-07	132	-28.6
miRn0328-5p	ACAAGAUGCGUUCAAUUUGAGUU	23	0.861519	1e-06	19.7165	0.000235536	0.0014462	83	-18.42
miRn0332-3p	AGGUGAAUUGAUGGGUAUAGACUA	24	1.36407	1e-06	20.3795	1.80492e-06	1.69802e-05	266	-49.8
miRn0333a-3p	UUGCAAGGUAAGAUCGAAUGGU	22	1e-06	9.9958	-23.2529	1.05765e-42	6.26589e-41	204	-38.9
miRn0336-5p	GGUGCACGGUUCUGAGUUGGAU	22	1e-06	0.928181	-19.824	0.000126866	0.000794542	179	-37.33
miRn0339-3p	UUGGGAAUCUUGAUGAUGCUG	21	1e-06	2.71314	-21.3715	4.05022e-12	8.29727e-11	176	-60.11
miRn0340-3p	AUACACUCGUGAUCUUGCAACAUU	24	0.933312	1e-06	19.832	0.000117444	0.000770768	269	-30.5
miRn0343-5p	AGAGUAGAUUUCUUUGAUGGUCAC	24	42.7888	1e-06	25.3507	7.42222e-181	1.47905e-178	107	-18.4
miRn0347-5p	GUCUAGAGUUGUGGAGAGGUUUA	23	0.717932	1e-06	19.4535	0.00094736	0.00480697	175	-43.2
miRn0353-3p	GCACAAACUGUUAGUGUGUCGGAU	24	1.29228	1e-06	20.3015	3.61982e-06	3.26529e-05	238	-43.22
miRn0354-5p	GAAUAUGUUAUUAUUGUCGUUGGA	24	0.717932	1e-06	19.4535	0.00094736	0.00481813	265	-43.04
miRn0355-5p	AUUGUUAUAGUUGGACUAAAGCAU	24	1e-06	0.928181	-19.824	0.000126866	0.000806057	106	-20.3
miRn0356-5p	UCUGUUAGCGGUAGUUCGAUUCUC	24	0.861519	1e-06	19.7165	0.000235536	0.00144216	154	-40.7
miRn0361-3p	UAACGGAUGACAUAGAUGAGC	21	1.14869	1e-06	20.1316	1.45594e-05	0.000114799	185	-83.42
miRn0362-5p	AUAUGAUCUGUUUAAUAGUGAU	22	1.22048	1e-06	20.219	7.25964e-06	6.21607e-05	154	-37.7
miRn0363-5p	UUUAGAUUGGUUGGUUCGCUCACA	24	7.61008	1e-06	22.8595	9.17414e-33	4.18952e-31	190	-52.7
miRn0369-5p	UUGAAGAUGGUAGAAAAUUAAU	22	1e-06	8.56783	-23.0305	1.04963e-36	5.75198e-35	158	-39.2
miRn0370-5p	UGAUGCAAGUGAUGCAGGGCC	21	1.65124	1e-06	20.6551	1.11569e-07	1.29396e-06	156	-58.1
miRn0372-3p	AGUGGUCAAUGAAGUGGUUGAGAA	24	0.789725	1e-06	19.591	0.000472374	0.00268946	105	-24.8
miRn0373-5p	UGGAGAAGCAGGGCACGUGCAUU	23	1.0769	1e-06	20.0385	2.91992e-05	0.000221469	212	-73.9
miRn0374-5p	AGACUCAUAUUGUCAAGUAGGAAU	24	1.57945	1e-06	20.591	2.23754e-07	2.52819e-06	95	-25.1
miRn0378-5p	AUAAGUAGAUACGUAAAUUUUAUA	24	1e-06	0.785384	-19.583	0.000504678	0.00271807	118	-19
miRn0380-5p	AACGUACUUAAUAGGCUGAAUCUA	24	1e-06	0.928181	-19.824	0.000126866	0.000796819	101	-19
miRn0382-5p	UUGCGGAUAGGUGCAAGGCAGAGC	24	0.789725	1e-06	19.591	0.000472374	0.00269647	159	-32.97
miRn0383-3p	AUUGGAGCAAGUAAGAUUCACGUU	24	1.86662	1e-06	20.832	1.38311e-08	1.88309e-07	189	-30.8
miRn0384-3p	UAAAGAUAUGACACAUGAGCCCAA	24	1.22048	1e-06	20.219	7.25964e-06	6.14407e-05	106	-51.9
miRn0387-3p	AAUUUGUGAGACUCUACAAGACGU	24	1.22048	1e-06	20.219	7.25964e-06	6.19188e-05	118	-29.4
miRn0388-5p	UCAGUGAAUGUUGCGGAGUGAU	22	1.43586	1e-06	20.4535	8.99972e-07	9.13305e-06	194	-52.31
miRn0393-3p	AAAGGGGAGGGAUAACCGGAGC	22	6.3896	1e-06	22.6073	1.26024e-27	5.02262e-26	275	-89.1
miRn0395-3p	UACAUGCAGUUGUUGGACCAUUU	23	0.933312	1e-06	19.832	0.000117444	0.000784867	98	-41.49
miRn0397-3p	AUAAAACUUGUGGUCUUAAACGUG	24	1e-06	1.14238	-20.1236	1.59897e-05	0.00012385	194	-32.9
miRn0398-3p	GAAGGGGAGAUAGAUGAAGUUAG	23	1e-06	50.1932	-25.581	1.64981e-211	6.02731e-209	183	-66.7
miRn0399-5p	AAUGUUUGAUUUGAUUGUUAGUU	23	1e-06	0.785384	-19.583	0.000504678	0.00277257	102	-18.61
miRn0400-3p	AUUUCGAUCAAAGUUUGGAUAUAU	24	1e-06	0.785384	-19.583	0.000504678	0.00272476	269	-93.57
miRn0402-5p	UUUCAUUUUGUUGUUGGAUAUUU	23	1e-06	1.28517	-20.2935	4.0195e-06	3.53845e-05	182	-28.2
miRn0403-3p	UUGGGCUGUUUUGAUUAAAGUA	22	1e-06	1.28517	-20.2935	4.0195e-06	3.51026e-05	239	-58.03
miRn0404-3p	UUCAAAUUGGAGAGCAUAGAC	21	1e-06	1.42797	-20.4455	1.01042e-06	9.71421e-06	164	-30.02
miRn0405-5p	AAGAUUUGAGUGUUUUGAUCUGAA	24	1e-06	2.57035	-21.2935	1.61119e-11	3.0446e-10	124	-25.6
miRn0406-5p	AUCUUGUGUGAUGAUGCUUCUGGA	24	1e-06	0.99958	-19.931	6.36078e-05	0.000434356	130	-65.2
miRn0407-5p	ACUUGUAGGAUCACACUAGGUAUA	24	1e-06	1.21378	-20.2111	8.0169e-06	6.68177e-05	178	-48.07
miRn0408-3p	AAAUGAUCUUUAGCGGUAAUUAAU	24	1e-06	0.785384	-19.583	0.000504678	0.00277953	246	-47.96
miRn0409-3p	AGAGAAAUUCUGUAGGGAGCGUCA	24	1e-06	5.1407	-22.2935	2.58882e-22	8.59802e-21	114	-29.72
miRn0410-3p	UGGGUAGAGGACCGUGCAAUUGGU	24	1e-06	6.14028	-22.5499	1.64216e-26	6.10103e-25	133	-33.3
miRn0411-5p	UUAGAGUAGAAUGUUAGUAGGUAU	24	1e-06	1.07098	-20.0305	3.18916e-05	0.00023617	139	-20.11
miRn0412-5p	UUAUGGAGGAGUACUAAAAUAU	22	1e-06	1.85636	-20.824	1.60507e-08	2.0696e-07	205	-29.2
miRn0413-5p	UGGUAUUGUGCUCCAGUCGGA	21	1e-06	10.8526	-23.3715	2.66888e-46	1.67148e-44	239	-92.14
miRn0414-3p	CACAUCUUGGGGAGUAGGACGAGG	24	1e-06	1.42797	-20.4455	1.01042e-06	9.80018e-06	99	-27.16
miRn0415-3p	AGAUUCGUCUCUGUCUAUAGGUAU	24	1e-06	1.28517	-20.2935	4.0195e-06	3.5243e-05	186	-35.56
miRn0416-3p	GUCGCUUUGGCCGAGUGGUUA	21	1e-06	5.28349	-22.3331	6.50776e-23	2.19462e-21	234	-53.8
miRn0417-3p	AGGACUUGACGCAACUACAUAUUA	24	1e-06	1.14238	-20.1236	1.59897e-05	0.000124289	213	-39.2
miRn0418-5p	AAAGAUCGAUCCAUUUGAAAGGCA	24	1e-06	1.71357	-20.7086	6.38504e-08	7.7326e-07	105	-19.7
miRn0419-5p	AGGGUAUUUGGAGAGGUUAAGGUU	24	1e-06	0.785384	-19.583	0.000504678	0.00271141	286	-57.56
miRn0420-3p	UUCUGAUAUGAGUAUGAGGUAU	22	1e-06	2.92734	-21.4812	5.10476e-13	1.15357e-11	134	-37.9
miRn0421-5p	UGACACUGAAGACUGUAUCAAU	22	1e-06	17.2784	-24.0425	2.7619e-73	1.95293e-71	101	-28.1
miRn0422-3p	AGGAGAAAGGUGGAUGAAAUA	21	1e-06	159.79	-27.2516	0	0	247	-60.82
miRn0423-5p	ACAUCUCUUGUAUGGUUUGUAGGC	24	1e-06	1.42797	-20.4455	1.01042e-06	9.97676e-06	170	-30.3
miRn0424-3p	AAGGACGGCUCAAACAUAUUAGUG	24	1e-06	2.14196	-21.0305	1.01428e-09	1.59949e-08	242	-51.3
miRn0425-3p	AGGAUAAACUGUUUACAUAAUAUC	24	1e-06	0.856783	-19.7086	0.000253034	0.00149501	239	-50.19
miRn0427-5p	UUAUUUUAGUUAAGGUGUGUCUCU	24	1e-06	1.35657	-20.3715	2.01528e-06	1.83298e-05	123	-29.4
miRn0428-3p	UUACUUUAGUUAAGGUCUGUCUCU	24	1e-06	1.57077	-20.583	2.54e-07	2.76999e-06	216	-67.9
miRn0429-3p	UACAGAUGGAGAAAAGAGGCAG	22	1e-06	1.71357	-20.7086	6.38504e-08	7.64809e-07	173	-42.1
miRn0430-3p	AUUACCGUAGUACUUAGAAGGUUA	24	1e-06	1.42797	-20.4455	1.01042e-06	1.00675e-05	136	-26.6
miRn0431-5p	CGAAGCUACUGACGACGCUUG	21	1e-06	2.85594	-21.4455	1.01814e-12	2.18801e-11	86	-23.13
miRn0431a-3p	AAGCUACUGACGACGCUUGCAU	22	1e-06	1.07098	-20.0305	3.18916e-05	0.000230714	93	-21.8
miRn0432-5p	AUAACGUUUUAUGAUCUGUAAGAU	24	1e-06	2.28475	-21.1236	2.54968e-10	4.26633e-09	109	-24.66
miRn0433-3p	GAGGCAGGAAGUGGCCCUGGA	21	1e-06	2.64175	-21.3331	8.07818e-12	1.59526e-10	125	-31.83
miRn0435-3p	UGGAAGAGGUGAUUGGAGAAA	21	1e-06	3.21293	-21.6155	3.22578e-14	7.94484e-13	103	-50.2
miRn0437-3p	AGAUGUUCUUGUGAUGAUGACUUC	24	1e-06	1.92776	-20.8785	8.04748e-09	1.11646e-07	275	-61.5
miRn0438-5p	AGGUCUUUAAGAAUGUGUAUUGGU	24	1e-06	1.28517	-20.2935	4.0195e-06	3.49633e-05	193	-52.3
miRn0439-3p	AAGUAGUGAGAAUGGAUUGGUGGU	24	1e-06	1.42797	-20.4455	1.01042e-06	9.75701e-06	77	-18.7
miRn0440-3p	ACAACCUUGUUGAGCUUGAGGA	22	1e-06	1.21378	-20.2111	8.0169e-06	6.75886e-05	153	-55.6
miRn0442-5p	AAAAGCUUUAGCGACAUUGAAUCU	24	1e-06	0.928181	-19.824	0.000126866	0.000808401	112	-18.8
miRn0444-5p	AGAGACAUACCUUAACUAAACUAA	24	1e-06	1.14238	-20.1236	1.59897e-05	0.000123414	246	-92.77
miRn0444a-5p	AGAGACACACAUUAACUAAACUAA	24	1e-06	1.42797	-20.4455	1.01042e-06	9.62974e-06	241	-83.1
miRn0446-3p	UAGCUCUGGGGUUUUGGUUUAG	22	1e-06	2.42755	-21.2111	6.4094e-11	1.11503e-09	268	-65.8
miRn0447-3p	UGGACACGUAUAUACCUUUAGAAU	24	1e-06	0.785384	-19.583	0.000504678	0.0028149	140	-50.7
miRn0449-5p	GUAAGCACAGACGGAUUCAGAAUU	24	1e-06	0.99958	-19.931	6.36078e-05	0.000438454	136	-21.71
miRn0450-5p	AGACGGCAAACAUUUAAUGACACU	24	1e-06	1.49937	-20.5159	5.06602e-07	5.31326e-06	212	-35.5
miRn0451-5p	UUUACACCAAGUCAAUACAUGCAU	24	1e-06	1.64217	-20.6472	1.2735e-07	1.46152e-06	122	-51.7
miRn0452-5p	UGAAGUCAGUCUGCCCCGUCCA	22	1e-06	0.785384	-19.583	0.000504678	0.00274505	123	-43.61
miRn0453-5p	AUCGGAGAAUGGAAAAGAGAAGAC	24	1e-06	0.856783	-19.7086	0.000253034	0.00149906	118	-37.1
miRn0454-5p	AGGUACCGAACAGAAGCUGGGUUU	24	1e-06	0.785384	-19.583	0.000504678	0.00279357	119	-28.99
miRn0455-3p	AGAAGUGACUGACAAUACAUGUAU	24	1e-06	0.928181	-19.824	0.000126866	0.000815513	107	-19.4
miRn0456-3p	AGAGCACUCUGCCAGGAACCAGGU	24	1e-06	1.21378	-20.2111	8.0169e-06	6.60641e-05	192	-50.79
miRn0457-5p	AAAACUUUAAGAGAUCGUUUGGUU	24	1e-06	4.06972	-21.9565	8.13992e-18	2.34772e-16	114	-24.3
miRn0458-3p	AUCGAGGCUGUGAGAGAGAUUGUA	24	1e-06	4.64091	-22.146	3.25044e-20	1.01785e-18	168	-35.5
miRn0459-3p	AAGUGUAUCGCUGAAAUUUCGGAC	24	1e-06	0.856783	-19.7086	0.000253034	0.00151544	129	-44.75
miRn0460-5p	AGAUUUAUUCAUGAUUCGAGGGCC	24	1e-06	2.57035	-21.2935	1.61119e-11	3.01858e-10	113	-31.9
miRn0461-5p	ACAAAAUGAGACGAACGGAGCACU	24	1e-06	2.99874	-21.5159	2.55942e-13	6.03253e-12	103	-25.5
miRn0462-3p	ACUCGAAUUGAACGCAUCUUAUAG	24	1e-06	3.64133	-21.796	5.12422e-16	1.33718e-14	252	-59.6
miRn0463-5p	AUGAUGUUGGAAUGGCUCAAU	21	1e-06	38.7694	-25.2084	1.55231e-163	2.43048e-161	133	-48.2
miRn0464-3p	UGAGCUCGGCCACACUUAACAC	22	1e-06	0.785384	-19.583	0.000504678	0.00275188	184	-46.8
miRn0465-5p	ACGUGUCUGUAGCAAGUGUUGAUG	24	1e-06	7.85384	-22.905	1.04564e-33	5.09345e-32	270	-149.8
miRn0466-5p	ACGACAGUAAUUGCUACAAGAUAU	24	1e-06	3.85552	-21.8785	6.45838e-17	1.7696e-15	163	-23.5
miRn0468-5p	AAAACUUAGAAUUCAGAUGGUCCA	24	1e-06	1.21378	-20.2111	8.0169e-06	6.63134e-05	175	-25.07
miRn0469-5p	ACGACACGUUAGAUUAGUACGGCU	24	1e-06	6.21167	-22.5666	8.23342e-27	3.16626e-25	234	-45
miRn0470-3p	AGGCGAGAUCGGCGUCGUUGACCU	24	1e-06	6.78286	-22.6935	3.28778e-29	1.38593e-27	85	-25
miRn0471-5p	UUGGAUCCAAGUUGGACGAGGG	22	1e-06	0.99958	-19.931	6.36078e-05	0.000433007	277	-91.61
miRn0472-5p	AAACUCUAAAUAGCGAUUGAUAUG	24	1e-06	3.71272	-21.824	2.56918e-16	6.95265e-15	154	-24.6
miRn0473-3p	AGGAUUGUACAAGCUUUAUAAGGA	24	1e-06	1.28517	-20.2935	4.0195e-06	3.5816e-05	125	-59.4
miRn0475-5p	UGACUCUGGUGUUGAUGCUCAA	22	1e-06	1.35657	-20.3715	2.01528e-06	1.85609e-05	101	-28.3
miRn0476-3p	AUGGGUGUUUUGGACUAUUCAUGA	24	1e-06	1.21378	-20.2111	8.0169e-06	6.55711e-05	131	-24.4
miRn0477-3p	AGAGACUUUCUAUCUGGCGCUGAG	24	1e-06	1.28517	-20.2935	4.0195e-06	3.5671e-05	231	-34.17
miRn0478-5p	UGGUGGAAUAACUUAUAACGGCAU	24	1e-06	2.92734	-21.4812	5.10476e-13	1.1418e-11	163	-36.7
miRn0479-3p	AGAAGAUUAAACUAUGUACAACCA	24	1e-06	2.78454	-21.409	2.0307e-12	4.32165e-11	223	-32.2
miRn0291-3p	AAUAACUGUUAGUUGAGUGAUCAU	24	1e-06	1.42797	-20.4455	1.01042e-06	1.00219e-05	148	-47.6
miRn0334-3p	AAUUUUAGGAUUGAAGAUAGAAGA	24	1e-06	1.71357	-20.7086	6.38504e-08	7.56541e-07	245	-51.65

## Sheet: miRNA stars
MiRNA names	MiRNA sequences	MiRNA length	Expression in treatment (RPKM)	Expression in control (RPKM)	log2 Ratio(treatment/control)	P-value	FDR	Precursor length (nt)	Engergy kcal mol-
miRn0011-3p	CAAGTTTGTCATAGAAACGGTC	22	1.72304	1e-06	20.7165	5.56306e-08	6.88939e-07	164(nt)	-48.60(kcal/mol)
miRn0014-5p	TTGATGAATTAGTAGTTGACCTCT	24	0.933312	1e-06	19.832	0.000117444	0.000782481	176(nt)	-32.60(kcal/mol)
miRn0048-5p	ACTATCAGTGTACAGTCAGACCTC	24	1e-06	1.14238	-20.1236	1.59897e-05	0.000122981	222(nt)	-66.90(kcal/mol)
miRn0086-5p	CGACATTTATCTAATTGCGGCA	22	1e-06	0.928181	-19.824	0.000126866	0.000799109	121(nt)	-23.30(kcal/mol)
miRn0089-5p	AAAGACGGTTTAACTTAACTAAGA	24	0.789725	1e-06	19.591	0.000472374	0.00275384	201(nt)	-27.10(kcal/mol)
miRn0136a-5p	TTTAAAGGTATATATGTGTCCACG	24	1.0769	1e-06	20.0385	2.91992e-05	0.000219947	141(nt)	-71.93(kcal/mol)
miRn0144-3p	AAGTCTGCTGATGTGGTCACT	21	2.65635	1e-06	21.341	6.55152e-12	1.31752e-10	189(nt)	-72.60(kcal/mol)
miRn0154-5p	TAGAGTAGGTGGCACTAACATGA	23	0.861519	1e-06	19.7165	0.000235536	0.00141451	103(nt)	-20.90(kcal/mol)
miRn0225-5p	ATGGCAATGCTATTTGGAGTTA	22	1e-06	1.57077	-20.583	2.54e-07	2.7427e-06	280(nt)	-50.33(kcal/mol)
miRn0245-3p	ATGAATTATGATAGAAGATTAGCA	24	0.933312	1e-06	19.832	0.000117444	0.000775411	105(nt)	-20.70(kcal/mol)
miRn0248-3p	ATCATAGATGCTCCAAGTGTAA	22	0.789725	1e-06	19.591	0.000472374	0.0026825	252(nt)	-50.80(kcal/mol)
miRn0254-3p	TCTGTTTGAGTTTGGTCCGGGG	22	2.01021	1e-06	20.9389	3.43874e-09	5.02515e-08	209(nt)	-54.90(kcal/mol)
miRn0286-3p	ATTAAGTTAGTGGTGGTGGATAAT	24	1.50766	1e-06	20.5239	4.48746e-07	4.77501e-06	144(nt)	-27.82(kcal/mol)
miRn0356-3p	TCGAACTCTCACCAACAAAATGAC	24	0.789725	1e-06	19.591	0.000472374	0.00267557	154(nt)	-40.70(kcal/mol)
miRn0384-5p	AGGCCCATGTGTCATATCTTTACA	24	0.789725	1e-06	19.591	0.000472374	0.00274654	106(nt)	-51.90(kcal/mol)
miRn0398-5p	TAACTTCGTCTAGCTCGCCTTC	22	1e-06	37.6984	-25.168	4.88088e-159	7.13259e-157	183(nt)	-66.70(kcal/mol)
miRn0431-3p	AGCCATCGGTTGTAGTTTTGGA	22	1e-06	2.21335	-21.0778	5.08536e-10	8.31874e-09	86(nt)	-23.13(kcal/mol)
miRn0457-3p	AGGACAAGTTATCCTGAGGTTAGT	24	1e-06	0.99958	-19.931	6.36078e-05	0.000444039	114(nt)	-24.30(kcal/mol)
miRn0465-3p	TCAGCAATTGCTACAGATACGTCA	24	1e-06	1.35657	-20.3715	2.01528e-06	1.86392e-05	270(nt)	-149.80(kcal/mol)
