# Supplementary material for: Identification of Arbuscular Mycorrhiza (AM)-Responsive microRNAs in Tomato
Source: Front Plant Sci. 2016 Mar 31;7:429. doi: 10.3389/fpls.2016.00429 (PMC4814767; doi:10.3389/fpls.2016.00429)
Supplement: Supplementary Table S4 — Target genes of the differentially expressing novel miRNAs. [file Table4.XLSX]

## Sheet: targets_novel_miRNAs
MiRNA names	Target names	Degradome	Expectation	UPE	miRNA_start	miRNA_end	Target_start	Target_end	miRNA_aligned_fragment	Target_aligned_fragment	Inhibition	Multiplicity	Description
miRn0001-5p	Solyc01g109080.2.1		3	15.997	1	20	9205	9224	AUCUUUUGUUAACACCGUCG	UGACGGAGUCAACAGAAGAU	Translation	1	Protein kinase
miRn0001-5p	Solyc02g089250.2.1		3	9.757	1	20	1743	1762	AUCUUUUGUUAACACCGUCG	CGACUGUGUUUAUAGAAGAU	Translation	1	Pollen Ole e 1 allergen and extensin
miRn0001-5p	Solyc02g094500.2.1		3	15.408	1	20	456	475	AUCUUUUGUUAACACCGUCG	CGACAGUGUUGACAAGAGAA	Cleavage	1	Alpha-2 8-sialyltransferase 8B 1
miRn0001-5p	Solyc04g058190.2.1		3	14.514	1	20	1035	1054	AUCUUUUGUUAACACCGUCG	CAAUGGUGUAAAUAAAAGAU	Translation	1	Lysine-specific demethylase 5D
miRn0001-5p	Solyc06g009780.2.1		3	19.394	1	20	1623	1642	AUCUUUUGUUAACACCGUCG	UGAUGGUGUACACAAAAGAU	Translation	1	Kinesin
miRn0001-5p	Solyc06g065650.2.1		2.5	12.621	1	22	623	644	AUCUUUUGUUAACACCGUCGAG	UUUGAUGGGGUUAACAAGAGAU	Cleavage	1	Protein TIFY 8
miRn0001-5p	Solyc09g075480.2.1		2.5	15.826	1	20	1757	1776	AUCUUUUGUUAACACCGUCG	UGAUGGUGUAAACAAAAGGU	Translation	1	Kinesin
miRn0001-5p	Solyc10g083300.1.1		3	17.932	1	20	1032	1051	AUCUUUUGUUAACACCGUCG	UGACGAUGUUAAGAAAGGAU	Cleavage	1	Beta-fructofuranosidase insoluble isoenzyme 2
miRn0002-3p	Solyc01g106890.2.1		3	14.815	1	20	136	155	AAUUUUCUCACGUUGGAUUU	AAAUCGAAGGUGAGGAAGUU	Cleavage	1	Unknown Protein
miRn0002-3p	Solyc02g064710.2.1		2.5	17.017	1	21	937	957	AAUUUUCUCACGUUGGAUUUG	CAAAUACAGCUUGAGAAAAUU	Translation	1	AT2G14850 protein
miRn0002-3p	Solyc03g025830.2.1		3	14.905	1	20	1105	1124	AAUUUUCUCACGUUGGAUUU	AAAUCAAAUGUGAGAAACUU	Cleavage	1	Os03g0107400 protein
miRn0002-3p	Solyc03g078200.1.1		3	15.762	1	23	1410	1432	AAUUUUCUCACGUUGGAUUUGCA	UGCAAAUCCAACGUAUGGAGAUU	Translation	1	Subtilisin-like serine protease
miRn0002-3p	Solyc03g114640.2.1		2	10.89	1	24	1548	1571	AAUUUUCUCACGUUGGAUUUGCAU	AGGGAAAUUCAACUUGGGAAAAUU	Translation	1	Signal peptide peptidase SppA type
miRn0002-3p	Solyc04g026050.1.1		3	14.314	1	20	97	117	AAUUUUCUCAC-GUUGGAUUU	AAAUCCAAUAGUGAGAAGAUU	Cleavage	1	SPX domain-containing protein
miRn0002-3p	Solyc05g015540.1.1		3	14.431	1	20	110	129	AAUUUUCUCACGUUGGAUUU	CAAUGCAAGGUGAGAAAAUU	Cleavage	1	Mutator-like transposase
miRn0002-3p	Solyc05g041790.1.1		3	11.771	1	20	110	129	AAUUUUCUCACGUUGGAUUU	CAAUGCAAGGUGAGAAAAUU	Cleavage	1	Nucleotide sequence for mutator transposable element MuA2
miRn0002-3p	Solyc08g066380.1.1		3	11.642	1	20	899	918	AAUUUUCUCACGUUGGAUUU	CAAUGCAAGGUGAGAAAAUU	Cleavage	1	Mutator-like transposase
miRn0002-3p	Solyc08g079160.2.1		3	12.988	1	20	1037	1056	AAUUUUCUCACGUUGGAUUU	AAAUCAAGCCUGAGAAAGUU	Translation	1	Vacuolar-processing enzyme
miRn0002-3p	Solyc09g009430.2.1		3	21.967	1	23	204	226	AAUUUUCUCACGUUGGAUUUGCA	UGAAAAUUCAAGAUGAGAAGAUU	Translation	1	Cell division protein ftsZ
miRn0002-3p	Solyc10g050310.1.1		3	13.439	1	20	325	345	AAUUUUCUCAC-GUUGGAUUU	AAAUCCAAUAGUGAGAAGAUU	Cleavage	1	SPX domain-containing protein
miRn0002-3p	Solyc10g075010.1.1		3	14.254	1	24	69	91	AAUUUUCUCACGUUGGAUUUGCAU	AAGAAAAUUCAAUG-GAGAAAAUU	Translation	1	F-box family protein
miRn0002-3p	Solyc11g062010.1.1		1.5	17.72	1	20	2207	2226	AAUUUUCUCACGUUGGAUUU	GGAUCCAACGUGAGAAGAUU	Cleavage	1	Chromodomain-helicase-DNA-binding protein 1
miRn0002-3p	Solyc12g013570.1.1		2.5	14.702	1	23	223	245	AAUUUUCUCACGUUGGAUUUGCA	UACAGAUCCAAAUUGAGAAAAUU	Translation	1	Cell number regulator 10
miRn0004-3p	Solyc01g079130.1.1		3	20.578	1	20	310	329	AGGACAUGAAUAUCAGUUGA	UCAGCUGUUAUUCAUGUUCC	Cleavage	1	Polygalacturonase
miRn0004-3p	Solyc05g054870.2.1		2.5	11.482	1	23	1110	1132	AGGACAUGAAUAUCAGUUGACGA	UCUUAAACUGUUAUUUAUGUCCU	Cleavage	1	Unknown Protein
miRn0004-3p	Solyc06g065440.1.1		3	19.989	1	23	680	702	AGGACAUGAAUAUCAGUUGACGA	UUAUUAAAAGGUAUUCAUGUCCU	Cleavage	1	Zinc finger family protein
miRn0004-3p	Solyc06g072400.1.1		2.5	19.598	1	20	109	128	AGGACAUGAAUAUCAGUUGA	UUGGCUGAUAUUUAUGUUCU	Cleavage	1	Inositol 1 4 5-trisphosphate 5-phosphatase-like protein
miRn0004-3p	Solyc08g007680.1.1		3	23.987	1	22	1274	1295	AGGACAUGAAUAUCAGUUGACG	CAUCAGCUGACGCUCAUGUCCU	Translation	1	Subtilisin-like protease
miRn0004-3p	Solyc08g079850.1.1		3	19.98	1	20	1294	1313	AGGACAUGAAUAUCAGUUGA	UCAGCUGAAGCUCAUGUCCU	Translation	1	Subtilisin-like protease
miRn0004-3p	Solyc08g079860.1.1		2.5	20.193	1	20	1291	1310	AGGACAUGAAUAUCAGUUGA	UCAGCUGAUGCUCAUGUUCU	Translation	1	Subtilisin-like protease
miRn0004-3p	Solyc08g079880.1.1		2.5	23.176	1	20	1294	1313	AGGACAUGAAUAUCAGUUGA	UCAGCUGAUGCUCAUGUUCU	Translation	1	Subtilisin-like protease
miRn0004-3p	Solyc08g079900.1.1		2.5	24.094	1	20	1291	1310	AGGACAUGAAUAUCAGUUGA	UCAGCUGAUGCUCAUGUUCU	Translation	1	Subtilisin-like protease
miRn0004-3p	Solyc08g079910.1.1		2.5	20.947	1	20	1282	1301	AGGACAUGAAUAUCAGUUGA	UCAGCUGAUGCUCAUGUUCU	Translation	1	Subtilisin-like protease
miRn0004-3p	Solyc08g079920.1.1		2.5	22.173	1	20	1294	1313	AGGACAUGAAUAUCAGUUGA	UCAGCUGAUGCUCAUGUUCU	Translation	1	Subtilisin-like protease
miRn0004-3p	Solyc08g079930.1.1		2.5	24.623	1	20	1291	1310	AGGACAUGAAUAUCAGUUGA	UCAGCUGAUGCUCAUGUUCU	Translation	1	Subtilisin-like protease
miRn0004-3p	Solyc09g005690.2.1		2.5	22.471	1	20	374	393	AGGACAUGAAUAUCAGUUGA	CCGGCUGAUAUUUAUGUCCU	Cleavage	1	Inositol-1 4 5-trisphosphate 5-Phosphatase-like protein
miRn0004-3p	Solyc11g007960.1.1		3	15.592	1	23	617	638	AGGACAUGAAUAUCAGUUGACGA	UUUUCAAC-GAUCUUCAUGUCCU	Translation	1	Kelch domain-containing protein 3
miRn0004-3p	Solyc11g051080.1.1		3	18.703	1	21	81	101	AGGACAUGAAUAUCAGUUGAC	GGCAAAUGAUGUUUAUGUCCU	Cleavage	1	Ulp1 protease family C-terminal catalytic domain containing protein
miRn0005-5p	Solyc00g024040.1.1		2.5	16.216	1	20	1274	1293	UUUCAUUUUAUCAAGAUUGU	ACGAUUUUGAUAAAAUUAAA	Cleavage	1	Thiamine-monophosphate kinase
miRn0005-5p	Solyc01g005690.2.1		2.5	5.981	1	20	24	43	UUUCAUUUUAUCAAGAUUGU	ACAAUUUUAAAAAAAUGAAA	Translation	1	Unknown Protein
miRn0005-5p	Solyc01g005860.2.1		3	14.499	1	24	115	138	UUUCAUUUUAUCAAGAUUGUCGUU	AAAAAGAAUCUUGAUACAAUGAAC	Cleavage	1	Unknown Protein
miRn0005-5p	Solyc01g068460.2.1		3	16.083	1	24	1256	1279	UUUCAUUUUAUCAAGAUUGUCGUU	GAGGACAAUCUUGAUCAAAAGAGA	Translation	1	Pathogen-induced calmodulin-binding protein
miRn0005-5p	Solyc01g096010.2.1		3	9.788	1	24	3064	3087	UUUCAUUUUAUCAAGAUUGUCGUU	AAAGAGAAACUUGAUAAGGUGAAA	Cleavage	1	Unknown Protein
miRn0005-5p	Solyc01g103040.2.1		2	10.461	1	24	737	760	UUUCAUUUUAUCAAGAUUGUCGUU	AGUAACAAUCUUGAAAGAAUGGAA	Translation	1	Mitotic checkpoint protein MAD1
miRn0005-5p	Solyc01g110700.2.1		3	16.92	1	20	179550	179569	UUUCAUUUUAUCAAGAUUGU	ACCAUUUUGAUAAAAAGAAA	Cleavage	1	Unknown Protein
miRn0005-5p	Solyc01g111180.2.1		3	16.92	1	20	149839	149858	UUUCAUUUUAUCAAGAUUGU	ACCAUUUUGAUAAAAAGAAA	Cleavage	1	Unknown Protein
miRn0005-5p	Solyc02g014240.2.1		3	13.449	1	24	297	321	UUUCAUUUUAUCAAGAU-UGUCGUU	AAUCACAUAUCUUGAUAGAGUGAAA	Cleavage	1	NBS-LRR resistance protein
miRn0005-5p	Solyc03g005320.2.1		3	22.536	1	24	1290	1313	UUUCAUUUUAUCAAGAUUGUCGUU	AGUUAUAAUCUUGGUGGAAUGGGA	Cleavage	1	Fatty acid elongase 3-ketoacyl-CoA synthase
miRn0005-5p	Solyc04g015950.1.1		2.5	17.331	1	22	1217	1239	UUUCAUUUUAUC-AAGAUUGUCG	UGUCAAUCUUUGAUAAGAUGAAA	Cleavage	1	Pentatricopeptide repeat-containing protein
miRn0005-5p	Solyc04g071130.1.1		3	15.183	1	24	742	765	UUUCAUUUUAUCAAGAUUGUCGUU	GGUGAUAUUUUUGAUAUAAUGAAA	Cleavage	1	F-box family protein
miRn0005-5p	Solyc04g076640.1.1		3	7.72	1	22	1605	1627	UUUCAUUUU-AUCAAGAUUGUCG	CGACAAUGUUGAUCAAAAUGAAA	Translation	1	Rhamnogalacturonate lyase
miRn0005-5p	Solyc05g054680.1.1		2.5	12.345	1	21	2360	2380	UUUCAUUUUAUCAAGAUUGUC	GACAAUCUUUAGAAGAUGAAA	Translation	1	Pto-like, Serine/threonine kinase protein, resistance protein
miRn0005-5p	Solyc08g068110.1.1		3	20.067	1	21	681	701	UUUCAUUUUAUCAAGAUUGUC	GAUAAUCUUGAGAAAAUGUAA	Translation	1	DEAD box helicase
miRn0005-5p	Solyc08g078400.2.1		3	16.724	1	20	47	66	UUUCAUUUUAUCAAGAUUGU	UCAAUGUUGAUGAGAUGAAA	Cleavage	1	Acyl-CoA oxidase
miRn0005-5p	Solyc09g008070.2.1		2.5	14.009	1	20	181	200	UUUCAUUUUAUCAAGAUUGU	ACAAUUUUGAUAAAGGGAAA	Cleavage	1	Cell division protease ftsH homolog 3
miRn0005-5p	Solyc09g092030.2.1		3	12.017	1	20	601	620	UUUCAUUUUAUCAAGAUUGU	AUGAGCUUGAUGAGAUGAAA	Cleavage	1	UV radiation resistance-associated gene protein
miRn0005-5p	Solyc10g076990.1.1		3	15.937	1	24	304	327	UUUCAUUUUAUCAAGAUUGUCGUU	AACAGCAAUGUUGAUAAAGUGAGG	Cleavage	1	Arf-GAP domain and FG repeats-containing protein 1
miRn0005-5p	Solyc11g007700.1.1		2.5	17.172	1	24	919	942	UUUCAUUUUAUCAAGAUUGUCGUU	AGCCACUAUCUUGAUGAGAUGGAA	Cleavage	1	mRNA cap guanine-N7 methyltransferase
miRn0005-5p	Solyc11g013440.1.1		3	15.355	1	22	570	591	UUUCAUUUUAUCAAGAUUGUCG	CAACGAUCUUGAAGGAAUGGAA	Translation	1	Eukaryotic translation initiation factor 3 subunit 5
miRn0005-5p	Solyc11g068690.1.1		1.5	20.646	1	20	368	387	UUUCAUUUUAUCAAGAUUGU	GCAAGCUUGAUAAAAUGAAA	Cleavage	1	Lrr, resistance protein fragment
miRn0007-3p	Solyc01g079940.2.1		3	8.952	1	20	1354	1373	UUGAAGUAGAAGGUUGCAUC	UAUGUAAUUUUCUAUUUCAA	Cleavage	1	Xylanase inhibitor
miRn0007-3p	Solyc01g100290.2.1		3	19.148	1	21	2010	2030	UUGAAGUAGAAGGUUGCAUCC	GUAUGGAACCUUCUAUUUCAG	Cleavage	1	Unknown Protein
miRn0007-3p	Solyc01g110700.2.1		3	17.06	1	21	208080	208100	UUGAAGUAGAAGGUUGCAUCC	GGAUACAUUUUUCUACUUCAA	Cleavage	1	Unknown Protein
miRn0007-3p	Solyc01g111180.2.1		3	17.06	1	21	178369	178389	UUGAAGUAGAAGGUUGCAUCC	GGAUACAUUUUUCUACUUCAA	Cleavage	1	Unknown Protein
miRn0007-3p	Solyc02g087900.2.1	Yes	3	16.49	1	20	2095	2114	UUGAAGUAGAAGGUUGCAUC	GAUGAUGCCUUUUACUUCAA	Cleavage	1	Cullin C
miRn0007-3p	Solyc02g091730.1.1		3	16.132	1	20	825	844	UUGAAGUAGAAGGUUGCAUC	GUUGCAACCUUCUAUUCCAA	Cleavage	1	Os11g0296800 protein
miRn0007-3p	Solyc04g009620.2.1		3	20.27	1	20	548	567	UUGAAGUAGAAGGUUGCAUC	GAUGCAACUUAUGACUUCAA	Translation	1	Chorismate synthase
miRn0007-3p	Solyc04g054900.2.1		2.5	12.81	1	20	93	112	UUGAAGUAGAAGGUUGCAUC	GAUUCAACUUUUUAUUUCAA	Cleavage	1	Genomic DNA chromosome 5 P1 clone MQN23
miRn0007-3p	Solyc04g080910.1.1		3	16.379	1	20	436	455	UUGAAGUAGAAGGUUGCAUC	GAUUCAUCCUUUUAUUUCAA	Cleavage	1	Ethylene-responsive transcription factor 13
miRn0007-3p	Solyc06g007160.2.1		3	14.289	1	21	366	386	UUGAAGUAGAAGGUUGCAUCC	GGAUUCAACCUGCUGUUUCAA	Translation	1	NADH dehydrogenase
miRn0007-3p	Solyc06g009080.1.1		3	12.418	1	20	64	83	UUGAAGUAGAAGGUUGCAUC	GAUGCUACGAUCUACUUCAA	Translation	1	Nucellin-like aspartic protease
miRn0007-3p	Solyc06g060130.2.1		3	10.322	1	20	1083	1102	UUGAAGUAGAAGGUUGCAUC	GAUGCCACGAUCUACUUCAA	Translation	1	Nucellin-like aspartic protease
miRn0007-3p	Solyc08g008020.1.1		3	19.364	1	22	158	179	UUGAAGUAGAAGGUUGCAUCCC	GGAAUGAAACAUUCUACUUCAA	Cleavage	1	Phosphoribosylanthranilate transferase
miRn0007-3p	Solyc08g074670.2.1		3	15.922	1	20	153	172	UUGAAGUAGAAGGUUGCAUC	AAUGCAAUCUCCUGCUUCAA	Translation	1	Unknown Protein
miRn0007-3p	Solyc10g081250.1.1		3	16.434	1	21	1251	1270	UUGAAGUAGAAGGUUGCAUCC	GGAUGCAACCUUUU-CUUCAA	Cleavage	1	DNA polymerase
miRn0007-3p	Solyc11g010550.1.1		3	23.856	1	21	471	491	UUGAAGUAGAAGGUUGCAUCC	GGAUGUUGCCUUCAACUUCAA	Cleavage	1	GPI ethanolamine phosphate transferase
miRn0007-3p	Solyc11g044450.1.1		3	15.44	1	20	935	954	UUGAAGUAGAAGGUUGCAUC	GAGGAAACCUUGUACUUCAA	Translation	1	Chaperone protein dnaJ 2
miRn0007-3p	Solyc12g008340.1.1		3	20.607	1	20	1414	1433	UUGAAGUAGAAGGUUGCAUC	GAUGUAACCUUAGGCUUCAA	Translation	1	Exostosin family protein
miRn0007-3p	Solyc12g009440.1.1		3	11.007	1	20	112	131	UUGAAGUAGAAGGUUGCAUC	GAUGUAACCUUCAACUCCAA	Cleavage	1	Bundle-sheath defective protein 2 family
miRn0014-3p	Solyc01g007180.2.1		3	15.067	1	24	650	673	AGAGGUGAAAGCAAAGAUCGACAA	UUUUCCAUUUUUGCUUUCAUUUUU	Cleavage	1	Unknown Protein
miRn0014-3p	Solyc04g076510.2.1		3	16.551	1	23	4596	4618	AGAGGUGAAAGCAAAGAUCGACA	UGAUGAUCUUAGUUUGCACCUCU	Cleavage	1	Beige/BEACH domain containing protein
miRn0014-3p	Solyc06g036490.1.1		3	21.079	1	24	85	108	AGAGGUGAAAGCAAAGAUCGACAA	UUGUCAAUUUUUGCUUUUAUCUUU	Cleavage	1	Multidrug resistance protein ABC transporter family
miRn0014-3p	Solyc08g023440.2.1		3	9.423	1	24	2155	2178	AGAGGUGAAAGCAAAGAUCGACAA	UCGUUGAUCUUUGCUUUCAUUUGU	Cleavage	1	Early-responsive to dehydration 4
miRn0014-3p	Solyc08g077430.2.1		2	11.903	1	21	3978	3998	AGAGGUGAAAGCAAAGAUCGA	UUUAUCUUUGCUUUCACCUUU	Cleavage	1	Glycine-rich protein
miRn0014-3p	Solyc08g082970.2.1		3	22.477	1	23	228	250	AGAGGUGAAAGCAAAGAUCGACA	UGGCGAUCUCUGUUUUUACCUCG	Cleavage	1	Fas-associated factor 1-like protein
miRn0014-3p	Solyc09g075360.2.1		3	14.582	1	23	1652	1674	AGAGGUGAAAGCAAAGAUCGACA	UGUUGGUCUUUGUUUUUACUUUU	Cleavage	1	Endoglucanase 1
miRn0014-3p	Solyc10g054780.1.1		2.5	10.704	1	20	210	229	AGAGGUGAAAGCAAAGAUCG	CGAUCUCUGGUUUCGCCUCU	Translation	1	Acetyl esterase
miRn0015-3p	Solyc01g007140.2.1		3	13.695	1	21	203	223	AGGUAGAGAGAUUGUUUCUGA	UCAAAAGCAAUCAUUCUACCU	Translation	1	Pre-rRNA-processing protein ipi1
miRn0015-3p	Solyc01g044480.2.1		2.5	20.445	1	21	9688	9708	AGGUAGAGAGAUUGUUUCUGA	UUGGAAACAGCCUCUCUACCU	Translation	1	Elongation factor P
miRn0015-3p	Solyc01g087890.2.1		3	13.149	1	20	732	751	AGGUAGAGAGAUUGUUUCUG	UAGAAGCAGUUUCUUUACUU	Cleavage	1	Choline transporter-like protein 5-A
miRn0015-3p	Solyc01g103510.2.1		3	16.971	1	21	1544	1564	AGGUAGAGAGAUUGUUUCUGA	UCAGAAAUGAUAUCUUUAUCU	Translation	1	Ribosomal protein L3-like
miRn0015-3p	Solyc02g014140.1.1		3	7.748	1	20	210	229	AGGUAGAGAGAUUGUUUCUG	CAAAGACAAUUUCUCUGUCU	Cleavage	1	Galactosyltransferase-like protein
miRn0015-3p	Solyc02g071250.2.1		3	16.463	1	21	501	521	AGGUAGAGAGAUUGUUUCUGA	UCAGAGACAAUCUUUUCACCU	Cleavage	1	Protein phosphatase
miRn0015-3p	Solyc03g005950.1.1		2.5	11.081	1	20	1854	1873	AGGUAGAGAGAUUGUUUCUG	UCGAAACAGUCUCUCUACCU	Cleavage	1	Peptide transporter
miRn0015-3p	Solyc03g006470.2.1		1.5	12.706	1	21	1527	1547	AGGUAGAGAGAUUGUUUCUGA	UCAGAAACAAUUUUUCUAUCU	Cleavage	1	CBS domain containing protein-like
miRn0015-3p	Solyc03g082870.2.1		3	15.613	1	20	1719	1738	AGGUAGAGAGAUUGUUUCUG	AGGAAACCAUCUCUCUGCCU	Cleavage	1	WD-40 repeat family protein
miRn0015-3p	Solyc03g097740.1.1		3	17.192	1	21	107	127	AGGUAGAGAGAUUGUUUCUGA	UCAGAACCAAACUCUCUACCC	Translation	1	Armadillo/beta-catenin repeat family protein
miRn0015-3p	Solyc04g016400.2.1		2.5	13.088	1	21	878	898	AGGUAGAGAGAUUGUUUCUGA	UCAGAAGGAGUCUCUCUAUCU	Cleavage	1	Calpain-2 catalytic subunit
miRn0015-3p	Solyc04g077630.2.1		2	16.476	1	21	1583	1603	AGGUAGAGAGAUUGUUUCUGA	UUUGAAACAAUUUCUCUACCU	Cleavage	1	Serine carboxypeptidase 1
miRn0015-3p	Solyc04g078130.2.1		1.5	16.311	1	21	1319	1339	AGGUAGAGAGAUUGUUUCUGA	UCAGAAACAACUUCUCUACCU	Translation	1	Clathrin-coat assembly protein-like
miRn0015-3p	Solyc05g006630.2.1		0	10.846	1	21	4185	4205	AGGUAGAGAGAUUGUUUCUGA	UCAGAAACAAUCUCUCUACCU	Cleavage	1	Tir-nbs-lrr, resistance protein
miRn0015-3p	Solyc05g007170.2.1		2	15.166	1	21	16	36	AGGUAGAGAGAUUGUUUCUGA	UCGGAAACAACCUCUCUACUU	Translation	1	Cc-nbs-lrr, resistance protein with an R1 specific domain
miRn0015-3p	Solyc05g008180.2.1		3	7.733	1	21	1297	1317	AGGUAGAGAGAUUGUUUCUGA	UCGAAAAUAAACUCUCUACCU	Translation	1	Nicotinate-nucleotide pyrophosphorylase
miRn0015-3p	Solyc05g018870.1.1		1.5	19.616	1	21	162	182	AGGUAGAGAGAUUGUUUCUGA	UCAGAAACAACCUCUCUGCCU	Translation	1	Transmembrane 9 superfamily protein member 4
miRn0015-3p	Solyc06g009670.2.1		3	10.909	1	21	830	850	AGGUAGAGAGAUUGUUUCUGA	UCAGAAACAAUAUCUCAACUU	Translation	1	DNAJ heat shock N-terminal domain-containing protein
miRn0015-3p	Solyc06g030530.2.1		2.5	24.359	1	21	1753	1773	AGGUAGAGAGAUUGUUUCUGA	UUGGAAACUAUUUCUCUACCU	Cleavage	1	Unknown Protein
miRn0015-3p	Solyc06g072160.2.1		2.5	17.48	1	21	1496	1516	AGGUAGAGAGAUUGUUUCUGA	UCGAAAACAAGCUCUCUACCU	Translation	1	Alcohol dehydrogenase 1
miRn0015-3p	Solyc07g052920.2.1		2.5	14.95	1	21	594	614	AGGUAGAGAGAUUGUUUCUGA	UCGGAAACAACAUCUCUACCU	Translation	1	Unknown Protein
miRn0015-3p	Solyc07g062500.2.1		2	21.965	1	21	1649	1669	AGGUAGAGAGAUUGUUUCUGA	UCAGAAACAGUUUCUCUAUUU	Cleavage	1	Cytochrome P450
miRn0015-3p	Solyc08g080910.2.1		2	18.943	1	21	1175	1195	AGGUAGAGAGAUUGUUUCUGA	UCAUAAACAACCUCUCUACCU	Translation	1	Glutathione S-transferase
miRn0015-3p	Solyc09g005830.1.1		2.5	16.466	1	21	1644	1664	AGGUAGAGAGAUUGUUUCUGA	UCGGAAGCAAUCUCUCUACGU	Cleavage	1	Exocyst complex protein EXO70
miRn0015-3p	Solyc09g007410.2.1		2.5	13.348	1	21	1599	1619	AGGUAGAGAGAUUGUUUCUGA	UCAGAAACAGUCUCUCCACUU	Cleavage	1	Calmodulin-binding protein
miRn0015-3p	Solyc09g059500.2.1		2.5	12.01	1	20	83	102	AGGUAGAGAGAUUGUUUCUG	CAGAAAUUAUCUUUCUGCCU	Cleavage	1	Forkhead box K1
miRn0015-3p	Solyc09g075200.2.1		3	13.687	1	20	1128	1147	AGGUAGAGAGAUUGUUUCUG	AACAAACAAUCUCUUUGCCU	Cleavage	1	U1 small nuclear ribonucleoprotein A
miRn0015-3p	Solyc09g092000.2.1		2	21.615	1	21	4	24	AGGUAGAGAGAUUGUUUCUGA	UCGGAAACAGCCUCUCUACCU	Translation	1	Unknown Protein
miRn0015-3p	Solyc09g098610.1.1		3	15.916	1	20	322	341	AGGUAGAGAGAUUGUUUCUG	CAGGACCAAUUCCUCUACCU	Translation	1	cytochrome P450
miRn0015-3p	Solyc09g098620.1.1		3	12.324	1	21	201	221	AGGUAGAGAGAUUGUUUCUGA	UCAGAAAUAACUUUUUUACCU	Translation	1	cytochrome P450
miRn0015-3p	Solyc11g012550.1.1		3	18.854	1	21	156	176	AGGUAGAGAGAUUGUUUCUGA	UUGGAAACAACCUAUCUACCU	Translation	1	F-box family protein
miRn0015a-5p	Solyc01g008780.2.1		3	20.935	1	24	12	35	GUGGAGGUAGAGAGGUUGUUUCUG	UGGAAACAGCCUCGAUAUCUCCAC	Translation	1	Phospholipase A22
miRn0015a-5p	Solyc01g009030.2.1		3	9.209	1	24	2218	2240	GUGGAGGUAGAGAGGUUGUUUCUG	UGGAAACAACCUCUCUAC-UCCAU	Cleavage	1	Nuclear control of ATPase protein
miRn0015a-5p	Solyc01g087440.2.1		1.5	20.44	1	22	777	798	GUGGAGGUAGAGAGGUUGUUUC	GGAACAAUCUCUCUGUCUCCAC	Cleavage	1	Protein EFR3 homolog B
miRn0015a-5p	Solyc02g064660.1.1		2.5	7.896	1	22	200	221	GUGGAGGUAGAGAGGUUGUUUC	GAAACAAUCUCUCUCCUUUCAC	Cleavage	1	Unknown Protein
miRn0015a-5p	Solyc02g082770.2.1		2.5	24.848	1	24	632	655	GUGGAGGUAGAGAGGUUGUUUCUG	CGGGAACAACCUCUCUACCUCAAA	Cleavage	1	Phosphatidylinositide phosphatase SAC1
miRn0015a-5p	Solyc02g091350.2.1		3	9.476	1	20	189	208	GUGGAGGUAGAGAGGUUGUU	AACAGCUUCUCUACCGUCAC	Cleavage	1	Glucosyltransferase-2
miRn0015a-5p	Solyc04g008570.2.1		2	23.807	1	24	2191	2214	GUGGAGGUAGAGAGGUUGUUUCUG	CUGAAACAACCUCUCCACCUCCAA	Translation	1	Pentatricopeptide repeat-containing protein
miRn0015a-5p	Solyc04g057990.2.1		3	14.618	1	21	2579	2599	GUGGAGGUAGAGAGGUUGUUU	AAAUGAACUCCCUACCUCCAC	Translation	1	mRNA 3&apos-end-processing protein YTH1
miRn0015a-5p	Solyc04g074180.2.1		2	16.193	1	24	1016	1039	GUGGAGGUAGAGAGGUUGUUUCUG	CAACAACAUCCUUUCUAUCUCCAC	Cleavage	1	Cryptochrome 1a
miRn0015a-5p	Solyc04g077660.2.1		3	18.586	1	23	1844	1865	GUGGAGGUAGAGAGGUUGUUUCU	GGAAACAACCUCUUUAC-UCCAC	Cleavage	1	Peptidyl-prolyl cis-trans isomerase
miRn0015a-5p	Solyc04g078130.2.1		2	18.391	1	24	1320	1343	GUGGAGGUAGAGAGGUUGUUUCUG	CAGAAACAACUUCUCUACCUCUAA	Cleavage	1	Clathrin-coat assembly protein-like
miRn0015a-5p	Solyc05g007170.2.1		1.5	15.142	1	24	17	40	GUGGAGGUAGAGAGGUUGUUUCUG	CGGAAACAACCUCUCUACUUUUAC	Cleavage	1	Cc-nbs-lrr, resistance protein with an R1 specific domain
miRn0015a-5p	Solyc05g008180.2.1		3	7.733	1	24	1298	1321	GUGGAGGUAGAGAGGUUGUUUCUG	CGAAAAUAAACUCUCUACCUCUGU	Cleavage	1	Nicotinate-nucleotide pyrophosphorylase
miRn0015a-5p	Solyc05g018870.1.1		2.5	22.098	1	24	163	186	GUGGAGGUAGAGAGGUUGUUUCUG	CAGAAACAACCUCUCUGCCUUCUC	Cleavage	1	Transmembrane 9 superfamily protein member 4
miRn0015a-5p	Solyc06g054420.2.1		3	15.883	1	24	992	1015	GUGGAGGUAGAGAGGUUGUUUCUG	CUGCAACAACUUUUAUGUCUCCAC	Translation	1	Serine incorporator 1
miRn0015a-5p	Solyc06g072160.2.1		1	16.575	1	24	1497	1520	GUGGAGGUAGAGAGGUUGUUUCUG	CGAAAACAAGCUCUCUACCUCCAC	Cleavage	1	Alcohol dehydrogenase 1
miRn0015a-5p	Solyc07g052920.2.1		1.5	17.457	1	24	595	618	GUGGAGGUAGAGAGGUUGUUUCUG	CGGAAACAACAUCUCUACCUUCAC	Cleavage	1	Unknown Protein
miRn0015a-5p	Solyc08g008210.2.1		3	7.775	1	20	55	74	GUGGAGGUAGAGAGGUUGUU	GAAAACCUCUCUAUCUCUGC	Cleavage	1	V-type proton ATPase subunit E
miRn0015a-5p	Solyc08g080910.2.1		2.5	18.382	1	24	1176	1199	GUGGAGGUAGAGAGGUUGUUUCUG	CAUAAACAACCUCUCUACCUCAAA	Cleavage	1	Glutathione S-transferase
miRn0015a-5p	Solyc09g042740.2.1		3	12.974	1	20	711	730	GUGGAGGUAGAGAGGUUGUU	AACAAUUUUGCUGCCUCCAC	Translation	1	Formin 3
miRn0015a-5p	Solyc09g075200.2.1		2.5	16.215	1	23	1129	1151	GUGGAGGUAGAGAGGUUGUUUCU	ACAAACAAUCUCUUUGCCUCUAU	Cleavage	1	U1 small nuclear ribonucleoprotein A
miRn0015a-5p	Solyc09g092000.2.1		2.5	21.615	1	24	5	28	GUGGAGGUAGAGAGGUUGUUUCUG	CGGAAACAGCCUCUCUACCUUUAA	Cleavage	1	Unknown Protein
miRn0015a-5p	Solyc10g008020.2.1		1	10.865	1	24	1199	1222	GUGGAGGUAGAGAGGUUGUUUCUG	CGCAAACAACCUUUCUAUCUCCAC	Cleavage	1	Methyltransferase
miRn0015a-5p	Solyc11g005780.1.1		2.5	9.707	1	24	15	38	GUGGAGGUAGAGAGGUUGUUUCUG	CAUUAAUAAACUCACUACCUCCAC	Translation	1	BHLH transcription factor
miRn0015a-5p	Solyc11g012550.1.1		1.5	16.238	1	24	157	180	GUGGAGGUAGAGAGGUUGUUUCUG	UGGAAACAACCUAUCUACCUUCAC	Cleavage	1	F-box family protein
miRn0015a-5p	Solyc11g013150.1.1		3	16.47	1	24	86	109	GUGGAGGUAGAGAGGUUGUUUCUG	CAGCAACAACCUCUUCAUCUUCAU	Translation	1	GRAS family transcription factor
miRn0016-3p	Solyc01g067380.2.1		3	15.142	1	24	1261	1283	AAGAUAAUAUUUCUGGAGAGUCUG	CAUCUUCUCCAGAAAUAU-AUCUU	Cleavage	1	Lipase
miRn0016-3p	Solyc01g104670.2.1		3	9.429	1	20	31	50	AAGAUAAUAUUUCUGGAGAG	CUCUUCAGAAAUCUUUUCUU	Cleavage	1	Tubby-like F-box protein 8
miRn0016-3p	Solyc01g110700.2.1		3	12.013	1	24	164440	164463	AAGAUAAUAUUUCUGGAGAGUCUG	CACAUUAUCCAGAAACAUUAUUUU	Translation	1	Unknown Protein
miRn0016-3p	Solyc01g111180.2.1		3	12.013	1	24	134729	134752	AAGAUAAUAUUUCUGGAGAGUCUG	CACAUUAUCCAGAAACAUUAUUUU	Translation	1	Unknown Protein
miRn0016-3p	Solyc02g092560.2.1		3	16.225	1	20	2009	2028	AAGAUAAUAUUUCUGGAGAG	UUAUCCAGAAAUAUUAUUUA	Cleavage	1	Phototropic-responsive NPH3 family protein
miRn0016-3p	Solyc04g049400.2.1		3	18.094	1	20	1538	1557	AAGAUAAUAUUUCUGGAGAG	CUGUCUACAAAUGUUAUCUU	Cleavage	1	Receptor-like protein kinase
miRn0016-3p	Solyc06g005290.2.1		3	12.136	1	20	480	499	AAGAUAAUAUUUCUGGAGAG	CACUCCAUAAGUAUUGUCUU	Cleavage	1	UDP-galactose transporter 5
miRn0016-3p	Solyc07g055300.2.1		3	21.341	1	20	2603	2622	AAGAUAAUAUUUCUGGAGAG	UUGUCCAGAAAUAUUAUUUC	Cleavage	1	Alpha alpha-trehalose-phosphate synthase (UDP-forming)
miRn0016-3p	Solyc09g089960.1.1		1.5	10.107	1	20	67	86	AAGAUAAUAUUUCUGGAGAG	CUCUCUAGGAAUAUUAUUUU	Cleavage	1	Unknown Protein
miRn0016-3p	Solyc09g089970.1.1		1.5	11.889	1	20	67	86	AAGAUAAUAUUUCUGGAGAG	CUCUCUAGGAAUAUUAUUUU	Cleavage	1	Unknown Protein
miRn0016-3p	Solyc10g011730.2.1		2.5	6.19	1	20	312	330	AAGAUAAUAUUUCUGGAGAG	CUCUCUA-AAAUAUUAUCUU	Cleavage	1	Arabinogalactan peptide 20
miRn0017-5p	Solyc01g091080.2.1		3	14.778	1	24	595	618	AAGCAAGCUUUUGGAGUGUGAGUU	AAAGUAUACUCCAACAGCUUGCUC	Translation	1	Tubulin-specific chaperone D
miRn0017-5p	Solyc02g079690.1.1		3	18.945	1	20	342	361	AAGCAAGCUUUUGGAGUGUG	CACACUCCAGAAACUUACUU	Cleavage	1	S-locus receptor kinase
miRn0017-5p	Solyc02g079710.2.1		3	16.815	1	20	537	556	AAGCAAGCUUUUGGAGUGUG	CACACUCCAGAAACUUACUU	Cleavage	1	Serine/threonine kinase receptor
miRn0017-5p	Solyc02g090570.2.1		3	13.208	1	21	2830	2850	AAGCAAGCUUUUGGAGUGUGA	UCAGACUAUGAAAGCUUGCUU	Cleavage	1	Transducin family protein
miRn0017-5p	Solyc02g091830.2.1		2.5	5.529	1	24	292	315	AAGCAAGCUUUUGGAGUGUGAGUU	AAUCCACACUCCAAAUGCUUCCUU	Translation	1	Hexokinase
miRn0017-5p	Solyc03g005710.1.1		3	15.076	1	20	314	333	AAGCAAGCUUUUGGAGUGUG	CACAUUAUAAGAGUUUGCUU	Cleavage	1	TPR domain protein
miRn0017-5p	Solyc04g079430.2.1		3	19.309	1	24	1001	1024	AAGCAAGCUUUUGGAGUGUGAGUU	AAUCCAUACUUGAAAGGUUUGCUU	Cleavage	1	Nucleobase ascorbate transporter
miRn0017-5p	Solyc06g059910.2.1		3	15.146	1	23	1371	1393	AAGCAAGCUUUUGGAGUGUGAGU	ACACAAACUCCAAAGGCUUACUU	Cleavage	1	Alpha-humulene/ (-)- (E)-beta-caryophyllene synthase
miRn0017-5p	Solyc06g059920.1.1		3	15.22	1	23	182	204	AAGCAAGCUUUUGGAGUGUGAGU	ACACAAACUCCAAAGGCUUACUU	Cleavage	1	Sesquiterpene synthase 2
miRn0017-5p	Solyc06g076360.2.1		3	14.808	1	20	2591	2610	AAGCAAGCUUUUGGAGUGUG	UAAACUCUAAAAGUUUGUUU	Cleavage	1	Outer envelope membrane protein
miRn0017-5p	Solyc08g006870.2.1		3	22.042	1	20	156	175	AAGCAAGCUUUUGGAGUGUG	CAAGCUGCAAAAGCUUGUUU	Cleavage	1	BZIP domain class transcription factor
miRn0017-5p	Solyc11g011420.1.1		2.5	15.594	1	20	788	807	AAGCAAGCUUUUGGAGUGUG	UACACUACAAAGGUUUGCUU	Cleavage	1	Peptidyl-prolyl cis-trans isomerase
miRn0018-3p	Solyc08g082850.2.1		3	13.287	1	24	1400	1423	AGACGGAUGAAAUUUGUGACGGUG	UGUAGUCACAGAUAUCAUCCAUCU	Translation	1	Uncharacterized ABC transporter ATP-binding protein C29A3.09c
miRn0025-3p	Solyc02g093010.2.1		3	15.97	1	20	608	627	AGAUAUUUAUGUUUGAGCUU	AUGUUGAAAUAUAAAUAUCU	Cleavage	1	RER1 protein
miRn0025-3p	Solyc04g007080.2.1		3	11.543	1	21	852	872	AGAUAUUUAUGUUUGAGCUUU	AGAGCUCAAACUUAAAUAUUG	Translation	1	Lrr, resistance protein fragment
miRn0025-3p	Solyc04g007090.1.1		2.5	13.732	1	21	579	599	AGAUAUUUAUGUUUGAGCUUU	AAAGCUCAAACUUAAAUAUUG	Translation	1	Lrr, resistance protein fragment
miRn0025-3p	Solyc04g008480.1.1		3	10.594	1	21	818	838	AGAUAUUUAUGUUUGAGCUUU	GAGGCUUAAACUUGAAUAUUU	Translation	1	Myb-like DNA-binding domain SHAQKYF class family protein expressed
miRn0025-3p	Solyc04g081410.2.1		2.5	10.58	1	20	613	632	AGAUAUUUAUGUUUGAGCUU	AAGUUUAAAUAUGAAUGUCU	Cleavage	1	AP-2 complex subunit sigma-1
miRn0025-3p	Solyc06g072920.1.1		3	14.15	1	21	878	898	AGAUAUUUAUGUUUGAGCUUU	GAAAUUCAAGUAUGAAUAUCU	Cleavage	1	Aluminum-activated malate transporter-like
miRn0025-3p	Solyc07g064550.2.1		3	18.217	1	22	756	777	AGAUAUUUAUGUUUGAGCUUUA	UCAAGCUCAAAUGUGGAUGUUU	Cleavage	1	Genomic DNA chromosome 5 P1 clone MBG8
miRn0025-3p	Solyc08g078840.2.1		3	17.289	1	21	304	324	AGAUAUUUAUGUUUGAGCUUU	GGAGCUCAAGUAAAGAUAUCU	Translation	1	Unknown Protein
miRn0025-3p	Solyc09g082390.1.1		2.5	15.783	1	19	720	739	AGAUAUU-UAUGUUUGAGCU	AGUUCAAACAUAUAAUAUCU	Cleavage	1	Pentatricopeptide repeat-containing protein
miRn0025-3p	Solyc10g077110.1.1		3	15.807	1	24	170	193	AGAUAUUUAUGUUUGAGCUUUAGG	CUAAGGGCUCAAAAAUGAAUAUUU	Translation	1	Zinc finger protein
miRn0025-3p	Solyc11g013270.1.1		2.5	11.193	1	21	1032	1052	AGAUAUUUAUGUUUGAGCUUU	GAAGUUCAAACAGAAAUAUCG	Translation	1	Os01g0841200 protein
miRn0027-5p	Solyc02g086110.2.1		3	22.261	1	21	460	480	UAAUCCCCUCUUAUUGGCAUG	CAUGCCAAUGAGGGGGGAGUG	Cleavage	1	Similarity the predicted A. niger protein contains a neutral zinc metallopeptidases
miRn0027-5p	Solyc03g034250.2.1		2.5	23.388	1	21	476	496	UAAUCCCCUCUUAUUGGCAUG	CAUGCCAAUGAGGGGGGAGUA	Cleavage	1	Similarity the predicted A. niger protein contains a neutral zinc metallopeptidases
miRn0027-5p	Solyc03g121090.2.1		3	17.319	1	19	290	309	UAAUCCCCUCUU-AUUGGCA	UACCAAUCAAGAGGGGAUUA	Cleavage	1	Cold induced protein-like
miRn0027-5p	Solyc05g009450.1.1		3	20.55	1	20	701	720	UAAUCCCCUCUUAUUGGCAU	AUGUUGAUAAGAUGGGAUUG	Cleavage	1	Ethylene responsive transcription factor 2a
miRn0028-5p	Solyc00g231680.1.1		3	14.937	1	20	1104	1123	UUUGUCCUAAAACUAUGCGU	UUGCAUUGUUUUGGGACAAA	Cleavage	1	Mannan endo-1 4-beta-mannosidase
miRn0028-5p	Solyc04g080700.2.1		3	16.833	1	20	1141	1160	UUUGUCCUAAAACUAUGCGU	ACUUAUGGUUUUGGGACAAG	Cleavage	1	Wound responsive protein
miRn0028-5p	Solyc06g082390.2.1		3	17.312	1	21	321	341	UUUGUCCUAAAACUAUGCGUA	UAGGCGAAGUUUUAGGACAGA	Cleavage	1	cDNA clone J065191E12 full insert sequence
miRn0029-5p	Solyc01g106940.2.1		2.5	11.312	1	24	5666	5689	AGAGGUGACUGGCAAACAGUGUGU	GCAAACUGUUUGUCAAUCGUCUCU	Translation	1	Single myb histone 4
miRn0029-5p	Solyc02g093400.1.1		3	15.902	1	20	1002	1021	AGAGGUGACUGGCAAACAGU	CCUGAUUGCCAGUUGCCUCU	Cleavage	1	Integral membrane protein MviN
miRn0029-5p	Solyc06g005990.2.1		3	23.626	1	22	3233	3254	AGAGGUGACUGGCAAACAGUGU	GUAUUGUUCGUCAGUCACCUCC	Cleavage	1	ATP-dependent RNA helicase DOB1
miRn0029-5p	Solyc06g084120.2.1		3	12.38	1	24	141	164	AGAGGUGACUGGCAAACAGUGUGU	AGAAACAGUUUCCAAGUCACCUCU	Translation	1	Protein TIFY 4B
miRn0032-3p	Solyc06g060380.2.1		3	13.484	1	22	686	707	UUUUGGAUGGCAGGGGCACCAA	UUGCUGUCUCUGUCAUUCAAAA	Cleavage	1	Sister chromatid cohesion protein PDS5 homolog A
miRn0032-3p	Solyc08g068660.1.1		3	14.634	1	21	153	173	UUUUGGAUGGCAGGGGCACCA	UGGUGACCCUGUCCUUCAAAA	Cleavage	1	Histidine decarboxylase
miRn0032-3p	Solyc11g012100.1.1		3	15.955	1	20	871	890	UUUUGGAUGGCAGGGGCACC	GGUGUCCCUCUCAUCCAGAG	Translation	1	Phosphoribosylglycinamide formyltransferase
miRn0035-3p	Solyc01g006080.1.1		3	12.499	1	24	729	752	AAGUUAUGUUGGUAUUAAUUAUGU	ACUUAAUUAUUACCAUCAUGAUUU	Translation	1	Protein involved in mRNA turnover and stability (ISS)
miRn0035-3p	Solyc01g065740.2.1		3	17.451	1	23	790	812	AAGUUAUGUUGGUAUUAAUUAUG	UGUGGUUAAUGCUAAGAUAACUU	Cleavage	1	F-box family protein
miRn0035-3p	Solyc01g065840.2.1		3	13.064	1	23	776	798	AAGUUAUGUUGGUAUUAAUUAUG	UGUGGUUAAUGCUAAGAUAACUU	Cleavage	1	F-box/LRR-repeat protein At3g03360
miRn0035-3p	Solyc01g095510.2.1		3	10.889	1	24	1410	1433	AAGUUAUGUUGGUAUUAAUUAUGU	AGACAAGUGAUAUUAGCAUAACUU	Cleavage	1	Mitochondrial carrier family
miRn0035-3p	Solyc04g005640.2.1		2.5	10.334	1	24	893	916	AAGUUAUGUUGGUAUUAAUUAUGU	AUCUAAUUAAUCCUAGUAUAACUU	Cleavage	1	S-like ribonuclease
miRn0035-3p	Solyc04g071660.2.1		2.5	19.911	1	20	4873	4892	AAGUUAUGUUGGUAUUAAUU	AGUCAAUACCAACAUAGUUU	Cleavage	1	Unknown Protein
miRn0035-3p	Solyc07g062600.2.1		3	16.543	1	24	1123	1146	AAGUUAUGUUGGUAUUAAUUAUGU	AAACAAUUAAAGCCAAAAUGACUU	Cleavage	1	PHD finger family protein
miRn0035-3p	Solyc10g047500.1.1		3	9.415	1	24	179	202	AAGUUAUGUUGGUAUUAAUUAUGU	AAAAAGUUAUCAUCAACAUAACUU	Cleavage	1	Unknown Protein
miRn0035-3p	Solyc10g083850.1.1		3	15.809	1	20	603	622	AAGUUAUGUUGGUAUUAAUU	AAUUAAUACAGACGUAACUG	Translation	1	Glutamine synthetase I
miRn0036-3p	Solyc00g019980.2.1		3	11.741	1	20	98	117	UGGAUAAUUUGGGUUGUUGU	ACGACAACUCAAUUUGUCCG	Cleavage	1	Unknown Protein
miRn0036-3p	Solyc01g020460.1.1		3	18.83	1	20	353	372	UGGAUAAUUUGGGUUGUUGU	ACGACAACUCAAUUUGUCCG	Cleavage	1	ORF65d
miRn0036-3p	Solyc01g057220.2.1		3	18.016	1	20	1759	1778	UGGAUAAUUUGGGUUGUUGU	ACAACAACUCCAUUUAUUCA	Translation	1	Pectinesterase
miRn0036-3p	Solyc01g068000.2.1		3	17.452	1	21	855	875	UGGAUAAUUUGGGUUGUUGUU	GACCAUAGACCAAAUUAUCCA	Cleavage	1	Serine/threonine phosphatase family protein
miRn0036-3p	Solyc01g095710.2.1		3	8.398	1	20	2982	3001	UGGAUAAUUUGGGUUGUUGU	ACAGUAAUCCAAAUUAUGCA	Cleavage	1	ATP-dependent RNA helicase
miRn0036-3p	Solyc01g099270.2.1		3	3.902	1	20	783	802	UGGAUAAUUUGGGUUGUUGU	ACAGCAGCAGAAAUUAUCCA	Translation	1	Microtubule binding protein
miRn0036-3p	Solyc01g110440.2.1		3	22.003	1	21	1948	1968	UGGAUAAUUUGGGUUGUUGUU	GACAACAACCCAGAUUCUUCG	Cleavage	1	Arginine decarboxylase
miRn0036-3p	Solyc01g112050.2.1		3	15.144	1	20	1030	1049	UGGAUAAUUUGGGUUGUUGU	ACAACUAUCCGAAUUAUCCC	Cleavage	1	Bzip transcription factor-like
miRn0036-3p	Solyc02g082100.2.1		2.5	5.936	1	20	2998	3017	UGGAUAAUUUGGGUUGUUGU	ACCACAGCCUGAAUUAUCCA	Cleavage	1	Neuralized
miRn0036-3p	Solyc02g086260.1.1		3	18.215	1	21	72	92	UGGAUAAUUUGGGUUGUUGUU	AACAACAAGCCCAGUUAUUCA	Translation	1	Unknown Protein
miRn0036-3p	Solyc03g005490.2.1		3	11.647	1	20	430	449	UGGAUAAUUUGGGUUGUUGU	AAAAUAACACAAAUUGUCCA	Cleavage	1	RING finger protein
miRn0036-3p	Solyc03g045020.2.1		3	13.574	1	20	179	198	UGGAUAAUUUGGGUUGUUGU	ACAAUAUUCAAAAUUAUCCA	Translation	1	Aromatic L-amino acid decarboxylase
miRn0036-3p	Solyc04g064650.1.1		3	18.389	1	20	1577	1596	UGGAUAAUUUGGGUUGUUGU	CUAACAACCCAAGUUAUUUA	Cleavage	1	Pentatricopeptide repeat-containing protein
miRn0036-3p	Solyc05g045880.1.1		3	9.915	1	20	268	287	UGGAUAAUUUGGGUUGUUGU	ACACCAAUUCAAUUUAUCCA	Cleavage	1	WRKY transcription factor 22
miRn0036-3p	Solyc06g036340.2.1		3	15.72	1	20	1191	1210	UGGAUAAUUUGGGUUGUUGU	AAGAUAACCCAAGUUGUCCA	Cleavage	1	Unknown Protein
miRn0036-3p	Solyc06g053750.2.1		3	22.144	1	20	3341	3360	UGGAUAAUUUGGGUUGUUGU	ACCACAACCCUGAUUAUUCA	Translation	1	Ubiquitin carboxyl-terminal hydrolase family protein expressed
miRn0036-3p	Solyc06g076360.2.1		2	14.821	1	21	2064	2084	UGGAUAAUUUGGGUUGUUGUU	GACAAUGACCCAAUUUAUCCA	Cleavage	1	Outer envelope membrane protein
miRn0036-3p	Solyc08g006330.2.1		3	10.213	1	20	68	87	UGGAUAAUUUGGGUUGUUGU	ACAAUAAUCCAAAUUGUACA	Cleavage	1	UDP-glucose salicylic acid glucosyltransferase
miRn0036-3p	Solyc08g015620.2.1		3	9.143	1	20	274	293	UGGAUAAUUUGGGUUGUUGU	UUAACAACCCCAAUUGUCCA	Translation	1	Cysteine sulfinate desulfinase/cysteine desulfurase and related enzymes
miRn0036-3p	Solyc08g076370.2.1		3	11.828	1	20	2481	2500	UGGAUAAUUUGGGUUGUUGU	ACAACAACCAAAAUCGUCCA	Translation	1	Homeobox-leucine zipper protein ATHB-9
miRn0036-3p	Solyc09g050030.1.1		3	14.027	1	21	11	31	UGGAUAAUUUGGGUUGUUGUU	AACAACGUUCUAAGUUAUCCA	Cleavage	1	30S ribosomal protein S14
miRn0036-3p	Solyc09g082270.2.1		3	19.942	1	21	246	266	UGGAUAAUUUGGGUUGUUGUU	AACAACAAUCCAAGUUGUUUG	Cleavage	1	Non-specific lipid-transfer protein
miRn0036-3p	Solyc09g089890.1.1		3	11.77	1	20	482	501	UGGAUAAUUUGGGUUGUUGU	AAAACAAUGCAAAUUGUCCA	Cleavage	1	Ring H2 finger protein
miRn0036-3p	Solyc10g007500.2.1		2.5	14.036	1	21	2117	2137	UGGAUAAUUUGGGUUGUUGUU	AACACCAACCCGUAUUAUCCA	Translation	1	Mitogen activated protein kinase 20-1
miRn0036-3p	Solyc10g054210.1.1		3	9.525	1	20	95	114	UGGAUAAUUUGGGUUGUUGU	ACAACAACCCAAAAUAUUUG	Cleavage	1	Helicase-like protein
miRn0036-3p	Solyc10g076340.1.1		2.5	13.452	1	21	496	516	UGGAUAAUUUGGGUUGUUGUU	AGUAGCAAACCAAAUUAUCCA	Cleavage	1	Kelch-like protein
miRn0036-3p	Solyc11g010940.1.1		3	18.556	1	20	696	715	UGGAUAAUUUGGGUUGUUGU	ACAACAACAAAGAUUGUCCA	Translation	1	Dof zinc finger protein 6
miRn0038b-5p	Solyc01g022740.2.1		3	10.946	1	20	14	34	AUUACUAAAGGAAAC-CUAUU	AGUAGUGUUUCUUUUAGUAAU	Cleavage	1	Kelch-like protein 21
miRn0038b-5p	Solyc01g080540.2.1		3	18.489	1	22	624	645	AUUACUAAAGGAAACCUAUUUU	AGAAGAGUUUUCUUUUAGUGAU	Cleavage	1	Histidine-containing phosphotransfer protein
miRn0038b-5p	Solyc01g094890.2.1		2.5	20.82	1	20	585	604	AUUACUAAAGGAAACCUAUU	GAUAGGUUGGCUUUAGUAAU	Translation	1	Ferric reductase oxidase
miRn0038b-5p	Solyc06g060120.2.1		3	13.866	1	20	435	454	AUUACUAAAGGAAACCUAUU	AGUGAGUUUCCUUUGGUAGU	Cleavage	1	SWI/SNF complex subunit SMARCC1
miRn0038b-5p	Solyc06g066120.2.1		3	13.032	1	22	1725	1746	AUUACUAAAGGAAACCUAUUUU	AGAAUAGGUUUCUUUUGAUGAU	Cleavage	1	Endoglucanase
miRn0044-5p	Solyc03g119480.2.1		2.5	22.956	1	22	431	452	UUGGGCAUGCUGAAUCGGCGAA	UCCCCUGAUUCAGGAUGCCCAA	Translation	1	Unknown Protein
miRn0046-3p	Solyc03g006940.1.1		3	19.54	1	24	855	878	AUACACGUGUCAUAAUUUUAUCCA	UGUAUCAAAUGAUGAUGCGUGUAU	Cleavage	1	Catalytic/ protein phosphatase type 2C/ protein serine/threonine phosphatase
miRn0046-3p	Solyc04g011690.2.1		3	14.844	1	24	532	555	AUACACGUGUCAUAAUUUUAUCCA	UGAGUGAGAUUGUGACACGUUUAU	Cleavage	1	Cytochrome P450
miRn0046-3p	Solyc05g006090.2.1		2.5	14.036	1	21	1417	1437	AUACACGUGUCAUAAUUUUAU	GUAAGAUUAUUAUAUGUGUAU	Translation	1	Phosphoglycerate mutase
miRn0046-3p	Solyc12g021360.1.1		3	18.131	1	22	85	106	AUACACGUGUCAUAAUUUUAUC	GUUAAAAUUAUGGCGUGUGUUU	Cleavage	1	ApaG
miRn0047-5p	Solyc02g093070.2.1		2	16.254	1	20	712	731	UAUGUCAUCACCUUGGUUGC	UCAACCAAGAUGAUGACAUA	Translation	1	2OG-Fe (II) oxygenase
miRn0047-5p	Solyc03g119830.2.1		3	17.299	1	21	2123	2143	UAUGUCAUCACCUUGGUUGCA	UGCAGCAAAGGUGAUGAGAUA	Cleavage	1	HAT family dimerisation domain containing protein
miRn0047-5p	Solyc04g051620.1.1		3	16.156	1	20	512	531	UAUGUCAUCACCUUGGUUGC	GAAAACAUGGUGAUGACAUA	Cleavage	1	Alpha-humulene/ (-)- (E)-beta-caryophyllene synthase
miRn0048-3p	Solyc01g095170.2.1		3	13.374	1	24	842	865	AAGGAUGACUGUUAUAGAGAGGUU	AACUUUUUUAUAACAGUCAUUUUC	Cleavage	1	Harpin-induced protein
miRn0048-3p	Solyc01g110700.2.1		3	21.601	1	23	51596	51618	AAGGAUGACUGUUAUAGAGAGGU	AACUCACUAUGACACUCAUCUUU	Translation	1	Unknown Protein
miRn0048-3p	Solyc01g111180.2.1		3	21.601	1	23	21885	21907	AAGGAUGACUGUUAUAGAGAGGU	AACUCACUAUGACACUCAUCUUU	Translation	1	Unknown Protein
miRn0048-3p	Solyc03g058640.1.1		3	10.29	1	24	52	75	AAGGAUGACUGUUAUAGAGAGGUU	AGUUUCUUCAUAAUACUCAUCCUU	Translation	1	Unknown Protein
miRn0048-3p	Solyc03g082680.2.1		3	10.821	1	24	1829	1852	AAGGAUGACUGUUAUAGAGAGGUU	AUCUUCUCUUUAAGCGUCAUCCUU	Translation	1	Neuroblastoma-amplified protein-like protein
miRn0048-3p	Solyc03g083650.2.1		3	18.897	1	22	730	751	AAGGAUGACUGUUAUAGAGAGG	UUUCUUUAUAAUAUUCGUUCUU	Translation	1	Glucosyltransferase-12
miRn0048-3p	Solyc09g082400.1.1		3	22.681	1	23	1316	1338	AAGGAUGACUGUUAUAGAGAGGU	AUAUCACUAUAGCAGGCAUUCUU	Cleavage	1	Pentatricopeptide repeat-containing protein
miRn0048-3p	Solyc10g009580.2.1		3	7.531	1	24	152	175	AAGGAUGACUGUUAUAGAGAGGUU	GACUCCUCUAUAACAAUCAUCCUC	Translation	1	UDP-glucosyltransferase
miRn0048-3p	Solyc11g006640.1.1		3	8.487	1	20	1896	1915	AAGGAUGACUGUUAUAGAGA	UCUCUAUAACUCUCAUUUUU	Translation	1	Cc-nbs-lrr, resistance protein
miRn0048-3p	Solyc12g062440.1.1		3	19.253	1	21	137	157	AAGGAUGACUGUUAUAGAGAG	UUUUUUAUGAUGGUCAUUCUU	Cleavage	1	Unknown Protein
miRn0049-5p	Solyc05g008560.1.1		3	16.987	1	21	175	195	UUCUCAGAUGUCAUUGCCACC	GGUGGCAAUGGCAUUCGAGAG	Cleavage	1	Pentatricopeptide repeat-containing protein
miRn0049-5p	Solyc07g040980.2.1		3	15.029	1	20	2911	2930	UUCUCAGAUGUCAUUGCCAC	GUGGAAAUGGCAUAUGAGAA	Cleavage	1	Genomic DNA chromosome 5 P1 clone MWD9
miRn0049-5p	Solyc09g031680.1.1		2	12.521	1	20	1	20	UUCUCAGAUGUCAUUGCCAC	AUGGCAAUGACAUCUGAGAU	Cleavage	1	Mitochondrial uncoupling protein
miRn0049-5p	Solyc10g055010.1.1		3	16.748	1	20	385	404	UUCUCAGAUGUCAUUGCCAC	GUUCCAAUGACUUCUGAGAA	Translation	1	Unknown Protein
miRn0049-5p	Solyc11g066060.1.1		3	23.931	1	21	2018	2038	UUCUCAGAUGUCAUUGCCACC	GGUGGAAAAGAUAUUUGAGAA	Cleavage	1	heat shock protein
miRn0052-3p	Solyc01g007010.2.1		3	8.651	1	24	44	67	AAUGUGACAUGUAAAAUUAGACGA	UCCUCUAAUUUUUUUUGUCAUAUU	Translation	1	U-box domain-containing protein
miRn0052-3p	Solyc01g074030.2.1		3	8.857	1	23	1109	1131	AAUGUGACAUGUAAAAUUAGACG	CCUCUAAUUUUGCAGCUCAUAUU	Translation	1	Beta-glucosidase 01
miRn0052-3p	Solyc04g079070.2.1		3	17.509	1	21	1516	1536	AAUGUGACAUGUAAAAUUAGA	UCUGAUUUUACAUGUCACUUG	Cleavage	1	Serine carboxypeptidase 1
miRn0052-3p	Solyc06g051310.2.1		2.5	23.079	1	20	5387	5406	AAUGUGACAUGUAAAAUUAG	CUAAUUUUGCAUCUUGCAUU	Cleavage	1	Clathrin heavy chain
miRn0052-3p	Solyc06g069730.2.1		3	15.061	1	20	890	909	AAUGUGACAUGUAAAAUUAG	CUAAAAUUGUAUGUCACAUU	Cleavage	1	Chlorophyll a-b binding protein 4, chloroplastic
miRn0052-3p	Solyc07g006380.2.1		3	11.424	1	21	517	537	AAUGUGACAUGUAAAAUUAGA	UUUAAUUUUAUGUUUUACAUU	Cleavage	1	Defensin-like protein
miRn0052-3p	Solyc07g064200.2.1		3	12.889	1	23	2160	2182	AAUGUGACAUGUAAAAUUAGACG	UGUCUCAUUUUACGUGGCACAUU	Cleavage	1	COBRA-like protein
miRn0052-3p	Solyc08g079630.2.1		2.5	13.675	1	20	815	834	AAUGUGACAUGUAAAAUUAG	CUAAUUUUACACCUCAUAUU	Translation	1	AT-hook motif nuclear localized protein 1
miRn0053-3p	Solyc08g076970.2.1		3	15.969	1	21	792	812	UGACUGCUUUGAUACCAAGUU	AACUUGGUAUGGAAGCACUCA	Translation	1	Acetylornithine deacetylase or succinyl-diaminopimelate desuccinylase
miRn0054-5p	Solyc01g110700.2.1		2.5	17.801	1	21	61602	61622	AACUCGAAUUGAACGCAUCUU	GAGAUAUGUUUGAUUCGAGUU	Cleavage	1	Unknown Protein
miRn0054-5p	Solyc01g111120.2.1		2.5	11.769	1	21	1389	1409	AACUCGAAUUGAACGCAUCUU	GAGAUAUGUUUGAUUCGAGUU	Cleavage	1	Triosephosphate isomerase
miRn0054-5p	Solyc01g111180.2.1		2.5	17.801	1	21	31891	31911	AACUCGAAUUGAACGCAUCUU	GAGAUAUGUUUGAUUCGAGUU	Cleavage	1	Unknown Protein
miRn0054-5p	Solyc09g009480.1.1		2	18.241	1	20	123	142	AACUCGAAUUGAACGCAUCU	AGAUGUGUUCAAUUCGAAUU	Cleavage	1	S-locus F-box-like protein b
miRn0054-5p	Solyc11g069460.1.1		3	15.678	1	22	981	1002	AACUCGAAUUGAACGCAUCUUC	GCAGGCCCGUUCAGUUCGAGUU	Cleavage	1	DsRNA-binding protein 2
miRn0056-5p	Solyc04g014250.2.1		3	12.733	1	20	892	911	GACAUAGUCUGGGCAUACUU	AAAUAUGUCCAGACUAUAUC	Cleavage	1	FIP1
miRn0056-5p	Solyc12g088640.1.1		2.5	18.744	1	20	407	426	GACAUAGUCUGGGCAUACUU	AAGUAGGCCCAGAUUAUGUG	Cleavage	1	Acetyl xylan esterase A
miRn0058-5p	Solyc00g184350.2.1		2.5	15.779	1	20	178	197	AUUAGCUUGCAAUAUCUUGU	CUAAGGUAUUGCAAGCUGAU	Cleavage	1	Genomic DNA chromosome 5 P1 clone MJJ3
miRn0058-5p	Solyc01g087440.2.1		3	11.094	1	22	3209	3230	AUUAGCUUGCAAUAUCUUGUCA	UUACAAGAAAUUUCAGGCUGAU	Translation	1	Protein EFR3 homolog B
miRn0058-5p	Solyc01g090950.2.1		3	21.785	1	20	837	856	AUUAGCUUGCAAUAUCUUGU	AUAAGGUGUUGCAGGUUAGU	Cleavage	1	GRAS family transcription factor
miRn0058-5p	Solyc02g077670.2.1		1.5	13.273	1	20	299	318	AUUAGCUUGCAAUAUCUUGU	AUAAGAUAUUGCAAGUUGAU	Cleavage	1	Chaperone protein dnaJ 2
miRn0058-5p	Solyc04g005540.2.1		2.5	15.774	1	20	3536	3555	AUUAGCUUGCAAUAUCUUGU	AUAGGAUAUUGCGAGUUGAU	Cleavage	1	Cc-nbs-lrr, resistance protein
miRn0058-5p	Solyc06g035600.2.1		2.5	18.456	1	22	953	975	AUUAGCUU-GCAAUAUCUUGUCA	UCACAGGAUAUUGCCAAGCUAAU	Translation	1	Pentatricopeptide repeat-containing protein
miRn0058-5p	Solyc09g009370.2.1		2.5	19.152	1	20	547	566	AUUAGCUUGCAAUAUCUUGU	GCAAGAUAUCGCAGGCUGAU	Translation	1	Vacuolar protein sorting-associated protein
miRn0058-5p	Solyc10g005600.2.1		3	16.566	1	20	3024	3043	AUUAGCUUGCAAUAUCUUGU	UCAAGGUAUUGCAAGCAAAU	Cleavage	1	At1g04390-like protein
miRn0058-5p	Solyc10g055640.1.1		3	16.125	1	20	121	141	AUUAGCUUGCAAUAU-CUUGU	ACAGGUGUAUUGCAAGCUAAU	Cleavage	1	Pre-mRNA-splicing factor syf2
miRn0058-5p	Solyc11g072250.1.1		3	20.003	1	20	269	288	AUUAGCUUGCAAUAUCUUGU	ACAAGAUAUUUUUGGCUAAU	Translation	1	Unknown Protein
miRn0059a-3p	Solyc01g080990.2.1		3	8.489	1	21	362	382	UGUGAGGAUGGUGUUCAAGUU	GACUUCAACACCAUCUUCAAA	Cleavage	1	Carboxyl methyltransferase 4
miRn0059a-3p	Solyc03g123710.2.1		2.5	11.28	1	20	371	390	UGUGAGGAUGGUGUUCAAGU	GCUUUAACAUCAUCCUCGCA	Cleavage	1	Unknown Protein
miRn0059a-3p	Solyc05g051780.2.1		3	16.735	1	20	1962	1981	UGUGAGGAUGGUGUUCAAGU	AGUUGAACACGAUCCUCGCG	Translation	1	Gamma-glutamyltransferase-like protein
miRn0059a-3p	Solyc06g051010.1.1		3	7.096	1	20	63	82	UGUGAGGAUGGUGUUCAAGU	ACCUGAACACCAUUUUCACU	Cleavage	1	Peptide-N4- (N-acetyl-beta-glucosaminyl)asparagine amidase A
miRn0059a-3p	Solyc06g068770.2.1		2.5	15.828	1	22	899	920	UGUGAGGAUGGUGUUCAAGUUU	AAAUUUGGACACCAUUCUCACU	Cleavage	1	Exostosin-like glycosyltransferase
miRn0059a-3p	Solyc07g053980.2.1		2	16.136	1	20	2590	2609	UGUGAGGAUGGUGUUCAAGU	GCUUGAACACUAUUCUUACA	Cleavage	1	Glucan synthase like 1
miRn0059a-3p	Solyc08g014240.2.1		3	20.714	1	21	77	97	UGUGAGGAUGGUGUUCAAGUU	AACUUGUACACUACCUUCACA	Cleavage	1	2-isopropylmalate synthase 1
miRn0059a-3p	Solyc08g081110.2.1		2.5	14.48	1	20	636	655	UGUGAGGAUGGUGUUCAAGU	AUUUGAACACCAACUUCAUA	Cleavage	1	Unknown Protein
miRn0059a-3p	Solyc09g014990.2.1		3	14.216	1	20	772	791	UGUGAGGAUGGUGUUCAAGU	ACUAGAAGAUCAUCUUCACA	Cleavage	1	WRKY-like transcription factor
miRn0059a-3p	Solyc11g017140.1.1		3	16.072	1	20	1401	1420	UGUGAGGAUGGUGUUCAAGU	AUGUGAAUACCCUCCUCACA	Translation	1	C2-H2 zinc finger protein
miRn0061-3p	Solyc01g098920.2.1		3	21.308	1	20	953	972	UGAAGAAAGGGGCAGCCUGA	ACAGGUUUCCUCUUUCUUCA	Cleavage	1	Mitochondrial Rho GTPase 1
miRn0061-3p	Solyc05g052630.2.1		3	14.218	1	20	1633	1652	UGAAGAAAGGGGCAGCCUGA	UCAGGUUGCCAUUUUCUUUG	Translation	1	Unknown Protein
miRn0061-3p	Solyc06g005010.1.1		2.5	12.115	1	20	168	187	UGAAGAAAGGGGCAGCCUGA	UCAGGUUUCCUCUUUUUUCA	Cleavage	1	ATP synthase D chain mitochondrial
miRn0061-3p	Solyc07g062130.2.1		3	11.102	1	20	1622	1641	UGAAGAAAGGGGCAGCCUGA	UCAGGAUGCCAAUUUCUUCA	Translation	1	Dtdp-glucose 4 6-dehydratase
miRn0063-5p	Solyc11g013190.1.1		3	12.369	1	22	1416	1437	AAGGUAUGAGGCAUCCAAGUGU	AGACUUGGAGUACUCAUACCUU	Translation	1	Oxysterol-binding protein
miRn0064-3p	Solyc06g036420.1.1		3	17.961	1	24	168	191	ACAGUAGUUUCUGUGGACUCGGAU	AGUUGAGACCACAGAAAGUAUUGU	Cleavage	1	SGT1
miRn0064-3p	Solyc08g065440.2.1		3	15.594	1	20	841	860	ACAGUAGUUUCUGUGGACUC	UAUUCUACAGAAACUAUUGU	Cleavage	1	Os01g0600300 protein
miRn0065-3p	Solyc01g095710.2.1		3	21.916	1	21	2425	2445	AUAUAGCAUAAGGUGGUAGAA	UUCUACCUCUUUAUGCUAUGC	Cleavage	1	ATP-dependent RNA helicase
miRn0065-3p	Solyc02g070270.1.1		2.5	19.086	1	21	341	361	AUAUAGCAUAAGGUGGUAGAA	UUUUACUCUCUUAUGCUAUAU	Cleavage	1	High affinity cationic amino acid transporter 1
miRn0065-3p	Solyc05g005620.2.1		3	21.268	1	21	458	478	AUAUAGCAUAAGGUGGUAGAA	UUAUGCCACCUUAUGCUAUGC	Cleavage	1	RNA-binding protein 25
miRn0065-3p	Solyc07g065110.1.1		3	22.644	1	20	113	132	AUAUAGCAUAAGGUGGUAGA	UCAAUGACCUUAUGCUAUGU	Cleavage	1	Protease inhibitor/seed storage/lipid transfer protein family protein
miRn0066-3p	Solyc01g110700.2.1		1	19.311	1	24	179638	179661	AGGGAGGAGGAUUGCCCAAGCCUU	AAGGCUUGGACAAUCCUCCUCCCU	Cleavage	2	Unknown Protein
miRn0066-3p	Solyc01g110700.2.1		1	21.502	1	24	179863	179886	AGGGAGGAGGAUUGCCCAAGCCUU	AAGGCUUGGACAAUCCUCCUCCCU	Cleavage	2	Unknown Protein
miRn0066-3p	Solyc01g111180.2.1		1	21.502	1	24	150152	150175	AGGGAGGAGGAUUGCCCAAGCCUU	AAGGCUUGGACAAUCCUCCUCCCU	Cleavage	2	Unknown Protein
miRn0066-3p	Solyc01g111180.2.1		1	19.311	1	24	149927	149950	AGGGAGGAGGAUUGCCCAAGCCUU	AAGGCUUGGACAAUCCUCCUCCCU	Cleavage	2	Unknown Protein
miRn0066-3p	Solyc03g006540.2.1		2.5	4.161	1	23	140	162	AGGGAGGAGGAUUGCCCAAGCCU	AGUCUUUCGCAAUCCUCCUCCUU	Cleavage	1	Unknown Protein
miRn0066-3p	Solyc06g072350.2.1		3	17.404	1	24	84	107	AGGGAGGAGGAUUGCCCAAGCCUU	AGGGCUAUGGCAAUCCUCCUUCUU	Cleavage	1	UPF0497 membrane protein 17
miRn0069-3p	Solyc01g094640.2.1		3	12.483	1	22	22	43	AUUUGACUCUAGCAUACCAAUA	UCUUGGUGUAGUGGAGUCAAAU	Cleavage	1	RNASE H1 SMALL SUBUNIT (AYP1)-RELATED
miRn0069-3p	Solyc04g071850.1.1		2.5	11.587	1	22	78	99	AUUUGACUCUAGCAUACCAAUA	UAUUGCUAUGCUAGAGCCAAAU	Cleavage	1	Unknown Protein
miRn0069-3p	Solyc07g006930.1.1		3	19.992	1	23	1002	1024	AUUUGACUCUAGCAUACCAAUAU	AUGGUGUUAUGCCAGAGUCAAAU	Translation	1	Pentatricopeptide (PPR) repeat-containing protein-like
miRn0069-3p	Solyc08g022030.2.1		3	18.747	1	23	550	572	AUUUGACUCUAGCAUACCAAUAU	AUCUUGGCAAGCUAGAGUCGGAU	Cleavage	1	AT4G32190-like protein
miRn0073a-5p	Solyc01g090250.2.1		2.5	16.828	1	20	1120	1139	UAGUAGAGUCUUAAGGAACG	UGUUUCUUGGGAUUCUACUA	Cleavage	1	Integrator complex subunit 4
miRn0073a-5p	Solyc07g049460.2.1		3	10.863	1	23	1869	1891	UAGUAGAGUCUUAAGGAACGGUA	UAUCAUUCUUUAAGAUUCUGUUA	Cleavage	1	Laccase
miRn0073a-5p	Solyc12g044410.1.1		3	15.009	1	22	1762	1783	UAGUAGAGUCUUAAGGAACGGU	AUUAUUCCUUUAGACUCUGCUA	Cleavage	1	Class III homeodomain-leucine zipper
miRn0076-5p	Solyc02g086640.2.1		3	21.69	1	20	593	612	AUAAGCUAAAGUAGAGGAAG	CUUCCUCAACCUUGGCUUGU	Translation	1	tRNA adenine-N1 methyltransferase catalytic subunit TRM61
miRn0076-5p	Solyc03g082540.2.1		3	5.232	1	21	476	496	AUAAGCUAAAGUAGAGGAAGA	UCUUUCUCUACUUUCGUUUGU	Cleavage	1	Unknown Protein
miRn0076-5p	Solyc03g098740.1.1		1.5	3.606	1	20	24	43	AUAAGCUAAAGUAGAGGAAG	CUUCCUCUACUUUACCUUAU	Cleavage	1	Kunitz trypsin inhibitor
miRn0076-5p	Solyc04g079560.2.1		3	15.585	1	20	651	670	AUAAGCUAAAGUAGAGGAAG	UUUCCUUAACUAUAGCUUAU	Translation	1	Lysine/histidine transporter
miRn0076-5p	Solyc05g005730.2.1		3	19.542	1	22	95	116	AUAAGCUAAAGUAGAGGAAGAC	GUCUUCCUCGUCUUUAGCUUAA	Cleavage	1	RRP15-like protein
miRn0076-5p	Solyc05g014270.2.1		3	12.915	1	24	83	106	AUAAGCUAAAGUAGAGGAAGACUC	GAAUCUUCUUCUUCUUCAGCUUGU	Cleavage	1	F3I6.9 protein
miRn0076-5p	Solyc05g051750.2.1		2.5	9.461	1	20	807	826	AUAAGCUAAAGUAGAGGAAG	CUUCCUUUCUUUUGGCUUAU	Cleavage	1	Prosystemin
miRn0076-5p	Solyc05g054890.2.1		3	18.636	1	24	2321	2344	AUAAGCUAAAGUAGAGGAAGACUC	GGGUUUUGUUUUACUUUAGCUUGU	Cleavage	1	ABC transporter G family member 1
miRn0076-5p	Solyc07g066670.2.1		1.5	11.153	1	20	429	448	AUAAGCUAAAGUAGAGGAAG	UUUCCUCUACUUUGGCUUGU	Cleavage	1	Ent-kaurene synthase
miRn0076-5p	Solyc09g084460.2.1		3	9.631	1	20	554	573	AUAAGCUAAAGUAGAGGAAG	CUUUUUCUGUUUUAGUUUGU	Cleavage	1	Chymotrypsin inhibitor 2
miRn0076-5p	Solyc09g098040.2.1		3	14.54	1	20	2925	2944	AUAAGCUAAAGUAGAGGAAG	CUUCUUCUACUAAAGUUUAU	Translation	1	Phosphoglucan water dikinase
miRn0076-5p	Solyc10g052710.1.1		2.5	14.746	1	20	752	771	AUAAGCUAAAGUAGAGGAAG	UUUCUUUUAGUUUAGCUUAU	Translation	1	F-box family protein
miRn0079-3p	Solyc07g053430.2.1		3	15.874	1	22	989	1010	AAACAUUUUAAAGUUAGAUUGU	GUAAUCUAACUUUAGAAUGAUG	Cleavage	1	Glucan endo-1 3-beta-glucosidase 1
miRn0079-3p	Solyc07g065470.2.1		2.5	10.284	1	21	1444	1464	AAACAUUUUAAAGUUAGAUUG	UGAUCUAAUUUUGUAAUGUUU	Cleavage	1	Cysteine synthase
miRn0079-3p	Solyc08g080750.2.1		3	22.112	1	21	781	801	AAACAUUUUAAAGUUAGAUUG	CAUUCUAACUUUAGAAUGUGU	Cleavage	1	GTP binding protein
miRn0079-3p	Solyc09g007710.2.1		3	15.327	1	22	1751	1772	AAACAUUUUAAAGUUAGAUUGU	AAAAUUUCCCUUUGAAAUGUUU	Cleavage	1	Tir-nbs-lrr, resistance protein
miRn0080-3p	Solyc01g008800.1.1		2.5	15.52	1	22	88	109	UAAAUGUUUUCCGAGUAUCUUU	GAAGAUACUCGUAAAACCUUUA	Translation	1	Tir-nbs-lrr, resistance protein
miRn0080-3p	Solyc01g066020.1.1		3	16.143	1	22	82	103	UAAAUGUUUUCCGAGUAUCUUU	GAAGAUACUCGGAAAAAUUUUA	Cleavage	1	Tir-nbs-lrr, resistance protein
miRn0080-3p	Solyc03g033380.2.1		3	18.389	1	22	1014	1035	UAAAUGUUUUCCGAGUAUCUUU	GAAGAUACACUGAAAACGUUUG	Cleavage	1	Ran-binding protein 9
miRn0080-3p	Solyc05g007850.1.1		2	14.22	1	22	85	106	UAAAUGUUUUCCGAGUAUCUUU	GAAGACACUCGAAAAACAUUUA	Translation	1	Tir-nbs-lrr, resistance protein
miRn0080-3p	Solyc06g017970.2.1		3	15.121	1	22	1951	1972	UAAAUGUUUUCCGAGUAUCUUU	AUGGAAACACGGAAAAUAUUUA	Cleavage	1	Ubiquitin carboxyl-terminal hydrolase
miRn0080-3p	Solyc07g055460.2.1		3	14.148	1	22	96	117	UAAAUGUUUUCCGAGUAUCUUU	AAAGAAACUUGAAAAAUAUUUA	Translation	1	Cytochrome P450
miRn0080-3p	Solyc08g005510.1.1		1.5	20.121	1	22	112	133	UAAAUGUUUUCCGAGUAUCUUU	GAAGAUACUCGUAGAACAUUUA	Translation	1	Tir-nbs-lrr, resistance protein
miRn0080-3p	Solyc09g007710.2.1		3	17.984	1	22	61	82	UAAAUGUUUUCCGAGUAUCUUU	GAAGAUACACGUAGAACAUUUG	Translation	1	Tir-nbs-lrr, resistance protein
miRn0080-3p	Solyc11g011090.1.1		1.5	15.154	1	22	3439	3460	UAAAUGUUUUCCGAGUAUCUUU	GAAGAUACUCGCAGAACAUUUA	Translation	1	Tir-nbs-lrr, resistance protein
miRn0080-3p	Solyc11g011350.1.1		1.5	17.026	1	22	193	214	UAAAUGUUUUCCGAGUAUCUUU	GAGGAUACUCGAAAAACAUUUA	Translation	1	Tir-nbs-lrr, resistance protein
miRn0080-3p	Solyc12g011290.1.1		3	15.183	1	22	1759	1780	UAAAUGUUUUCCGAGUAUCUUU	ACAGGUACUGGCAAGACAUUUA	Translation	1	Kinesin
miRn0080-3p	Solyc12g096900.1.1		3	15.896	1	20	63	82	UAAAUGUUUUCCGAGUAUCU	AGAUAUACGUAAAACAUUUG	Translation	1	Tir, resistance protein fragment
miRn0082-5p	Solyc12g005320.1.1		2.5	16.083	1	20	304	323	CGCUAUGCUGCUCCGGAUGG	CUAUCCGGAGGAGCAUGGUG	Translation	1	Pectinacetylesterase
miRn0084-5p	Solyc01g009040.2.1		3	12.992	1	24	1625	1648	ACUUCAAAAUCUAUGAUCAAACGG	UUGUUUGAUUUUGGGUUUUGGAGU	Cleavage	1	Cyclin B1
miRn0084-5p	Solyc01g081620.2.1		3	11.772	1	24	1871	1894	ACUUCAAAAUCUAUGAUCAAACGG	UCGUUUGAUAGUAGAUUUUGAAAU	Cleavage	1	Vacuolar sorting protein
miRn0084-5p	Solyc02g062900.2.1		2.5	14.536	1	23	369	391	ACUUCAAAAUCUAUGAUCAAACG	UGUUUGAAUAUAGAUAUUGAAGU	Cleavage	1	Unknown Protein
miRn0084-5p	Solyc09g008600.2.1		3	9.92	1	20	112	131	ACUUCAAAAUCUAUGAUCAA	UUGUUCAUCCAUUUUGAAGU	Translation	1	Aspartyl protease family protein
miRn0086-3p	Solyc01g105580.1.1		3	14.931	1	20	371	390	UUGAGCAGUAAAUAUUGGAC	GUCCAUUAUUUGGUGUUCAA	Cleavage	1	Hydroxycinnamoyl CoA quinate transferase 2
miRn0086-3p	Solyc02g062630.1.1		2	17.954	1	21	1733	1753	UUGAGCAGUAAAUAUUGGACG	UGUCUAAUGUAUACUGCUCAA	Translation	1	Pentatricopeptide repeat-containing protein
miRn0086-3p	Solyc02g069480.1.1		3	11.746	1	20	89	108	UUGAGCAGUAAAUAUUGGAC	GUUCAGUGUUUAAUGUUCAA	Cleavage	1	Polygalacturonase
miRn0086-3p	Solyc05g010680.1.1		3	16.179	1	21	1106	1126	UUGAGCAGUAAAUAUUGGACG	UGUGCAAUAUUGACUGUUUAA	Translation	1	Abhydrolase domain-containing protein FAM108B1
miRn0086-3p	Solyc05g055840.2.1		2.5	20.017	1	20	1142	1161	UUGAGCAGUAAAUAUUGGAC	UUCCAAUAUUUACUGAUCAA	Cleavage	1	Glucosyltransferase
miRn0086-3p	Solyc07g054820.2.1		3	14.438	1	21	1150	1170	UUGAGCAGUAAAUAUUGGACG	UGUUCAUUAUUUCCUGCUUAA	Translation	1	Protein thf1
miRn0086-3p	Solyc07g055120.2.1		3	15.554	1	21	669	689	UUGAGCAGUAAAUAUUGGACG	UGUCCAAUUUUUACUGCUGGA	Cleavage	1	MAX2-like protein
miRn0089-3p	Solyc03g111730.2.1		2.5	12.801	1	21	1402	1422	UUAGUAGAUGAAUAUGGUCAA	UUGAUUAAGUUCAUCUACUAA	Cleavage	1	Cathepsin B-like cysteine proteinase
miRn0089-3p	Solyc09g018450.2.1		3	12.799	1	20	1007	1026	UUAGUAGAUGAAUAUGGUCA	AGGCCAUAUUCAUUUACUAU	Cleavage	1	Ubiquitin-activating enzyme E1
miRn0089-3p	Solyc12g057130.1.1		2.5	18.456	1	22	2257	2278	UUAGUAGAUGAAUAUGGUCAAU	GUUGGUUAUAUUCGUCUAUUAA	Cleavage	1	Fam91a1 protein
miRn0090-5p	Solyc01g007340.2.1		2.5	11.277	1	21	1330	1350	AAUUAUUCUUUUAUUUGCAUA	UUUGCAGGUAAAAGAGUAAUU	Cleavage	1	Acetyl-coenzyme A carboxylase carboxyl transferase subunit beta
miRn0090-5p	Solyc01g058000.2.1		2	15.675	1	22	349	370	AAUUAUUCUUUUAUUUGCAUAA	UGAUGCAAAUGAAGAAAUAAUU	Cleavage	1	HR7 protein
miRn0090-5p	Solyc01g080430.2.1		3	13.184	1	20	393	412	AAUUAUUCUUUUAUUUGCAU	GUGCAAUUAAGAGAAUAAUG	Cleavage	1	Baculoviral IAP repeat-containing 2
miRn0090-5p	Solyc01g100110.2.1		3	11.896	1	20	1729	1748	AAUUAUUCUUUUAUUUGCAU	AUGUAAGUAAAGGAAUGAUG	Cleavage	1	Integrin-linked kinase-associated serine/threonine phosphatase 2C
miRn0090-5p	Solyc02g070450.1.1		3	20.037	1	20	674	693	AAUUAUUCUUUUAUUUGCAU	AUUCAAAUGAAGGGAUGAUU	Cleavage	1	Glucan endo-1 3-beta-glucosidase 7
miRn0090-5p	Solyc02g071040.2.1		3	16.898	1	22	1710	1731	AAUUAUUCUUUUAUUUGCAUAA	UCAUGCAAGGAAAAGAAUGAUC	Cleavage	1	Glycogen synthase
miRn0090-5p	Solyc02g079330.2.1		3	15.355	1	20	1753	1772	AAUUAUUCUUUUAUUUGCAU	AUUCAGAUAGAAGAGUGAUU	Cleavage	1	Equilibrative nucleoside transporter
miRn0090-5p	Solyc03g118170.2.1		3	9.07	1	20	60	79	AAUUAUUCUUUUAUUUGCAU	AUACAAAUGAUAGAGUAAUU	Translation	1	Glycyl-tRNA synthetase
miRn0090-5p	Solyc04g011950.1.1		2.5	17.743	1	22	156	177	AAUUAUUCUUUUAUUUGCAUAA	UGAUGUAAAUAACAAAAUAAUU	Translation	1	Unknown Protein
miRn0090-5p	Solyc04g015560.2.1		2.5	13.654	1	20	981	1000	AAUUAUUCUUUUAUUUGCAU	AUGCAAAUAAAGAAAUGGUU	Cleavage	1	Beta-D-glucosidase
miRn0090-5p	Solyc04g039820.1.1		2.5	11.107	1	21	184	204	AAUUAUUCUUUUAUUUGCAUA	UUUGCAGGUAAAAGAGUAAUU	Cleavage	1	Acetyl-coenzyme A carboxylase carboxyl transferase subunit beta
miRn0090-5p	Solyc04g071600.2.1		3	13.397	1	20	753	772	AAUUAUUCUUUUAUUUGCAU	AUGAAAAUUAAAGAAUAAUA	Cleavage	1	Abscisic stress ripening
miRn0090-5p	Solyc05g008670.2.1		2	14.324	1	21	1146	1166	AAUUAUUCUUUUAUUUGCAUA	UCUGUAAGUAAAAGAAUAAUU	Cleavage	1	Zinc finger protein 36 C3H type-like 1
miRn0090-5p	Solyc05g015060.2.1		2.5	16.336	1	22	1087	1108	AAUUAUUCUUUUAUUUGCAUAA	UUGUGGAGAUGAAAGAAUAAUU	Cleavage	1	26S protease regulatory subunit 6B homolog
miRn0090-5p	Solyc05g052130.2.1		3	10.185	1	21	673	693	AAUUAUUCUUUUAUUUGCAUA	UAUGCUAAAAAAGGAAUGAUU	Cleavage	1	Metacaspase
miRn0090-5p	Solyc05g054440.2.1		3	12.181	1	20	1751	1770	AAUUAUUCUUUUAUUUGCAU	UUGCAAAUAAAACAAUAAUA	Cleavage	1	Glucan endo-1 3-beta-glucosidase
miRn0090-5p	Solyc06g008310.2.1		3	14.303	1	20	2313	2332	AAUUAUUCUUUUAUUUGCAU	AAGCACAUAAAAGAAUAAUA	Cleavage	1	Elongator complex protein 2
miRn0090-5p	Solyc06g059910.2.1		3	10.335	1	21	13570	13589	AAUUAUUCUUUUAUUUGCAUA	UAUGUAAAUAAA-GAAUGAUU	Translation	1	Alpha-humulene/ (-)- (E)-beta-caryophyllene synthase
miRn0090-5p	Solyc07g041190.2.1		3	12.973	1	20	309	328	AAUUAUUCUUUUAUUUGCAU	AUGCAAGAAAAGGAAUGGUU	Cleavage	1	PHD finger family protein
miRn0090-5p	Solyc08g061890.2.1		3	11.854	1	20	1450	1469	AAUUAUUCUUUUAUUUGCAU	CUGAAGAUAAAAGGAUAAUU	Cleavage	1	Retinoblastoma binding protein 6
miRn0090-5p	Solyc08g082960.2.1		3	10.259	1	21	1468	1488	AAUUAUUCUUUUAUUUGCAUA	UAUACAAAUGAAAAGAUAAUU	Cleavage	1	Zinc finger HIT domain containing 2 (Predicted)
miRn0090-5p	Solyc09g065560.2.1		3	7.154	1	20	1145	1164	AAUUAUUCUUUUAUUUGCAU	AUGGAAAUAAAGAAAUGAUU	Cleavage	1	Sulfate transporter
miRn0091-3p	Solyc03g115410.2.1		2.5	19.273	1	22	1188	1209	AUUCUGACGAAUUAUACAUAUA	UGUAUGUAUGAUGUGUUAGAAU	Translation	1	Lrr, resistance protein fragment
miRn0091-3p	Solyc04g058020.1.1		2	15.827	1	24	64	87	AUUCUGACGAAUUAUACAUAUACA	UGCCUAUGUUUAGUUCGUCGGAAU	Cleavage	1	Unknown Protein
miRn0091-3p	Solyc08g008510.2.1		2.5	13.011	1	21	1510	1530	AUUCUGACGAAUUAUACAUAU	AUGUUUGUAAUUCGUCAGAGU	Cleavage	1	Fas-associated factor 1-like protein
miRn0091-3p	Solyc08g062920.2.1		1.5	18.224	1	24	442	465	AUUCUGACGAAUUAUACAUAUACA	UGUAUAUGUAUAAUUCGCCAGAAU	Cleavage	1	Elongation factor EF-2
miRn0091-3p	Solyc09g056350.2.1		3	15.012	1	22	3329	3350	AUUCUGACGAAUUAUACAUAUA	UCUAUGUAAAAUUCAUUGGAAU	Cleavage	1	Lipase class 3 family protein
miRn0091-3p	Solyc12g095750.1.1		3	12.882	1	22	487	509	AUUCUGACGA-AUUAUACAUAUA	UAUGUGUAUAAUAUUGUCAGAAU	Translation	1	Auxin efflux carrier family protein
miRn0094-5p	Solyc01g044480.2.1		3	11.678	1	22	2669	2690	AGGAAAAUGGCGUAGUUGAAGU	AGUUAAACUAUGUCAUUUUUUU	Cleavage	1	Elongation factor P
miRn0094-5p	Solyc01g090970.2.1		1.5	7.185	1	24	817	840	AGGAAAAUGGCGUAGUUGAAGUAC	GUACCUCAACUACGUCAUUUUCCU	Cleavage	1	Cortical cell-delineating protein
miRn0094-5p	Solyc02g067750.2.1	Yes	1.5	14.361	1	22	768	789	AGGAAAAUGGCGUAGUUGAAGU	AAUUCAACUACACCAUUUUUCU	Translation	1	Carbonic anhydrase
miRn0094-5p	Solyc03g026020.2.1		1.5	14.624	1	24	1559	1582	AGGAAAAUGGCGUAGUUGAAGUAC	GUAAUUCAACUAUGUCAUUUUUCU	Cleavage	1	Heat stress transcription factor
miRn0094-5p	Solyc03g026280.2.1		3	10.593	1	24	840	863	AGGAAAAUGGCGUAGUUGAAGUAC	GUACCUCAACUACAUCAUUUUUCU	Translation	1	CRT binding factor 2
miRn0094-5p	Solyc05g013620.1.1		2	10.679	1	20	24	43	AGGAAAAUGGCGUAGUUGAA	UUCAACUAUGCCAUUUUCUC	Cleavage	1	Unknown Protein
miRn0094-5p	Solyc05g051820.2.1		2	10.54	1	24	538	561	AGGAAAAUGGCGUAGUUGAAGUAC	GUAUCUCAACUACGUCAUUUUUCU	Cleavage	1	Metal ion binding protein
miRn0094-5p	Solyc06g007170.2.1		2.5	7.651	1	23	126	148	AGGAAAAUGGCGUAGUUGAAGUA	UUCUUCAACUAAAUCAUUUUCCU	Translation	1	Os06g0207500 protein
miRn0094-5p	Solyc06g075300.1.1		2.5	8.089	1	20	32	51	AGGAAAAUGGCGUAGUUGAA	UUCAAUUACGUCCUUUUUCU	Cleavage	1	Vicilin
miRn0094-5p	Solyc07g006910.2.1		3	15.266	1	20	550	569	AGGAAAAUGGCGUAGUUGAA	UUUAACUAUCCAAUUUUCCU	Translation	1	Solute carrier family 35 member E3
miRn0094-5p	Solyc07g055210.2.1		3	8.416	1	21	69	89	AGGAAAAUGGCGUAGUUGAAG	CUACAAACACGCCAUUUUCCU	Cleavage	1	Aspartate aminotransferase
miRn0094-5p	Solyc11g069750.1.1		2.5	17.176	1	23	1269	1291	AGGAAAAUGGCGUAGUUGAAGUA	UUUUUCAACUACGCGAUUUUCUA	Translation	1	Nitrate transporter
miRn0095a-5p	Solyc09g074310.2.1		3	14.45	1	20	1077	1096	AGGGACGUUAGUGUGGUUAU	AUAAUCAUAUCAAUGUCCCU	Translation	1	Oxidoreductase aldo/keto reductase family protein expressed
miRn0095b-5p	Solyc09g074310.2.1		3	14.45	1	20	1077	1096	AGGGACGUUAGUGUGGUUAU	AUAAUCAUAUCAAUGUCCCU	Translation	1	Oxidoreductase aldo/keto reductase family protein expressed
miRn0096-5p	Solyc01g006180.2.1		3	17.949	1	20	1621	1640	UAGGGUCUGUUUGGUAGGAG	UUACUCCCAAACAGAUCCUA	Cleavage	1	GTP-binding protein-like
miRn0096-5p	Solyc01g110700.2.1		2	13.647	1	24	71677	71700	UAGGGUCUGUUUGGUAGGAGGUAU	AUACUUCCUACCAAACGGGUCCUA	Cleavage	1	Unknown Protein
miRn0096-5p	Solyc01g111180.2.1		2	13.647	1	24	41966	41989	UAGGGUCUGUUUGGUAGGAGGUAU	AUACUUCCUACCAAACGGGUCCUA	Cleavage	1	Unknown Protein
miRn0096-5p	Solyc02g084990.2.1		3	13.833	1	22	1128	1149	UAGGGUCUGUUUGGUAGGAGGU	AGCUCCUACCAAAGGGACCUUC	Translation	1	Mannan endo-1 4-beta-mannosidase
miRn0096-5p	Solyc02g093840.2.1		3	17.477	1	23	1625	1647	UAGGGUCUGUUUGGUAGGAGGUA	UAUCUCCUACCAGACAGGCUUUU	Cleavage	1	F-box family protein
miRn0097-3p	Solyc02g085940.2.1		3	22.3	1	21	280	300	AGGCAGGAUGUUGACAUUACU	GGUAAUGUCAAGGUUUUGCUU	Translation	1	Unknown Protein
miRn0097-3p	Solyc06g005200.2.1		3	22.153	1	21	1172	1192	AGGCAGGAUGUUGACAUUACU	GGUGGUGUCAAUUUUCUGCCU	Translation	1	Ribonuclease P protein subunit p30
miRn0098-5p	Solyc01g005150.2.1		3	8.485	1	20	728	747	AGGAAGUAGUAUGAAAAUUC	CAAUUUUCAUCCUACUUUUU	Translation	1	Cytochrome b561
miRn0098-5p	Solyc01g106280.2.1		3	13.173	1	20	308	327	AGGAAGUAGUAUGAAAAUUC	GAGUUUUCUUUUUACUUCCU	Translation	1	DNA-binding bromodomain-containing protein
miRn0098-5p	Solyc02g061980.2.1		3	20.455	1	22	2160	2181	AGGAAGUAGUAUGAAAAUUCGC	GGGAAUUUUGAUUCUACUUCCC	Translation	1	La related protein-like
miRn0098-5p	Solyc04g007650.2.1		2.5	13.158	1	22	1864	1885	AGGAAGUAGUAUGAAAAUUCGC	GUGAUUUCUCAUACUGCUUCCU	Cleavage	1	Phosphatidylinositol-4-phosphate 5-kinase family protein
miRn0098-5p	Solyc04g071770.2.1		3	5.893	1	20	1402	1421	AGGAAGUAGUAUGAAAAUUC	AAUUUUUCAUACUACUUCCC	Cleavage	1	Ethylene responsive transcription factor 2a
miRn0098-5p	Solyc09g011300.2.1		3	11.291	1	21	882	902	AGGAAGUAGUAUGAAAAUUCG	UGAAUUUUCUUGCCACUUCUU	Cleavage	1	Uracil phosphoribosyltransferase
miRn0098-5p	Solyc09g018030.2.1		2.5	11.481	1	20	386	405	AGGAAGUAGUAUGAAAAUUC	GAUUUUUCAUACCACUUUCU	Cleavage	1	Necrotic spotted lesions 1
miRn0098-5p	Solyc11g073180.1.1		3	12.331	1	23	495	517	AGGAAGUAGUAUGAAAAUUCGCA	UGCGAAUUCUUAUUCUGCUUCCU	Translation	1	UPA23
miRn0098-5p	Solyc12g088510.1.1		2.5	8.518	1	20	4	23	AGGAAGUAGUAUGAAAAUUC	GAAAUUUCAUACUACAUCCU	Cleavage	1	Cytochrome P450
miRn0099-3p	Solyc01g034150.2.1		3	16.828	1	20	2215	2234	UCAACUCAAAUUAGGAUUCU	AGAGGCCUAGAUUGAGUUGA	Translation	1	DNA polymerase IV
miRn0099-3p	Solyc01g099260.2.1	Yes	3	13.509	1	21	1010	1030	UCAACUCAAAUUAGGAUUCUU	GGGAAAUUUGAUUUGAGUUGA	Cleavage	1	Chaperone protein dnaJ
miRn0099-3p	Solyc05g006750.2.1		3	16.535	1	24	803	826	UCAACUCAAAUUAGGAUUCUUGGA	UUGAAGAAAGCUAACUUGAGUUGA	Translation	1	Glutathione S-transferase 1
miRn0099-3p	Solyc06g060050.1.1		3	16.717	1	20	729	748	UCAACUCAAAUUAGGAUUCU	UGAAUCUGGAUUUGAGUUGA	Cleavage	1	Pentatricopeptide repeat-containing protein
miRn0100-3p	Solyc01g079690.2.1		3	19.794	1	22	1705	1726	CAGCCUUCUCAAUAUCAGUGGC	GUCACAGAUGUUGGGAGGGUUG	Cleavage	1	ATP-dependent DNA helicase Snf22
miRn0100-3p	Solyc01g101140.2.1		3	20.217	1	20	1593	1612	CAGCCUUCUCAAUAUCAGUG	UACUGAUGUUAAGAAGGCUC	Translation	1	LOC100005105 protein
miRn0100-3p	Solyc02g087400.1.1	Yes	2.5	13.688	1	20	1011	1030	CAGCCUUCUCAAUAUCAGUG	GACUGAUAUUGAGGAGGCUA	Cleavage	1	Ankyrin repeat domain containing protein
miRn0100-3p	Solyc02g092510.2.1		3	14.714	1	21	65	85	CAGCCUUCUCAAUAUCAGUGG	UCACAGGCAUUGAGAAGGUUG	Cleavage	1	UPF0553 protein C9orf64
miRn0100-3p	Solyc03g113900.2.1		3	16.323	1	20	336	355	CAGCCUUCUCAAUAUCAGUG	CACUGAGUUUGAGAAGGCUA	Cleavage	1	Alpha mannosidase-like protein
miRn0100-3p	Solyc04g006940.2.1		3	21.318	1	21	1484	1504	CAGCCUUCUCAAUAUCAGUGG	UUACUGAUGUCGAGAAGGCUA	Translation	1	Phospholipid-transporting ATPase
miRn0100-3p	Solyc05g012510.2.1		3	14.355	1	20	1742	1761	CAGCCUUCUCAAUAUCAGUG	AACUGAGGUUGAGAAGGUUG	Cleavage	1	Phosphorylase
miRn0100-3p	Solyc06g009390.2.1		2.5	18.459	1	20	702	721	CAGCCUUCUCAAUAUCAGUG	UGCUGAUAUUGGGAAGGCUU	Cleavage	1	Protein phosphatase-2C
miRn0100-3p	Solyc06g053590.2.1		3	13.116	1	22	1451	1472	CAGCCUUCUCAAUAUCAGUGGC	GCUAGUGAUAUUGAGAAGGAUG	Cleavage	1	Unknown Protein
miRn0100-3p	Solyc06g071920.2.1		3	21.527	1	21	378	398	CAGCCUUCUCAAUAUCAGUGG	UCACUGAUAAAGACAAGGCUG	Translation	1	Glyceraldehyde-3-phosphate dehydrogenase
miRn0100-3p	Solyc10g085210.1.1		3	16.02	1	20	498	517	CAGCCUUCUCAAUAUCAGUG	CACAGAUAUCGAGGAGGUUG	Translation	1	BZIP family transcription factor
miRn0100-3p	Solyc11g012450.1.1		3	16.435	1	21	734	754	CAGCCUUCUCAAUAUCAGUGG	CCAUUGAAGUAGAGAAGGCUG	Translation	1	Predicted transporter
miRn0100-3p	Solyc11g066950.1.1		3	16.324	1	22	256	277	CAGCCUUCUCAAUAUCAGUGGC	GCCACUGUGAUUGACAAGGCUG	Cleavage	1	Stress responsive A/B barrel domain family protein
miRn0100-3p	Solyc12g043110.1.1	Yes	2.5	22.604	1	22	1789	1810	CAGCCUUCUCAAUAUCAGUGGC	GCUGCUGAUGUUCAGAAGGCUG	Translation	1	Heat shock protein 4
miRn0100-3p	Solyc12g043120.1.1	Yes	2.5	21.682	1	22	1783	1804	CAGCCUUCUCAAUAUCAGUGGC	GCUGCUGAUGUUCAGAAGGCUG	Translation	1	Heat shock protein 4
miRn0101-3p	Solyc01g009700.1.1		2.5	13.122	1	24	1108	1131	AGAAGUUGCGUUGAUUGACUACCU	AGUGGGUCAAUCAAUACAACUUUU	Translation	1	LRR receptor-like serine/threonine-protein kinase, RLP
miRn0101-3p	Solyc05g008930.2.1		2.5	10.869	1	21	106	126	AGAAGUUGCGUUGAUUGACUA	UGGUCAAUAAAUGCAACUUUU	Cleavage	1	Receptor-like kinase
miRn0101-3p	Solyc05g013810.2.1		3	15.169	1	20	276	295	AGAAGUUGCGUUGAUUGACU	AGCCAAUUGAUGCAAUUUCU	Cleavage	1	Glycosyl hydrolase family 5 protein/cellulase
miRn0101-3p	Solyc06g051030.2.1		3	18.774	1	20	402	421	AGAAGUUGCGUUGAUUGACU	AUUCAGUCAGCGUAGCUUCU	Cleavage	1	Receptor like kinase, RLK
miRn0101-3p	Solyc06g070900.2.1		3	14.184	1	20	118	137	AGAAGUUGCGUUGAUUGACU	GGUUAGUCAACUCAAUUUCU	Translation	1	TCP family transcription factor
miRn0101-3p	Solyc09g082600.1.1		3	21.745	1	24	584	607	AGAAGUUGCGUUGAUUGACUACCU	AGGGAGUAAAUCAUCGCGAUUUCU	Translation	1	Chlorophyllase 2
miRn0101-3p	Solyc10g078880.1.1		3	15.886	1	20	1002	1021	AGAAGUUGCGUUGAUUGACU	AGUCAAUCAACAUAAUUUCC	Translation	1	DNA-directed RNA polymerase
miRn0105-3p	Solyc02g050300.1.1		2.5	18.4	1	21	147	167	UCAGUAUGAGGGUCUUUGGCA	UGCCAAAGAUCCAUAUGCUGA	Translation	1	Unknown Protein
miRn0105-3p	Solyc02g076830.1.1		3	14.164	1	20	198	217	UCAGUAUGAGGGUCUUUGGC	UCCAAACACCUUCAUACUGG	Cleavage	1	S-locus-specific glycoprotein
miRn0105-3p	Solyc03g006380.2.1		2.5	19.918	1	22	217	238	UCAGUAUGAGGGUCUUUGGCAG	CCGCCCAAGAUCCUUAUGCUGA	Cleavage	1	Unknown Protein
miRn0105-3p	Solyc04g081490.2.1		2.5	15.025	1	20	406	425	UCAGUAUGAGGGUCUUUGGC	GCCAAAGGUCAUUAUACUGA	Translation	1	Tubulin beta-1 chain
miRn0105-3p	Solyc06g005910.2.1		3	18.84	1	20	406	425	UCAGUAUGAGGGUCUUUGGC	GCUAAAGGUCAUUAUACUGA	Translation	1	Tubulin beta chain
miRn0105-3p	Solyc09g098230.2.1		3	17.506	1	21	1400	1420	UCAGUAUGAGGGUCUUUGGCA	UGUUGAAGAGCUUCAUACUGA	Cleavage	1	ATP-dependent DNA helicase 2 subunit KU70
miRn0105-3p	Solyc10g085070.1.1		3	23.347	1	20	463	482	UCAGUAUGAGGGUCUUUGGC	GCUAAAAACCCUCAUUCUGA	Cleavage	1	UPF0503 protein At3g09070, chloroplastic
miRn0105-3p	Solyc11g040120.1.1		3	12.671	1	20	1249	1268	UCAGUAUGAGGGUCUUUGGC	GCCAAAGACCCUCGGAUUGG	Cleavage	1	DNA replication licensing factor
miRn0107-3p	Solyc02g087410.2.1		2.5	8.584	1	21	1886	1906	UUUGUUGGUGCAACUGGCAUU	AAUCUCAAUUGCACCAACAAA	Cleavage	1	Lipid A export ATP-binding/permease protein msbA
miRn0107-3p	Solyc02g091010.1.1		3	16.392	1	21	241	261	UUUGUUGGUGCAACUGGCAUU	AAUGUCAGAUGCAUCAACAAC	Cleavage	1	Nup98
miRn0107-3p	Solyc02g093330.2.1		3	11.85	1	21	2362	2382	UUUGUUGGUGCAACUGGCAUU	AAUGUCAAAUGCAUCAACAAA	Cleavage	1	Nup98
miRn0107-3p	Solyc03g044690.1.1		2.5	12.221	1	23	146	168	UUUGUUGGUGCAACUGGCAUUCU	AUAAUGUUAGUAGCAUCAACAAA	Cleavage	1	Protein FAR1-RELATED SEQUENCE 5
miRn0107-3p	Solyc04g016330.2.1		3	19.041	1	23	1056	1078	UUUGUUGGUGCAACUGGCAUUCU	GGGAUGGUAGCUGCACUAACAAA	Cleavage	1	Glycerol-3-phosphate dehydrogenase
miRn0107-3p	Solyc09g015230.1.1		2.5	16.254	1	23	95	117	UUUGUUGGUGCAACUGGCAUUCU	AAAAUGCCAUUUGCAACAAUAAA	Cleavage	1	Receptor-like protein kinase At5g59670
miRn0107-3p	Solyc10g084760.1.1		3	17.787	1	20	3686	3705	UUUGUUGGUGCAACUGGCAU	UUCUCAGUUGCACCAACAGA	Cleavage	1	Ubiquitin ligase E3
miRn0107-3p	Solyc11g028220.1.1		3	14.506	1	23	57	79	UUUGUUGGUGCAACUGGCAUUCU	AGGAUACCAUUUGCACCAACAAC	Cleavage	1	Unknown Protein
miRn0107-3p	Solyc11g066480.1.1		3	20.602	1	22	1497	1518	UUUGUUGGUGCAACUGGCAUUC	GCAUGCCAAUAGUGCCAACAAA	Cleavage	1	PHD finger family protein
miRn0108-5p	Solyc01g066970.2.1		3	14.81	1	21	296	316	UUAUGGAUUUGUGGUUGUUGG	UCAACAACCUCAAGUCCAUGC	Cleavage	1	Flowering promoting factor-like 1
miRn0108-5p	Solyc02g071220.2.1		3	3.838	1	24	119	142	UUAUGGAUUUGUGGUUGUUGGUAU	AUAAAAACAAAUACAAAUUCAUAA	Cleavage	1	Response regulator 5
miRn0108-5p	Solyc02g077620.1.1		3	12.627	1	24	1039	1062	UUAUGGAUUUGUGGUUGUUGGUAU	GUGUCAAACACCACAAAUUCAUAG	Cleavage	1	Sulfotransferase 5a
miRn0108-5p	Solyc03g033510.2.1		3	6.037	1	22	51	72	UUAUGGAUUUGUGGUUGUUGGU	AUUAAAACUCACAAAUCCAUAA	Cleavage	1	Armadillo/beta-catenin repeat family protein
miRn0108-5p	Solyc03g111310.2.1		3	12.266	1	20	1017	1036	UUAUGGAUUUGUGGUUGUUG	CAAGGACUACAGAUCUAUAA	Cleavage	1	AKIN gamma
miRn0108-5p	Solyc03g113090.2.1		3	9.491	1	22	829	850	UUAUGGAUUUGUGGUUGUUGGU	ACUAAGAACCAUAAAUCUGUAA	Cleavage	1	Genomic DNA chromosome 5 TAC clone K19B1
miRn0108-5p	Solyc04g082080.1.1		3	19.538	1	23	834	856	UUAUGGAUUUGUGGUUGUUGGUA	UGACAAUGAACAUAAAUCCAUGA	Cleavage	1	Unknown Protein
miRn0108-5p	Solyc05g013240.2.1		3	7.355	1	22	910	931	UUAUGGAUUUGUGGUUGUUGGU	AUCACUGAUCACAAAUCUAUAA	Cleavage	1	Unknown Protein
miRn0108-5p	Solyc05g049900.2.1		2	4.13	1	24	217	240	UUAUGGAUUUGUGGUUGUUGGUAU	ACAACAACAACCACCAGUCUAUAA	Translation	1	YneE
miRn0108-5p	Solyc06g083030.2.1		3	17.903	1	24	1398	1421	UUAUGGAUUUGUGGUUGUUGGUAU	AUGACAACAACCUCACAUUUAUAA	Translation	1	Serine carboxypeptidase 1
miRn0108-5p	Solyc07g005150.1.1		3	15.061	1	21	2351	2371	UUAUGGAUUUGUGGUUGUUGG	UCAACAACUUGAAAUCCAUGA	Translation	1	LRR receptor-like serine/threonine-protein kinase, RLP
miRn0108-5p	Solyc09g065620.2.1		2.5	13.948	1	22	414	435	UUAUGGAUUUGUGGUUGUUGGU	AUCAACAACCUCAAAUCCGUAC	Cleavage	1	Chlorophyllase 1
miRn0108-5p	Solyc12g017770.1.1		3	12.49	1	24	350	373	UUAUGGAUUUGUGGUUGUUGGUAU	AAAUCAGCAAUCAUAAAUUCGUGA	Cleavage	1	Fertilization-related kinase 1
miRn0109-5p	Solyc11g072600.1.1		3	18.16	1	20	910	929	GCUGCACUCUGAGGGUUAGG	UCUAACCCUCAGAGUGAAGG	Cleavage	1	AP2-like ethylene-responsive transcription factor At1g79700
miRn0110-5p	Solyc06g084250.2.1		3	15.353	1	24	2016	2039	AUGACACUUGAUUUGACCGACAUU	GAAGUUCGACAAAUUAAGUGUCAU	Cleavage	1	Kelch repeat and BTB domain-containing protein 4
miRn0110-5p	Solyc11g072700.1.1		3	17.787	1	24	1037	1060	AUGACACUUGAUUUGACCGACAUU	GAUAUUGGUCAAUUUCAGUGUCAU	Translation	1	Glycosyltransferase-like protein
miRn0111-3p	Solyc01g091120.2.1		3	19.056	1	20	1273	1292	UAGACUUGACACUUGGAUGC	GCGAUCAAGUGCCAAGUCUA	Translation	1	Os03g0825600 protein
miRn0111-3p	Solyc02g065670.1.1		3	14.23	1	20	681	700	UAGACUUGACACUUGGAUGC	GCAUCCAAGUAUUGAGUUUG	Translation	1	Glucosyltransferase-like protein
miRn0111-3p	Solyc03g117510.2.1		3	9.875	1	20	1470	1489	UAGACUUGACACUUGGAUGC	UCAUCCAAGUAUCAAGUUUG	Translation	1	Formamidopyrimidine-DNA glycosylase
miRn0111-3p	Solyc06g068280.2.1		3	13.203	1	20	2190	2209	UAGACUUGACACUUGGAUGC	GCAUACAUGUUUCAAGUCUA	Translation	1	ATP dependent RNA helicase
miRn0111-3p	Solyc08g028670.1.1		1.5	18.333	1	21	236	256	UAGACUUGACACUUGGAUGCC	GGCAUCCAAGUGUCAAGCCUA	Cleavage	1	Ycf2
miRn0111-3p	Solyc11g045160.1.1		3	16.345	1	20	2991	3010	UAGACUUGACACUUGGAUGC	GUUUCCAAAUGUCAAGUCUG	Cleavage	1	Vacuolar sorting-associated protein
miRn0117-3p	Solyc01g058260.2.1		3	13.277	1	20	1324	1343	AGGCAAAUUUUGACGAACUC	AAGUUUGUCAAAAUUUUCCU	Cleavage	1	polymerase (A) polymerase
miRn0117-3p	Solyc04g057870.2.1		3	18.582	1	20	542	561	AGGCAAAUUUUGACGAACUC	GAGUUUCAUAAAAUUUGCCU	Cleavage	1	Os11g0110100 protein
miRn0117-3p	Solyc05g006780.2.1		3	19.232	1	20	1190	1209	AGGCAAAUUUUGACGAACUC	AAGUUCUUCAAACUUUGCCU	Cleavage	1	NPH3 domain containing protein-like
miRn0117-3p	Solyc09g009370.2.1		3	14.676	1	20	10193	10213	AGGCAAAUUUUG-ACGAACUC	GAGUACGUGCAAAAUUUGCCU	Cleavage	1	Vacuolar protein sorting-associated protein
miRn0118-5p	Solyc01g091190.2.1		3	16.772	1	21	387	407	AAGAAGAGAGAAUCUAGGACA	UGUUUCAAAUUCUCUCUUCUU	Cleavage	1	3-phosphoshikimate 1-carboxyvinyltransferase
miRn0118-5p	Solyc01g099520.2.1		3	17.889	1	20	552	571	AAGAAGAGAGAAUCUAGGAC	GUUCUCUAUUUUCUCUUCUU	Cleavage	1	Rapid alkalinization factor 2
miRn0118-5p	Solyc01g110440.2.1		3	11.761	1	20	1068	1087	AAGAAGAGAGAAUCUAGGAC	UUCUUUGAUUCUUUCUUCUU	Cleavage	1	Arginine decarboxylase
miRn0118-5p	Solyc03g113040.2.1		2.5	14.652	1	21	1492	1512	AAGAAGAGAGAAUCUAGGACA	UAUCCUGGAUUUUCUCUUUUU	Cleavage	1	ATP-binding cassette (ABC) transporter 17
miRn0118-5p	Solyc06g071800.2.1		3	17.852	1	20	110	129	AAGAAGAGAGAAUCUAGGAC	GUUUUGGAUUUUUUUUUCUU	Cleavage	1	Serine/threonine protein kinase
miRn0118-5p	Solyc07g062550.2.1		3	4.284	1	21	573	593	AAGAAGAGAGAAUCUAGGACA	UAUCCCAGAUUUUCUCUUUUU	Cleavage	1	UDP-N-acetylglucosamine 1-carboxyvinyltransferase
miRn0118-5p	Solyc07g064770.1.1		3	4.985	1	20	31	50	AAGAAGAGAGAAUCUAGGAC	GUUCUAUAUUCUCUCUUUUG	Cleavage	1	Unknown Protein
miRn0118-5p	Solyc08g005710.2.1		3	23.168	1	20	1368	1387	AAGAAGAGAGAAUCUAGGAC	GUGCUAGUUUCUUUUUUCUU	Cleavage	1	Ent-copalyl diphosphate synthase
miRn0118-5p	Solyc09g014380.2.1		3	6.599	1	20	1646	1665	AAGAAGAGAGAAUCUAGGAC	GUUUUAAAUUUUUUCUUCUU	Cleavage	1	Auxin transporter-like protein 1
miRn0118-5p	Solyc09g072730.1.1		3	3.976	1	21	24	44	AAGAAGAGAGAAUCUAGGACA	UAUCCAAGUUUCUCUCUUCUU	Cleavage	1	GRF zinc finger family protein expressed
miRn0118-5p	Solyc10g007400.2.1		3	16.631	1	20	30	49	AAGAAGAGAGAAUCUAGGAC	AUUUUGGAUUCUCUUUUCUU	Cleavage	1	DNA polymerase subunit delta-3
miRn0118-5p	Solyc11g042880.1.1		3	17.494	1	19	207	226	AAGAAG-AGAGAAUCUAGGA	UUCUAGAUUCUCUGCUUCUU	Cleavage	1	Harpin-induced protein
miRn0122a-5p	Solyc01g058170.2.1		3	15.744	1	20	543	562	UGGGGUUUAGAUUUGUUGGU	AUGAAAAAAUCUAAACUCCA	Cleavage	1	Agenet domain-containing protein
miRn0122a-5p	Solyc01g086720.2.1		3	9.305	1	20	204	223	UGGGGUUUAGAUUUGUUGGU	CCCAAAAAAUCUCAACCCCA	Cleavage	1	Phosphoribosylanthranilate transferase
miRn0122a-5p	Solyc01g108830.1.1		3	14.603	1	22	170	191	UGGGGUUUAGAUUUGUUGGUUC	GGACCAUCAUGUCUAAGCCCCA	Cleavage	1	Hydrolase alpha/beta fold family protein
miRn0122a-5p	Solyc02g086790.2.1		2.5	14.045	1	20	1890	1909	UGGGGUUUAGAUUUGUUGGU	AUCAGCAGAUCUAAGUCCCA	Cleavage	1	Serine/threonine protein kinase
miRn0122a-5p	Solyc02g091600.1.1		3	5.167	1	20	118	137	UGGGGUUUAGAUUUGUUGGU	AUCACCAAACCUAAGCCCCA	Translation	1	Os08g0119500 protein
miRn0122a-5p	Solyc03g083720.1.1		3	10.829	1	24	111	134	UGGGGUUUAGAUUUGUUGGUUCGC	GCUUACCAACAAAUCCAAACUCAA	Translation	1	Pectinesterase
miRn0122a-5p	Solyc04g050790.2.1		3	14.901	1	21	56	75	UGGGGUUUAGAUUUGUUGGUU	AACCAACAAA-CUAAACUUCA	Translation	1	Unknown Protein
miRn0122a-5p	Solyc04g076190.1.1		3	23.429	1	22	1189	1210	UGGGGUUUAGAUUUGUUGGUUC	GCACCAACAAAUGUGAACUCUG	Translation	1	Aspartic proteinase nepenthesin-1
miRn0122a-5p	Solyc05g006810.2.1		1.5	17.607	1	21	1830	1850	UGGGGUUUAGAUUUGUUGGUU	GGCCAACAAAUUUAAACUCCA	Cleavage	1	FAD-binding monooxygenase PheA/TfdB family
miRn0122a-5p	Solyc05g008610.2.1		2	10.978	1	22	4	25	UGGGGUUUAGAUUUGUUGGUUC	GAAUUGACAAAUCUAAACCCUA	Cleavage	1	2-oxoglutarate and iron-dependent oxygenase domain-containing protein 2
miRn0122a-5p	Solyc05g052630.2.1		2.5	9.651	1	20	168	187	UGGGGUUUAGAUUUGUUGGU	ACGAACAAAUUUAAACCUUA	Cleavage	1	Unknown Protein
miRn0122a-5p	Solyc05g053660.1.1		3	6.533	1	20	747	766	UGGGGUUUAGAUUUGUUGGU	GCCAAUGAAUCAAAACCCUA	Translation	1	BHLH transcription factor
miRn0122a-5p	Solyc06g009100.1.1		3	10.184	1	20	6	25	UGGGGUUUAGAUUUGUUGGU	ACUAAGAAAUCUAAAUCCCU	Cleavage	1	Helitron helicase-like protein
miRn0122a-5p	Solyc06g065470.2.1		3	15.028	1	21	52	72	UGGGGUUUAGAUUUGUUGGUU	AACAAGCGAAUCAAAACCCCA	Translation	1	RNA-binding protein 8A
miRn0122a-5p	Solyc08g042130.2.1		3	18.229	1	21	438	458	UGGGGUUUAGAUUUGUUGGUU	AAACAACAAAUUCAGACCCCA	Translation	1	Phox domain-containing protein
miRn0122a-5p	Solyc09g009680.2.1		3	4.958	1	21	215	235	UGGGGUUUAGAUUUGUUGGUU	AACCACUAAACCUAAACCCUA	Translation	1	Transcription initiation factor TFIID subunit 12
miRn0122a-5p	Solyc09g020060.1.1		3	9.428	1	20	6	25	UGGGGUUUAGAUUUGUUGGU	ACUAAGAAAUCUAAAUCCCU	Cleavage	1	Helicase-like protein
miRn0122b-5p	Solyc01g058170.2.1		3	15.744	1	20	543	562	UGGGGUUUAGAUUUGUUGGU	AUGAAAAAAUCUAAACUCCA	Cleavage	1	Agenet domain-containing protein
miRn0122b-5p	Solyc01g086720.2.1		3	9.305	1	20	204	223	UGGGGUUUAGAUUUGUUGGU	CCCAAAAAAUCUCAACCCCA	Cleavage	1	Phosphoribosylanthranilate transferase
miRn0122b-5p	Solyc01g108830.1.1		3	14.603	1	22	170	191	UGGGGUUUAGAUUUGUUGGUUC	GGACCAUCAUGUCUAAGCCCCA	Cleavage	1	Hydrolase alpha/beta fold family protein
miRn0122b-5p	Solyc02g086790.2.1		2.5	14.045	1	20	1890	1909	UGGGGUUUAGAUUUGUUGGU	AUCAGCAGAUCUAAGUCCCA	Cleavage	1	Serine/threonine protein kinase
miRn0122b-5p	Solyc02g091600.1.1		3	5.167	1	20	118	137	UGGGGUUUAGAUUUGUUGGU	AUCACCAAACCUAAGCCCCA	Translation	1	Os08g0119500 protein
miRn0122b-5p	Solyc03g083720.1.1		3	10.829	1	24	111	134	UGGGGUUUAGAUUUGUUGGUUCGC	GCUUACCAACAAAUCCAAACUCAA	Translation	1	Pectinesterase
miRn0122b-5p	Solyc04g050790.2.1		3	14.901	1	21	56	75	UGGGGUUUAGAUUUGUUGGUU	AACCAACAAA-CUAAACUUCA	Translation	1	Unknown Protein
miRn0122b-5p	Solyc04g076190.1.1		3	23.429	1	22	1189	1210	UGGGGUUUAGAUUUGUUGGUUC	GCACCAACAAAUGUGAACUCUG	Translation	1	Aspartic proteinase nepenthesin-1
miRn0122b-5p	Solyc05g006810.2.1		1.5	17.607	1	21	1830	1850	UGGGGUUUAGAUUUGUUGGUU	GGCCAACAAAUUUAAACUCCA	Cleavage	1	FAD-binding monooxygenase PheA/TfdB family
miRn0122b-5p	Solyc05g008610.2.1		2	10.978	1	22	4	25	UGGGGUUUAGAUUUGUUGGUUC	GAAUUGACAAAUCUAAACCCUA	Cleavage	1	2-oxoglutarate and iron-dependent oxygenase domain-containing protein 2
miRn0122b-5p	Solyc05g052630.2.1		2.5	9.651	1	20	168	187	UGGGGUUUAGAUUUGUUGGU	ACGAACAAAUUUAAACCUUA	Cleavage	1	Unknown Protein
miRn0122b-5p	Solyc05g053660.1.1		3	6.533	1	20	747	766	UGGGGUUUAGAUUUGUUGGU	GCCAAUGAAUCAAAACCCUA	Translation	1	BHLH transcription factor
miRn0122b-5p	Solyc06g009100.1.1		3	10.184	1	20	6	25	UGGGGUUUAGAUUUGUUGGU	ACUAAGAAAUCUAAAUCCCU	Cleavage	1	Helitron helicase-like protein
miRn0122b-5p	Solyc06g065470.2.1		3	15.028	1	21	52	72	UGGGGUUUAGAUUUGUUGGUU	AACAAGCGAAUCAAAACCCCA	Translation	1	RNA-binding protein 8A
miRn0122b-5p	Solyc08g042130.2.1		3	18.229	1	21	438	458	UGGGGUUUAGAUUUGUUGGUU	AAACAACAAAUUCAGACCCCA	Translation	1	Phox domain-containing protein
miRn0122b-5p	Solyc09g009680.2.1		3	4.958	1	21	215	235	UGGGGUUUAGAUUUGUUGGUU	AACCACUAAACCUAAACCCUA	Translation	1	Transcription initiation factor TFIID subunit 12
miRn0122b-5p	Solyc09g020060.1.1		3	9.428	1	20	6	25	UGGGGUUUAGAUUUGUUGGU	ACUAAGAAAUCUAAAUCCCU	Cleavage	1	Helicase-like protein
miRn0123-3p	Solyc01g080590.2.1		3	8.785	1	21	592	612	AAGUGAAAUAUGCAGACAACU	AAUUGUCUGUAUAUUUCUCUU	Cleavage	1	Unknown Protein
miRn0123-3p	Solyc04g054770.1.1		3	16.455	1	20	70	89	AAGUGAAAUAUGCAGACAAC	GUUGUUUGCCUUUUUCAUUU	Translation	1	Unknown Protein
miRn0123-3p	Solyc09g007490.2.1		1	14.648	1	24	1086	1109	AAGUGAAAUAUGCAGACAACUUUA	UGAAGUUGUCCGCAUAUUUCACUU	Cleavage	1	Cell number regulator 8
miRn0125-5p	Solyc01g101100.2.1		3	14.126	1	19	303	322	UAAUGUC-AUAGUAAGAGGG	UCCUCUUACUGUUGACAUUA	Cleavage	1	Receptor-like protein kinase
miRn0125-5p	Solyc03g096410.1.1		3	14.725	1	22	49	70	UAAUGUCAUAGUAAGAGGGGAU	AGCUGCUCUUAUUGUGACGUUA	Cleavage	1	Unknown Protein
miRn0125-5p	Solyc03g096420.1.1		2.5	20.632	1	22	112	133	UAAUGUCAUAGUAAGAGGGGAU	AGCUGCUCUUACUGUGACGUUA	Cleavage	1	Unknown Protein
miRn0125-5p	Solyc03g096430.1.1		3	17.163	1	22	112	133	UAAUGUCAUAGUAAGAGGGGAU	AGCUGCUCUUACUGUGAUGUUA	Cleavage	1	Unknown Protein
miRn0125-5p	Solyc03g118700.2.1	Yes	3	14.727	1	21	1383	1403	UAAUGUCAUAGUAAGAGGGGA	UCCCCUCCUGUUUUGACAUUA	Translation	1	cDNA FLJ75470
miRn0125-5p	Solyc05g006380.1.1		3	16.061	1	20	1344	1363	UAAUGUCAUAGUAAGAGGGG	CCUCUUUAACAAUGACAUUA	Translation	1	Unknown Protein
miRn0125-5p	Solyc06g050580.1.1		3	16.721	1	20	480	499	UAAUGUCAUAGUAAGAGGGG	UCCUCCUUCCUAUGACAUUA	Cleavage	1	Unknown Protein
miRn0125-5p	Solyc07g042690.2.1		2.5	12.15	1	20	925	944	UAAUGUCAUAGUAAGAGGGG	CUUCUCAUACUAUGGCAUUA	Cleavage	1	Major facilitator family transporter
miRn0126-3p	Solyc02g021070.1.1		2.5	12.909	1	22	1053	1074	AUACAUGAUUUGAUUAUCUGCA	UCCGGAUAAUCAAUCCAUGUAU	Translation	1	Unknown Protein
miRn0126-3p	Solyc06g066620.2.1		2.5	12.314	1	20	5	24	AUACAUGAUUUGAUUAUCUG	UAAAUAAUUAAAUUAUGUAU	Cleavage	1	Threonine endopeptidase
miRn0126-3p	Solyc08g016470.1.1		3	12.634	1	21	373	393	AUACAUGAUUUGAUUAUCUGC	GAAGAUAAUAAAUUCAUGUAU	Translation	1	Mutator-like transposase
miRn0126-3p	Solyc08g067970.2.1		2	22.405	1	20	1356	1375	AUACAUGAUUUGAUUAUCUG	UGGAUGAUCAGAUCAUGUAU	Cleavage	1	Os10g0422600 protein
miRn0126-3p	Solyc09g014300.2.1		3	11.546	1	19	1776	1795	AUACAUGAUUUGAUU-AUCU	AGAUGAAUCAAAUCAUGUAC	Cleavage	1	Glycosyl transferase group 1 family protein
miRn0126-3p	Solyc10g053920.1.1		3	12.142	1	20	890	909	AUACAUGAUUUGAUUAUCUG	AAGAUAAUAAAUUCAUGUAU	Translation	1	Mutator-like transposase-like protein
miRn0126-3p	Solyc12g019260.1.1		3	10.897	1	21	4	24	AUACAUGAUUUGAUUAUCUGC	GAAGAUAAUAAAUUCAUGUAU	Translation	1	Mutator-like transposase
miRn0128-5p	Solyc01g103390.2.1		3	17.924	1	20	1156	1175	UGGAUUAUUCAUGUAGAGAG	CUUUCUACACCAAUGAUCCA	Translation	1	Flavin oxidoreductase/NADH oxidase
miRn0128-5p	Solyc06g008960.2.1		3	19.38	1	21	267	287	UGGAUUAUUCAUGUAGAGAGG	UCUCUCUACAAGAGUAAUUCC	Translation	1	At2g23590-like protein
miRn0128-5p	Solyc09g055160.1.1		3	15.911	1	20	266	285	UGGAUUAUUCAUGUAGAGAG	UUUUCUAUGUGGAUGAUCCA	Cleavage	1	Unknown Protein
miRn0128-5p	Solyc10g083590.1.1		3	16.331	1	23	3158	3180	UGGAUUAUUCAUGUAGAGAGGUC	GAGCUAUUUACAUGGAUGAUUCA	Cleavage	1	Pre-mRNA cleavage complex 2 protein Pcf11
miRn0128-5p	Solyc11g006420.1.1		3	17.598	1	24	957	981	UGGAUUAUUCAUGUAGAGAG-GUCA	UGACAUUCUCUAUCUGAAUGAUUCA	Cleavage	1	5&apos-nucleotidase cytosolic III
miRn0128-5p	Solyc11g010310.1.1		3	14.556	1	20	4920	4939	UGGAUUAUUCAUGUAGAGAG	CUCUCUAGAGGAAUGGUCCA	Translation	1	ATP dependent RNA helicase
miRn0128-5p	Solyc12g011180.1.1		2.5	19.448	1	22	1707	1727	UGGAUUAUUCAUGUAGAGAGGU	GUCUCUCUACAUGA-UGAUCCA	Cleavage	1	General transcription factor 3C polypeptide 5
miRn0130-5p	Solyc03g005730.2.1		2.5	16.227	1	21	691	711	CAUCAGGAUUGGCGUGGAAGU	ACUUCCGUGCUAAUCCUGAUU	Cleavage	1	3-isopropylmalate dehydratase large subunit 2
miRn0130-5p	Solyc04g074360.1.1		3	22.551	1	21	209	229	CAUCAGGAUUGGCGUGGAAGU	GCUUCGAGGCCAUUCCUGAUG	Translation	1	UDP-glucuronosyltransferase
miRn0130-5p	Solyc06g084440.2.1		3	12.855	1	21	675	694	CAUCAGGAUUGGCGUGGAAGU	GCUUCUACGC-GAUCCUGAUG	Translation	1	Nuclear protein localization 4
miRn0130-5p	Solyc07g056540.2.1		2	18.995	1	21	670	690	CAUCAGGAUUGGCGUGGAAGU	ACUUCAAUGCCAAUCCUGGUG	Cleavage	1	L-lactate dehydrogenase
miRn0130-5p	Solyc11g013320.1.1		3	18.974	1	22	657	678	CAUCAGGAUUGGCGUGGAAGUC	GGCUACCAUGACAAUCUUGAUG	Cleavage	1	Rhomboid family protein
miRn0130-5p	Solyc12g014450.1.1		3	19.635	1	24	635	658	CAUCAGGAUUGGCGUGGAAGUCUA	UACUCUUCCAUGUGGAUUCUGAUG	Translation	1	Extracellular ligand-gated ion channel
miRn0132-5p	Solyc02g069410.2.1		3	14.485	1	20	1255	1274	AUACUGUAUUGUAAUUUAUA	CAUAAGUUAAAAUGCAGUAU	Translation	1	HAD-superfamily hydrolase subfamily IA variant 3 containing protein expressed
miRn0132-5p	Solyc02g085480.2.1		2.5	16.045	1	24	748	771	AUACUGUAUUGUAAUUUAUAAAUU	AAUUUAUAAAUUAUAAUAUAAUAU	Cleavage	1	BAC19.4
miRn0132-5p	Solyc02g093680.2.1		3	15.936	1	22	1065	1086	AUACUGUAUUGUAAUUUAUAAA	UCUCUGAAAUAUAAUACAGUAU	Cleavage	1	Succinate dehydrogenase iron-sulfur protein
miRn0132-5p	Solyc03g005550.2.1		3	10.419	1	20	4414	4433	AUACUGUAUUGUAAUUUAUA	UAUAAAUUAUAAUAUAUUGU	Cleavage	1	Serine/threonine-protein phosphatase 7 long form homolog
miRn0132-5p	Solyc04g056640.1.1		3	14.084	1	20	883	902	AUACUGUAUUGUAAUUUAUA	AAUGAAUUACGAUAUGGUAU	Cleavage	1	LRR receptor-like serine/threonine-protein kinase, RLP
miRn0132-5p	Solyc05g017920.1.1		3	9.62	1	21	14	34	AUACUGUAUUGUAAUUUAUAA	UUAUAUAUUACAAUGCAGGAU	Cleavage	1	Unknown Protein
miRn0132-5p	Solyc08g067820.2.1		3	13.265	1	20	689	708	AUACUGUAUUGUAAUUUAUA	UAUAAAUUACAAUCCAGUGC	Cleavage	1	UPF0712 protein C7orf64 homolog
miRn0133-5p	Solyc01g110700.2.1		2.5	9.183	1	22	30477	30498	CGGUAUUUAGGAUUUGUGGUAU	AUACCACAAAUUUAAAAUAUCG	Translation	1	Unknown Protein
miRn0133-5p	Solyc03g120060.2.1		2.5	15.206	1	22	131	152	CGGUAUUUAGGAUUUGUGGUAU	GUAUCACAGGUCCUAAAUACCA	Cleavage	1	Cytochrome P450
miRn0134-5p	Solyc02g087250.2.1		3	20.75	1	22	3808	3829	UGAGAAAUAUGAAUAGGACCGG	CAGGUGCUGUUCUUGUUUCUCA	Translation	1	Group II intron splicing factor CRS1-like
miRn0134-5p	Solyc04g008120.1.1		3	17.899	1	20	882	901	UGAGAAAUAUGAAUAGGACC	GUUCCUAUUGAUCUUUCUCA	Translation	1	Cc-nbs-lrr, resistance protein
miRn0134-5p	Solyc04g008130.1.1		3	14.568	1	20	885	904	UGAGAAAUAUGAAUAGGACC	GUUCCUAUUGAUCUUUCUCA	Translation	1	Cc-nbs-lrr, resistance protein
miRn0134-5p	Solyc04g008140.1.1		3	18.095	1	20	882	901	UGAGAAAUAUGAAUAGGACC	GUUCCUAUUGAUCUUUCUCA	Translation	1	Cc-nbs-lrr, resistance protein
miRn0134-5p	Solyc04g008160.1.1		3	15.657	1	20	915	934	UGAGAAAUAUGAAUAGGACC	GUUCCUAUUGAUCUUUCUCA	Translation	1	Cc-nbs, resistance protein fragment
miRn0134-5p	Solyc04g008200.2.1		3	14.354	1	20	894	913	UGAGAAAUAUGAAUAGGACC	GUUCCUAUUGAUCUUUCUCA	Translation	1	Cc-nbs-lrr, resistance protein
miRn0134-5p	Solyc04g072870.1.1		2.5	15.341	1	20	1600	1619	UGAGAAAUAUGAAUAGGACC	GGUCCUAUUGAUAUUUCUUU	Translation	1	Beta-D-xylosidase
miRn0134-5p	Solyc05g052620.2.1		3	21.55	1	21	681	701	UGAGAAAUAUGAAUAGGACCG	UGGUCUUCUGCAUAUUUCUCG	Cleavage	1	Coronatine-insensitive 1
miRn0134-5p	Solyc05g056350.2.1		3	10.749	1	20	2305	2324	UGAGAAAUAUGAAUAGGACC	GGAUUCAUUCAUAUUUCUCA	Cleavage	1	Cleft lip and palate associated transmembrane protein-like
miRn0134-5p	Solyc06g065000.1.1		3	13.912	1	20	912	931	UGAGAAAUAUGAAUAGGACC	GUUCCUAUUGAUCUUUCUCA	Translation	1	Cc-nbs, resistance protein fragment
miRn0134-5p	Solyc07g063590.2.1		3	15.529	1	20	1139	1157	UGAGAAAUAUGAAUAGGACC	GGUCCUAU-CAUAUUUUUUA	Cleavage	1	Myosin-like protein
miRn0134-5p	Solyc10g009000.2.1		3	20.246	1	21	54	74	UGAGAAAUAUGAAUAGGACCG	UGGUCCUAUUUACAUUUCUGA	Translation	1	snRNA-activating protein complex subunit 3
miRn0135-3p	Solyc01g101020.2.1		3	16.671	1	22	1903	1924	UGAUUUGUUGGACCACGUCAUU	ACUGAAGUGGUUCAACAAAUAA	Cleavage	1	FACT complex subunit SPT16
miRn0136b-3p	Solyc01g006190.2.1		2.5	16.885	1	21	375	395	UGGACACAUAUAUACUUUUAA	UCAAAAGUACAUGUGUGUCCA	Cleavage	1	E3 ubiquitin-protein ligase sina
miRn0136b-3p	Solyc03g096000.2.1		3	13.779	1	20	334	353	UGGACACAUAUAUACUUUUA	GAAAAGUAUAUCUGUGUUCG	Translation	1	Clathrin heavy chain
miRn0136b-3p	Solyc05g054030.2.1		2.5	22.167	1	20	305	324	UGGACACAUAUAUACUUUUA	AGAGAGUAUAUGUGUGUCCA	Cleavage	1	C2H2L domain class transcription factor
miRn0136b-3p	Solyc07g007260.2.1		2.5	23.18	1	20	425	444	UGGACACAUAUAUACUUUUA	AAAAAGUAUAUAUGUGUUUG	Cleavage	1	Metallocarboxypeptidase inhibitor
miRn0136b-3p	Solyc08g005890.2.1		3	17.122	1	20	1238	1257	UGGACACAUAUAUACUUUUA	UUGAAGUUUGUAUGUGUCCA	Cleavage	1	Hydroxycinnamoyl transferase
miRn0136b-3p	Solyc08g063040.2.1		2	16.259	1	20	546	565	UGGACACAUAUAUACUUUUA	AGAAAGUAUAUGUGUGUCCA	Cleavage	1	Zinc finger protein
miRn0136b-3p	Solyc08g067790.2.1		3	16.307	1	20	2642	2661	UGGACACAUAUAUACUUUUA	UGGAACUAUAUCUGUGUCCA	Translation	1	Transcription elongation factor S-II
miRn0138-3p	Solyc00g281110.1.1		3	10.642	1	22	9	30	AAUUUUAUGGGACUGUCGAUGG	CAAUCGAAGGGCUCAUAAAAUU	Cleavage	1	Unknown Protein
miRn0138-3p	Solyc02g086470.2.1		3	23.328	1	24	708	731	AAUUUUAUGGGACUGUCGAUGGGU	AGCAGUUGACAGUGUCAUAAAGUU	Translation	1	WD repeat protein
miRn0138-3p	Solyc04g082530.2.1		3	18.033	1	20	2148	2167	AAUUUUAUGGGACUGUCGAU	AUUGACAGUUACCUAAAAUU	Translation	1	Bromodomain-containing protein
miRn0138-3p	Solyc07g052060.2.1		2.5	12.02	1	20	853	872	AAUUUUAUGGGACUGUCGAU	AUCGACGUUCCAAUAAAAUU	Translation	1	Acyltransferase 1
miRn0138-3p	Solyc08g008390.1.1		3	13.949	1	20	281	300	AAUUUUAUGGGACUGUCGAU	AUUCUCAGUCUCAUAAAAUU	Cleavage	1	Cellulose synthase
miRn0138-3p	Solyc12g005430.1.1		3	17.019	1	20	940	959	AAUUUUAUGGGACUGUCGAU	AUCGAUGUUCCAAUAAAAUU	Translation	1	Acyltransferase-like protein
miRn0138-3p	Solyc12g096770.1.1		3	19.315	1	20	910	929	AAUUUUAUGGGACUGUCGAU	GUUGACGCUCCUAUAAAAUU	Cleavage	1	Hydroxycinnamoyl CoA quinate transferase
miRn0141-5p	Solyc01g009010.2.1		3	18.888	1	20	583	602	UCUGGAUCAAUUACAUGAAG	UUUCAUGUAAUUAGUCUAGG	Cleavage	1	4-diphosphocytidyl-2-C-methyl-D-erythritol kinase
miRn0141-5p	Solyc01g012740.1.1		3	18.056	1	20	330	349	UCUGGAUCAAUUACAUGAAG	AUUUAUGAAAUUGAUCCGGA	Cleavage	1	Dicer-like protein
miRn0141-5p	Solyc01g098180.2.1		2.5	17.873	1	20	707	727	UCUGGAUCAAUUA-CAUGAAG	UUUUAUGGUAAUUGAUCCAGA	Cleavage	1	Translation initiation factor eIF-2B subunit epsilon
miRn0141-5p	Solyc01g111950.2.1		3	13.968	1	20	1659	1678	UCUGGAUCAAUUACAUGAAG	CUUGAUGGAAUUGGUUCAGA	Cleavage	1	Receptor-like kinase
miRn0141-5p	Solyc02g094340.1.1		3	19.522	1	20	1282	1301	UCUGGAUCAAUUACAUGAAG	GUUCAUGUUAUUGAUUUAGA	Cleavage	1	GAI-like protein 1
miRn0141-5p	Solyc03g111390.2.1		3	15.898	1	22	629	650	UCUGGAUCAAUUACAUGAAGCU	ACCUUCAUGUAUUUGAUCUUGA	Translation	1	Kelch domain-containing protein 4
miRn0141-5p	Solyc04g076790.2.1		3	13.543	1	20	163	182	UCUGGAUCAAUUACAUGAAG	CUUGAAGAAAUUGAUCCAGA	Cleavage	1	Serine hydroxymethyltransferase
miRn0141-5p	Solyc05g013250.1.1		3	11.944	1	20	234	254	UCUGGAUCAAUUACA-UGAAG	UUUCAAUGUGAUUGAUUCAGA	Cleavage	1	Lrr, resistance protein fragment
miRn0141-5p	Solyc08g069160.2.1		3	15.389	1	22	840	861	UCUGGAUCAAUUACAUGAAGCU	AGUUUCAUGUAGAUAAUCCAGA	Translation	1	Unknown Protein
miRn0141-5p	Solyc10g037950.1.1		3	16.282	1	22	5	26	UCUGGAUCAAUUACAUGAAGCU	AGCUUCCUGUAAUUGAUCUGGC	Cleavage	1	X7
miRn0141-5p	Solyc12g005160.1.1		3	19.489	1	22	491	512	UCUGGAUCAAUUACAUGAAGCU	AUCUUCUUGAGAUUGGUCCAGA	Cleavage	1	Receptor protein kinase-like protein
miRn0143-5p	Solyc00g084750.2.1		1.5	8.7	1	23	814	836	UAUGCAUUGUUUGGUUUGGUGUA	UACAUCAAACCAAACAGUGUAUA	Cleavage	1	Pentatricopeptide repeat-containing protein
miRn0143-5p	Solyc03g117980.2.1		3	22.057	1	22	1201	1222	UAUGCAUUGUUUGGUUUGGUGU	GCACCAAAUCAAACGGUGCAGA	Cleavage	1	Respiratory burst oxidase-like protein
miRn0143-5p	Solyc03g118330.1.1		3	15.825	1	21	1064	1084	UAUGCAUUGUUUGGUUUGGUG	UACCAGAUCAAAUAAUGGAUA	Cleavage	1	Receptor like kinase, RLK
miRn0143-5p	Solyc05g055790.2.1		3	17.649	1	23	1762	1784	UAUGCAUUGUUUGGUUUGGUGUA	UACACCAAACCAAUGGAUGCAUG	Translation	1	Protein phosphatase 2c
miRn0144-5p	Solyc02g090190.1.1		3	17.781	1	20	365	384	UGGACACAUGGUCAGAGACU	AGUUCCUGACCAUGUAUCCA	Cleavage	1	Molybdenum cofactor sulfurase
miRn0144-5p	Solyc03g031420.1.1		3	12.75	1	21	296	316	UGGACACAUGGUCAGAGACUG	CAGUUUCUAACCAUGUGUGCA	Cleavage	1	Molybdenum cofactor sulfurase
miRn0144-5p	Solyc06g050350.2.1		3	15.948	1	20	465	484	UGGACACAUGGUCAGAGACU	AGUUUCUGAGUUUGUGUCCA	Translation	1	Myosin heavy chain-like
miRn0145-3p	Solyc01g104930.1.1		3	18.411	1	20	118	137	UUGGCUAAAGCAUAUGUAUC	GAUGCAUAUUCUUUGGCUGA	Translation	1	Vesicle-fusing ATPase
miRn0145-3p	Solyc05g014930.1.1		3	15.536	1	21	165	185	UUGGCUAAAGCAUAUGUAUCA	UAAUUCAUAUGCUCUAGCCAA	Cleavage	1	Far-red impaired response protein-like protein
miRn0145-3p	Solyc05g052130.2.1		3	19.102	1	20	931	950	UUGGCUAAAGCAUAUGUAUC	GAUACAGAUAGUUUAGCCAA	Translation	1	Metacaspase
miRn0145-3p	Solyc08g013860.2.1		3	18.35	1	21	547	567	UUGGCUAAAGCAUAUGUAUCA	UGACCCAUAUGUUUUGGCCAA	Cleavage	1	NAD-dependent malic enzyme 2
miRn0145-3p	Solyc10g009580.2.1		3	16.7	1	21	409	429	UUGGCUAAAGCAUAUGUAUCA	UGAUGCAUUUGAUUUAGCUAA	Translation	1	UDP-glucosyltransferase
miRn0145-3p	Solyc10g085320.1.1		3	18.895	1	21	147	167	UUGGCUAAAGCAUAUGUAUCA	UGAUUCAUCUACUUUAGCCAA	Translation	1	Os03g0291800 protein
miRn0153-3p	Solyc01g109280.2.1		3	19.588	1	20	833	852	AGGAUACUUGUAUACUAUUU	AAAUGGUGUCCAAGUAUCCC	Translation	1	Ariadne-like ubiquitin ligase
miRn0153-3p	Solyc01g110040.2.1		2.5	13.476	1	20	18036	18055	AGGAUACUUGUAUACUAUUU	AAAUAGUAUACAAGUGAUCU	Cleavage	1	Transducin family protein
miRn0153-3p	Solyc01g111180.2.1		2.5	13.692	1	24	137407	137430	AGGAUACUUGUAUACUAUUUAUGA	UAAGAAAUAAUGCACAAGUAUCCU	Cleavage	1	Unknown Protein
miRn0153-3p	Solyc07g066460.2.1		3	15.05	1	24	1026	1049	AGGAUACUUGUAUACUAUUUAUGA	UAAGAAAUAGUUUACAAGCAUUCU	Cleavage	1	Iojap like protein
miRn0153-3p	Solyc09g014370.2.1		3	16.79	1	24	216	240	AGGAUACUUGUA-UACUAUUUAUGA	UCAGGAAUAGUACUACAAGUGUUCU	Cleavage	1	Unknown Protein
miRn0153-3p	Solyc09g014380.2.1		3	16.79	1	24	276	300	AGGAUACUUGUA-UACUAUUUAUGA	UCAGGAAUAGUACUACAAGUGUUCU	Cleavage	1	Auxin transporter-like protein 1
miRn0153-3p	Solyc10g005140.1.1		3	19.057	1	20	1262	1281	AGGAUACUUGUAUACUAUUU	UAGUGGUGUACGAGUAUCCU	Cleavage	1	Receptor-like protein kinase At3g21340
miRn0157-5p	Solyc04g009240.1.1		3	12.101	1	22	2203	2224	UGGUGGGAUUUUAAAGCAGGUU	AAUCUGUUUUCAAAUUCCAUCA	Cleavage	1	Cc-nbs-lrr, resistance protein
miRn0157-5p	Solyc04g009660.2.1		3	9.42	1	22	2191	2212	UGGUGGGAUUUUAAAGCAGGUU	AAUCUGUUUUCAAAUUCCAUCA	Cleavage	1	Cc-nbs-lrr, resistance protein
miRn0157-5p	Solyc06g076750.2.1	Yes	2.5	11.524	1	20	1714	1733	UGGUGGGAUUUUAAAGCAGG	CCAGCUUCAAAAUUCCACCA	Cleavage	1	Peptide transporter
miRn0157-5p	Solyc08g082850.2.1		3	18.727	1	20	51	70	UGGUGGGAUUUUAAAGCAGG	CCUGCUUUGAGGUUUCGCCA	Cleavage	1	Uncharacterized ABC transporter ATP-binding protein C29A3.09c
miRn0157-5p	Solyc11g066300.1.1		3	11.045	1	20	175	194	UGGUGGGAUUUUAAAGCAGG	CCAGCUUUCAAAACCCACCA	Cleavage	1	CRS2-associated factor 2, chloroplastic
miRn0159-3p	Solyc03g117460.1.1		1.5	12.854	1	22	84	105	UAUCAAAUUGGGGAUCGAGUUA	UAACUUGAUCCCUAAUUUGAUG	Cleavage	1	Major allergen Mal d 1
miRn0159-3p	Solyc04g054190.2.1	Yes	3	21.619	1	20	1923	1942	UAUCAAAUUGGGGAUCGAGU	UCUUGAUCCACGAUUUGAUA	Translation	1	ABC-1 domain protein
miRn0159-3p	Solyc06g059900.2.1		3	14.538	1	22	1299	1320	UAUCAAAUUGGGGAUCGAGUUA	UAGCUCGAUCUCUGUUUUGAUA	Cleavage	1	Unknown Protein
miRn0159-3p	Solyc08g074870.1.1		3	14.252	1	20	414	433	UAUCAAAUUGGGGAUCGAGU	AUUUGAUGCUCAAUUUGAUG	Cleavage	1	Carboxyl-terminal proteinase
miRn0161-5p	Solyc01g108210.2.1		2.5	9.871	1	20	36	55	AGAGAAGGGUUACAAGAAGG	CUUUCUUAUAGCUCUUCUCU	Cleavage	1	Cytochrome P450
miRn0161-5p	Solyc02g062930.2.1		3	2.469	1	22	887	908	AGAGAAGGGUUACAAGAAGGUU	AUUCUUCUUUUAAUUUUUCUCU	Cleavage	1	Unknown Protein
miRn0161-5p	Solyc04g016360.2.1		3	10.458	1	20	222	241	AGAGAAGGGUUACAAGAAGG	CCUUCUUCUUCCCCUUCUCU	Translation	1	S-formylglutathione hydrolase
miRn0161-5p	Solyc06g009340.2.1		3	12.299	1	22	386	407	AGAGAAGGGUUACAAGAAGGUU	AUCCUUCUCAUAAUCCUUUUCU	Cleavage	1	DNAJ heat shock N-terminal domain-containing protein
miRn0161-5p	Solyc08g005590.2.1		2	11.389	1	20	534	553	AGAGAAGGGUUACAAGAAGG	CCUUUUUGUAACCCUUCACU	Cleavage	1	SWIB/MDM2 domain protein
miRn0161-5p	Solyc08g007730.2.1		2	9.961	1	22	1374	1395	AGAGAAGGGUUACAAGAAGGUU	GACCCUCUUGUCACCCUUCUCU	Translation	1	YTH domain containing 1
miRn0161-5p	Solyc11g045670.1.1		3	13.598	1	20	27	46	AGAGAAGGGUUACAAGAAGG	CUUUAUUGUAGUUCUUCUCU	Cleavage	1	Palmitoyltransferase PFA4
miRn0162-5p	Solyc01g010150.2.1		3	16.71	1	22	896	917	AUUCUUGGAUCGGAGUGUCACG	UGUGACAAUCCGGUGCAAGGAU	Cleavage	1	Unknown protein DS12 from 2D-PAGE of leaf, chloroplastic
miRn0162-5p	Solyc01g095460.2.1		3	16.807	1	24	1173	1196	AUUCUUGGAUCGGAGUGUCACGUU	AACUUGACACUCAGAUCCGAGAUU	Cleavage	1	G-box binding factor 3
miRn0162-5p	Solyc01g105160.2.1		3	16.413	1	22	1428	1449	AUUCUUGGAUCGGAGUGUCACG	CUUGAGAAUCCGUUCCAAGAAU	Translation	1	Copper-transporting P-type ATPase
miRn0162-5p	Solyc01g110700.2.1		3	14.167	1	20	191369	191388	AUUCUUGGAUCGGAGUGUCA	UCACAUUUCGUUCCAAGAAU	Translation	1	Unknown Protein
miRn0162-5p	Solyc01g110830.2.1		3	14.167	1	20	166	185	AUUCUUGGAUCGGAGUGUCA	UCACAUUUCGUUCCAAGAAU	Translation	1	Auxin-induced SAUR-like protein
miRn0162-5p	Solyc01g111180.2.1		3	14.167	1	20	161658	161677	AUUCUUGGAUCGGAGUGUCA	UCACAUUUCGUUCCAAGAAU	Translation	1	Unknown Protein
miRn0162-5p	Solyc07g006280.2.1		2.5	14.649	1	22	868	889	AUUCUUGGAUCGGAGUGUCACG	UGUGAUACUUUGAUUCAGGAAU	Cleavage	1	Senescence-associated protein
miRn0164-5p	Solyc02g081680.2.1		3	11.306	1	21	1147	1167	CCUUGGGUGUUUGGUUGGACU	AGGCUAACCAAUCAUCCAAGG	Translation	1	Nucleolar complex protein 2 homolog
miRn0164-5p	Solyc03g051750.1.1		2	12.625	1	21	408	428	CCUUGGGUGUUUGGUUGGACU	GGUCCAAUCAAAGACUCAAGG	Translation	1	Unknown Protein
miRn0164-5p	Solyc04g045470.2.1		3	22.673	1	22	1127	1148	CCUUGGGUGUUUGGUUGGACUG	CGGUUCCUCCAAACAUCCAAGG	Cleavage	1	Os01g0841200 protein
miRn0166-5p	Solyc01g097120.2.1		3	18.436	1	21	1222	1242	AGAAGACUGCUUCAUUCUUAG	UUAGAGAUGAAGGAGUCUUCU	Translation	1	Os02g0200800 protein
miRn0166-5p	Solyc02g078590.1.1		2.5	14.574	1	24	385	408	AGAAGACUGCUUCAUUCUUAGUUA	UCAAUGAGAAUGAAGGAGUUUUUU	Translation	1	Alpha-1 4-galactosyltransferase
miRn0166-5p	Solyc04g008130.1.1		3	16.652	1	22	1009	1030	AGAAGACUGCUUCAUUCUUAGU	AAUAUGAAUGAAGCAGACUUUU	Cleavage	1	Cc-nbs-lrr, resistance protein
miRn0166-5p	Solyc04g080270.2.1		2.5	17.301	1	21	1856	1876	AGAAGACUGCUUCAUUCUUAG	UUAAAGAAGAAGCAGUCUUCU	Cleavage	1	Genomic DNA chromosome 5 P1 clone MJB21
miRn0168-5p	Solyc01g060300.1.1		2.5	21.823	1	20	196	215	UUAUUCAUGAUUGAUUUGAC	GUCGAGUCAAUUGUGGAUAA	Cleavage	1	MADS-box transcription factor
miRn0168-5p	Solyc01g060310.1.1		2.5	20.113	1	20	196	215	UUAUUCAUGAUUGAUUUGAC	GUCGAGUCAAUUGUGGAUAA	Cleavage	1	MADS-box transcription factor
miRn0168-5p	Solyc02g067440.2.1		3	17.206	1	21	330	350	UUAUUCAUGAUUGAUUUGACA	UGUCAAGUCAGUUUUGGAUAA	Cleavage	1	Cupin RmlC-type
miRn0168-5p	Solyc03g053000.2.1		3	15.912	1	22	97	118	UUAUUCAUGAUUGAUUUGACAU	AAGUUAAAUCAAGCAUGAAAAA	Translation	1	Colon cancer-associated protein Mic1-like containing protein expressed
miRn0168-5p	Solyc08g076570.2.1		3	10.655	1	24	944	967	UUAUUCAUGAUUGAUUUGACAUAU	AUAUCUUAAAACAAUCAUGAGUAA	Cleavage	1	Phosphatidylinositol-glycan biosynthesis class X protein
miRn0168-5p	Solyc09g011340.2.1		3	11.398	1	22	1819	1840	UUAUUCAUGAUUGAUUUGACAU	GUUUCUAAUCAAUCGUGAAUGA	Cleavage	1	Os12g0283800 protein
miRn0168-5p	Solyc10g009150.2.1		2.5	11.986	1	22	651	672	UUAUUCAUGAUUGAUUUGACAU	AUGUUGAAUGGAUCAUGAAUAA	Cleavage	1	Organ-specific protein S2
miRn0168-5p	Solyc10g083610.1.1		3	20.201	1	22	502	523	UUAUUCAUGAUUGAUUUGACAU	AUGUCACAUCGAUUGUGGAUAA	Cleavage	1	Protein kinase
miRn0168-5p	Solyc12g044620.1.1		3	15.759	1	22	863	884	UUAUUCAUGAUUGAUUUGACAU	AAGUGAAGUCAAUUCUGAAUAA	Cleavage	1	cDNA clone J065196H20 full insert sequence
miRn0170-5p	Solyc01g096640.2.1		3	24.175	1	20	636	655	AUAUUGGUGCGGUUCAAUUA	UAACGGAACCGCACCGGUAU	Cleavage	1	Unknown Protein
miRn0170-5p	Solyc12g032950.1.1		3	17.969	1	21	1605	1625	AUAUUGGUGCGGUUCAAUUAG	CUAUUUGAAGCGCACCAAUAC	Cleavage	1	CBS domain-containing protein
miRn0171-3p	Solyc03g094080.2.1		2	21.125	1	24	3383	3406	AGUUCUAAACUCAAAUCACUGGAC	GCCCAGUGAUUUGGGCUUAGGACU	Translation	1	Polyadenylate-binding protein family protein
miRn0172-5p	Solyc09g065200.2.1		3	18.985	1	19	967	986	AGACAAG-AUGUCCCUCAUU	AAUGAGGGGCAUGCUUGUUU	Cleavage	1	Cyclin-dependent kinase
miRn0175-5p	Solyc01g088660.2.1		3	17.476	1	21	369	389	GGGCUAAUCUUCUUUGGCAAA	UUUGCCAGAGAACCUUAGCUC	Translation	1	Os04g0585900 protein
miRn0175-5p	Solyc08g006530.2.1		3	15.741	1	21	1203	1223	GGGCUAAUCUUCUUUGGCAAA	UUUUCUAAAGAAAAUUAGCUC	Translation	1	CONSTANS-like protein
miRn0175-5p	Solyc12g095840.1.1		3	16.301	1	20	581	600	GGGCUAAUCUUCUUUGGCAA	UUGUCAAAGAAGAUUUGCCA	Cleavage	1	Protein cereblon homolog
miRn0179-3p	Solyc01g006110.2.1		2.5	16.366	1	20	1510	1529	AAGCAAGACUGAGAUGGUUU	AAACCAUUUUAUUCUUGUUU	Translation	1	PP2A regulatory subunit TAP46
miRn0179-3p	Solyc02g080070.2.1		3	17.094	1	20	1843	1862	AAGCAAGACUGAGAUGGUUU	AGACCUUCUGAGUUUUGCUU	Translation	1	RLK, Receptor like protein, putative resistance protein with an antifungal domain
miRn0179-3p	Solyc02g092120.2.1		3	12.546	1	20	394	413	AAGCAAGACUGAGAUGGUUU	AUACUAUCUCUGUUUUGCUU	Translation	1	Phytosulfokines 3
miRn0179-3p	Solyc05g054520.2.1		3	18.536	1	20	233	252	AAGCAAGACUGAGAUGGUUU	CAAUCGUCUCACUCUUGCUU	Translation	1	Geranylgeranyl transferase type i beta subunit
miRn0179-3p	Solyc07g006960.2.1	Yes	3	15.092	1	21	323	343	AAGCAAGACUGAGAUGGUUUG	UAAACCCUCUCAGUCUUCUUU	Cleavage	1	Actin associated protein
miRn0179-3p	Solyc11g011540.1.1		3	16.086	1	22	433	454	AAGCAAGACUGAGAUGGUUUGG	CUGAGGCAUCUAAGUCUUGCUU	Translation	1	F-box family protein
miRn0179-3p	Solyc12g036810.1.1		3	8.626	1	20	2609	2628	AAGCAAGACUGAGAUGGUUU	UGACCAUCUCAGAUUUGCUU	Cleavage	1	Kinesin-like protein 73641-79546
miRn0182-5p	Solyc03g121100.2.1		2.5	24.562	1	20	787	806	GUUUCGAGUUUUGAUUGUCG	UGAAACUCAAAACUCGAAAC	Cleavage	1	Acid phosphatase
miRn0182-5p	Solyc04g015270.2.1		3	13.473	1	21	1910	1930	GUUUCGAGUUUUGAUUGUCGU	ACUACAAUGGAAACUUGAAAC	Cleavage	1	Glycosyltransferase
miRn0182-5p	Solyc07g026800.1.1	Yes	2.5	16.63	1	23	528	550	GUUUCGAGUUUUGAUUGUCGUUA	UAUUAACGAUCAAAAUUCGAAAC	Cleavage	1	Lectin-like receptor kinase 73
miRn0182-5p	Solyc10g084860.1.1	Yes	2.5	17.529	1	23	528	550	GUUUCGAGUUUUGAUUGUCGUUA	UAUUAACGAUCAAAAUUCGAAAC	Cleavage	1	Receptor like protein kinase
miRn0182-5p	Solyc12g099280.1.1		3	17.506	1	20	2975	2994	GUUUCGAGUUUUGAUUGUCG	AGACACUCAGAACUCGAAAU	Cleavage	1	Pre-mRNA polyadenylation factor fip1
miRn0187-3p	Solyc00g088090.1.1		3	15.108	1	20	156	175	AAACACUGAAAAGUCUGAUA	UAUCAUUCUUUUAAGUGUUU	Cleavage	1	Conserved hypothetical membrane protein
miRn0187-3p	Solyc01g103160.2.1		3	15.417	1	24	7	30	AAACACUGAAAAGUCUGAUAUUGG	UUAAGCUCAGACAUUUCAGUGUUU	Cleavage	1	Pentatricopeptide repeat-containing protein
miRn0187-3p	Solyc08g014050.1.1		3	21.084	1	20	1384	1403	AAACACUGAAAAGUCUGAUA	GAUCAGAAUUUGCAGUGUUU	Translation	1	UDP-glucosyltransferase 1
miRn0189-5p	Solyc01g079600.2.1		3	12.566	1	20	1762	1781	UGAGACAUUGAUGAUGGUGG	CCGCAAUCAUCAAUGUCUGA	Cleavage	1	Lipase
miRn0189-5p	Solyc02g014130.1.1		3	17.478	1	20	2640	2659	UGAGACAUUGAUGAUGGUGG	AAACCGUCGUCAAUGUCUCA	Cleavage	1	Hepatoma-derived growth factor-related protein 3
miRn0189-5p	Solyc02g094060.2.1		3	15.574	1	21	2105	2125	UGAGACAUUGAUGAUGGUGGC	GCCACCCUCAUCAGUCUCUCA	Cleavage	1	Voltage-gated chloride channel
miRn0189-5p	Solyc03g117280.2.1		2.5	11.803	1	20	1243	1262	UGAGACAUUGAUGAUGGUGG	CUAUCAUCACCAAUGUUUCA	Translation	1	Unknown Protein
miRn0189-5p	Solyc05g039950.1.1		2.5	15.859	1	20	694	713	UGAGACAUUGAUGAUGGUGG	CUACCAUCAUCAAUGGUUCA	Cleavage	1	Acyltransferase
miRn0189-5p	Solyc06g036240.1.1		3	22.778	1	20	1025	1044	UGAGACAUUGAUGAUGGUGG	CCACCAUGAUAGAUGUCUUA	Translation	1	ABC transporter G family member 40
miRn0189-5p	Solyc07g026950.2.1		3	12.477	1	20	43	62	UGAGACAUUGAUGAUGGUGG	UCGCCAUCAUCCAUGUCUCC	Translation	1	Xaa-Pro dipeptidase
miRn0194-5p	Solyc03g096390.2.1		3	16.383	1	24	1576	1599	AAGACAUGUUUAAUUUGAGUUGGU	ACAGACUCAAACUUAUCAUGUCUU	Translation	1	Amino acid permease-like protein proline transporter-like protein
miRn0194-5p	Solyc03g112500.2.1		3	13.592	1	24	2310	2333	AAGACAUGUUUAAUUUGAGUUGGU	AUUGUCUGAAAUUAAGUAUGUCUU	Cleavage	1	Alpha-galactosidase
miRn0194-5p	Solyc05g054850.1.1		3	11.707	1	21	73	94	AAGACAUGUUU-AAUUUGAGUU	AGUUCAAAUUCAAACAUGUUUU	Cleavage	1	Unknown Protein
miRn0194-5p	Solyc06g033900.1.1		3	9.56	1	24	264	287	AAGACAUGUUUAAUUUGAGUUGGU	GUUUAGUAAAAUUAAAUGUGUCUU	Cleavage	1	RNA polymerase II fifth largest subunit like protein
miRn0194-5p	Solyc06g048910.1.1		2.5	18.771	1	20	2657	2676	AAGACAUGUUUAAUUUGAGU	GUUCAAGUUUAACAUGUCUU	Translation	1	Cc-nbs-lrr, resistance protein
miRn0194-5p	Solyc06g069230.2.1		3	10.918	1	21	1533	1553	AAGACAUGUUUAAUUUGAGUU	AACACAAUUUGGACAUGUCUU	Cleavage	1	DNA mismatch repair protein muts
miRn0194-5p	Solyc09g059080.1.1		2.5	8.678	1	20	67	86	AAGACAUGUUUAAUUUGAGU	ACUCAACUUAAACAUGUUUC	Cleavage	1	Unknown Protein
miRn0194-5p	Solyc09g082110.2.1		3	13.992	1	24	605	629	AAGACAU-GUUUAAUUUGAGUUGGU	AUAAAAUCAAAUUAAACGAUGUCUU	Cleavage	1	Seed maturation protein
miRn0194-5p	Solyc11g045160.1.1		2	12.118	1	23	1579	1601	AAGACAUGUUUAAUUUGAGUUGG	CAGACUAAAAUUGAGCAUGUCUU	Cleavage	1	Vacuolar sorting-associated protein
miRn0194-5p	Solyc11g045170.1.1		3	16.861	1	21	1940	1960	AAGACAUGUUUAAUUUGAGUU	GACUUAUAUUAAUCGUGUCUU	Translation	1	Vacuolar protein sorting-associated protein 13 family protein
miRn0198-5p	Solyc01g099220.2.1		3	12.739	1	24	2586	2609	AAGUGGAAGACUGACUCAAACAUA	UAGGUUUAAGUCAAUCUUCUGCUU	Translation	1	DNA polymerase
miRn0198-5p	Solyc04g016360.2.1		3	12.541	1	20	955	974	AAGUGGAAGACUGACUCAAA	UUUGAGUUAAGCUUCCAUUU	Translation	1	S-formylglutathione hydrolase
miRn0198-5p	Solyc07g018320.1.1		3	19.331	1	24	220	243	AAGUGGAAGACUGACUCAAACAUA	UCUUUUUCGAUCAGUCUUUCACUU	Cleavage	1	Unknown Protein
miRn0198-5p	Solyc12g005860.1.1		2.5	23.155	1	22	109	130	AAGUGGAAGACUGACUCAAACA	UCUUUGAGUUUCUCUUCCACUU	Translation	1	3-isopropylmalate dehydratase large subunit
miRn0202-5p	Solyc01g005210.2.1		3	18.947	1	22	2768	2789	ACAAGAAAACUGUGAAUUACAU	AGGUCUUUCUCAGUUUUCUUGU	Cleavage	1	Alpha alpha-trehalose-phosphate synthase (UDP-forming)
miRn0202-5p	Solyc01g096870.2.1		2.5	14.289	1	20	1775	1794	ACAAGAAAACUGUGAAUUAC	AUAGUUUAUAGUUUUCUUGU	Cleavage	1	Prolyl-tRNA synthetase
miRn0202-5p	Solyc01g106620.2.1		2	17.084	1	24	811	834	ACAAGAAAACUGUGAAUUACAUGG	CAGUGUAUUUUACAGUUUUUUUGU	Cleavage	1	Pathogenesis-related protein 1a
miRn0202-5p	Solyc01g110980.2.1		3	13.928	1	21	417	437	ACAAGAAAACUGUGAAUUACA	UUUAGUUUUCAGUUUUCUUGU	Cleavage	1	Auxin-induced SAUR-like protein
miRn0202-5p	Solyc02g068560.2.1		2.5	17.352	1	20	5039	5058	ACAAGAAAACUGUGAAUUAC	GUAAUUUACAGAAUUCUUGU	Translation	1	Chromodomain helicase DNA binding protein 5
miRn0202-5p	Solyc04g082760.2.1		3	7.887	1	23	1702	1724	ACAAGAAAACUGUGAAUUACAUG	CUUGUAAUUUACAUUUUUAUUGU	Translation	1	SWI/SNF complex subunit SMARCC1
miRn0202-5p	Solyc06g068220.2.1		3	22.435	1	24	636	659	ACAAGAAAACUGUGAAUUACAUGG	CCUUGUAGUUCAGGGGUUUCUUGU	Translation	1	Hydrolase alpha/beta fold family protein
miRn0202-5p	Solyc08g005500.2.1		3	17.071	1	21	2341	2360	ACAAGAAAACUGUGAAUUACA	UGUAAUUCACA-UUUUCUUGC	Translation	1	Cc-nbs-lrr, resistance protein
miRn0205-5p	Solyc00g011890.2.1		3	11.956	1	21	1049	1069	UGAAAUAGUUUCUUAGGACAA	UUGUCCGUAGAGACUAUUUUA	Cleavage	1	Galactokinase like protein
miRn0205-5p	Solyc02g005070.1.1		3	20.25	1	21	643	662	UGAAAUAGUUUCUUAGGACAA	UUGUCC-AACAAACUAUUUCA	Cleavage	1	Unknown Protein
miRn0205-5p	Solyc02g038640.1.1		3	16.194	1	23	884	905	UGAAAUAGUUUCUUAGGACAAUG	UGUUGUCC-AACAAACUAUUUCA	Cleavage	1	Replication protein A1
miRn0205-5p	Solyc02g087110.2.1		3	12.635	1	20	2009	2028	UGAAAUAGUUUCUUAGGACA	CGUUUUAUGAAACUAUUUCA	Cleavage	1	Alpha-dioxygenase
miRn0205-5p	Solyc04g072460.2.1		2.5	13.85	1	22	556	577	UGAAAUAGUUUCUUAGGACAAU	AAUGUCUUAAGCCACUAUUUCA	Translation	1	BZIP transcription factor
miRn0205-5p	Solyc06g069580.2.1		2.5	15.368	1	24	1605	1629	UGAAAUAG-UUUCUUAGGACAAUGC	GCAACGUCUUAAGAAAACUAUUUCA	Translation	1	Heparanase-like protein 2
miRn0205-5p	Solyc07g064120.1.1		3	16.872	1	20	2836	2855	UGAAAUAGUUUCUUAGGACA	UCUCCUGAGAAACUUUUUCA	Cleavage	1	Lipid A export ATP-binding/permease protein msbA
miRn0205-5p	Solyc08g042070.1.1		3	14.677	1	23	74	95	UGAAAUAGUUUCUUAGGACAAUG	UGUUGUCC-AACAAACUAUUUCA	Cleavage	1	Unknown Protein
miRn0205-5p	Solyc08g062250.1.1		3	8.638	1	24	1494	1516	UGAAAUAGUUUCUUAGGACAAUGC	GUGUUGUCC-AACAAACUAUUUCA	Cleavage	1	Guanylate binding protein 2
miRn0205-5p	Solyc09g015140.2.1		3	21.036	1	23	595	616	UGAAAUAGUUUCUUAGGACAAUG	UGUUGUCC-AACAAACUAUUUCA	Cleavage	1	Unknown Protein
miRn0208a-3p	Solyc01g100350.2.1	Yes	3	19.9	1	20	596	615	AGGGAUUCGUUAGAGAGGGA	CUCCUCUCUGACGAGUCCUU	Cleavage	1	ADP-ribosylation factor-like protein 3
miRn0208a-3p	Solyc02g072170.2.1		3	2.29	1	20	10	29	AGGGAUUCGUUAGAGAGGGA	UCUUUCUCUAAUAAAUCUCU	Cleavage	1	Unknown Protein
miRn0208a-3p	Solyc06g051780.2.1		3	9.415	1	20	1338	1357	AGGGAUUCGUUAGAGAGGGA	UCCAUUUCUAGCGAAUUCUU	Cleavage	1	Poly (A) RNA polymerase
miRn0208a-3p	Solyc07g066470.2.1		3	10.195	1	20	142	161	AGGGAUUCGUUAGAGAGGGA	UUUCUCUCUAAUCAAUUCCU	Cleavage	1	Porphobilinogen deaminase
miRn0208a-3p	Solyc11g028140.1.1		3	14.602	1	20	195	214	AGGGAUUCGUUAGAGAGGGA	UUUCUUUUUAAAGAAUCCCU	Translation	1	Ycf2
miRn0210-3p	Solyc02g086410.1.1		3	12.816	1	21	906	926	CUGAUCCUUGAGACUCUACGU	ACGGAGAGUCUUAAGAAUCAG	Cleavage	1	Unknown Protein
miRn0211-5p	Solyc01g006860.2.1		2.5	17.773	1	23	559	581	AAAAUCUGGAAGUCAUCAUCACA	UCUGUUGAUUAUUUCCAGAUUUU	Cleavage	1	Co-chaperone HscB-like protein
miRn0211-5p	Solyc01g080210.2.1		3	16.202	1	20	1215	1234	AAAAUCUGGAAGUCAUCAUC	GAUGAAGACUUCUAGAGUUU	Cleavage	1	Ribonucleoside-diphosphate reductase small chain
miRn0211-5p	Solyc01g111550.2.1		3	16.375	1	24	1230	1253	AAAAUCUGGAAGUCAUCAUCACAA	UUCAGAUGAUGAAUUUUAGAUUUA	Cleavage	1	Protein MCM10 homolog
miRn0211-5p	Solyc02g005050.2.1		2	8.138	1	24	740	763	AAAAUCUGGAAGUCAUCAUCACAA	UUGUGAUGAUGACUUCCAAGUUUU	Cleavage	1	Unknown Protein
miRn0211-5p	Solyc02g070550.2.1		3	14.314	1	21	290	311	AAAAUCUGGAAG-UCAUCAUCA	UGAUGAUGAUCAUCCAGAUUUU	Translation	1	La-related protein 6
miRn0211-5p	Solyc02g083170.2.1		2	21.967	1	20	864	883	AAAAUCUGGAAGUCAUCAUC	GACGGUGGCUUCCAGAUUUU	Cleavage	1	F-box family protein
miRn0211-5p	Solyc02g083410.2.1		2.5	16.938	1	21	314	334	AAAAUCUGGAAGUCAUCAUCA	UGAUCGUGGUUUCCAGAUUUU	Cleavage	1	Receptor-like kinase
miRn0211-5p	Solyc03g006400.2.1		2.5	14.376	1	20	1850	1869	AAAAUCUGGAAGUCAUCAUC	GAACAUGAUUUCCAGAUUUU	Cleavage	1	Protein kinase
miRn0211-5p	Solyc03g118670.2.1		1	22.427	1	20	933	952	AAAAUCUGGAAGUCAUCAUC	GAUGAGGACUUCCAGAUUUU	Cleavage	1	Protein sel-1 homolog 2
miRn0211-5p	Solyc05g054700.2.1		2.5	17.522	1	24	1395	1418	AAAAUCUGGAAGUCAUCAUCACAA	UUAUGAUGUUGACUUUGAGAUUUU	Cleavage	1	Dual specificity phosphatase 1
miRn0211-5p	Solyc06g071130.2.1		3	19.973	1	20	3863	3882	AAAAUCUGGAAGUCAUCAUC	AAUGAUGAAUUCAAGAUUUU	Cleavage	1	CHY zinc finger containing protein
miRn0211-5p	Solyc08g023490.2.1		2.5	14.872	1	21	99	119	AAAAUCUGGAAGUCAUCAUCA	UGAUGAUGAUUUUAAGGUUUU	Cleavage	1	Pentatricopeptide repeat-containing protein
miRn0211-5p	Solyc11g070040.1.1		2.5	19.65	1	21	1062	1082	AAAAUCUGGAAGUCAUCAUCA	UGAUGAUGCUUUCAAGAUUUU	Cleavage	1	Pentatricopeptide repeat-containing protein
miRn0211-5p	Solyc11g072930.1.1		3	16.416	1	23	1220	1242	AAAAUCUGGAAGUCAUCAUCACA	UAUCAGGAUCACUUCCAGAUUUU	Cleavage	1	LRR receptor-like serine/threonine-protein kinase, RLP
miRn0212-3p	Solyc01g059980.2.1		0.5	23.091	1	22	6011	6032	UGGAUAUUAUAUUUCGAGGGAC	GUCCCUCGAAAUAUAGUAUCCA	Cleavage	1	Beta-glucanase
miRn0212-3p	Solyc03g051880.1.1		3	16.059	1	21	120	140	UGGAUAUUAUAUUUCGAGGGA	UACUUCGAAAUAUGAUGUUCA	Cleavage	1	Unknown Protein
miRn0212-3p	Solyc11g011880.1.1		3	9.499	1	21	1334	1354	UGGAUAUUAUAUUUCGAGGGA	UCCAUCGAGAUAUAAAAUCCA	Cleavage	1	RLK, Receptor like protein, putative resistance protein with an antifungal domain
miRn0213-5p	Solyc01g099530.2.1		3	12.61	1	20	3689	3708	AGGCUCGGAUGUCAUAUGUA	UACAUAUGACAUUUUAGUCU	Cleavage	1	Pentatricopeptide repeat-containing protein
miRn0213-5p	Solyc05g005100.2.1		3	17.287	1	20	977	997	AGGCUCGG-AUGUCAUAUGUA	UGCAUGUGACAUACCGAGCCU	Translation	1	Os06g0207500 protein
miRn0220-3p	Solyc05g009350.2.1		3	14.503	1	20	205	223	UGAGAUGAUGAUCGCACUGG	UCAGU-UGAUCAUCAUCUCA	Cleavage	1	Zinc finger CCCH domain-containing protein 65
miRn0220-3p	Solyc07g062410.2.1		3	15.405	1	23	244	266	UGAGAUGAUGAUCGCACUGGGCU	AUUUCAGUGUGAUUAUCGUUUUA	Cleavage	1	Unknown Protein
miRn0220-3p	Solyc10g019270.1.1		3	15.553	1	21	2451	2471	UGAGAUGAUGAUCGCACUGGG	UCUAGCGCAAUCAUCAUUUCA	Cleavage	1	ABC transporter C family member 9
miRn0220-3p	Solyc10g024420.1.1		3	11.387	1	21	2751	2771	UGAGAUGAUGAUCGCACUGGG	UCUAGCGCAAUCAUCAUUUCA	Cleavage	1	ABC transporter C family member 9
miRn0221-5p	Solyc01g068080.2.1		2.5	20.33	1	20	467	486	AAGAAUGAAAGACUCCAUCA	UGAUGGAGUCUUUCAUACUG	Cleavage	1	Dihydroflavonol 4-reductase family
miRn0221-5p	Solyc01g068640.2.1		3	22.773	1	22	1434	1455	AAGAAUGAAAGACUCCAUCAUA	UCUGAUGGAGUUGUUUGUUUUU	Translation	1	Uncharacterized aarF domain-containing protein kinase 4
miRn0221-5p	Solyc02g079120.1.1		3	17.907	1	21	1222	1242	AAGAAUGAAAGACUCCAUCAU	AUGAUGGAGUCUUUGAUUUUA	Cleavage	1	F-box family protein
miRn0221-5p	Solyc03g119980.2.1		3	22.18	1	23	951	973	AAGAAUGAAAGACUCCAUCAUAA	UUAUGAUGGAAUGUAUCAUUCUU	Translation	1	Lipase-like protein
miRn0221-5p	Solyc07g064360.1.1		3	18.438	1	19	237	256	AAGAAUGAA-AGACUCCAUC	UAUGGAGUCUGUUCAUUCUU	Translation	1	Aminotransferase-like protein
miRn0221-5p	Solyc10g078270.1.1		2.5	16.135	1	21	910	930	AAGAAUGAAAGACUCCAUCAU	AUCAUGGGUUCUUUCAUUCUU	Cleavage	1	Nodulin MtN21 family protein
miRn0221-5p	Solyc10g080980.1.1		2.5	18.661	1	21	868	888	AAGAAUGAAAGACUCCAUCAU	AUUAUGGGCUCUUUCAUUCUU	Cleavage	1	Nodulin MtN21 family protein
miRn0222-5p	Solyc02g069780.2.1		3	19.575	1	20	1954	1973	UUAGUCAAAGUAGAGGGUGC	GCACCCUCUAGUUUGUCUGA	Translation	1	Serine/threonine-protein phosphatase 6 regulatory subunit 3
miRn0222-5p	Solyc02g071580.2.1		3	18.123	1	20	1053	1072	UUAGUCAAAGUAGAGGGUGC	GCACCUUCUACAUUGUCUAA	Translation	1	Subtilisin-like protease
miRn0222-5p	Solyc03g005000.2.1		3	19.332	1	24	1223	1246	UUAGUCAAAGUAGAGGGUGCUUAA	UGGAGGAGCCUCUACUUUGGCUAG	Cleavage	1	Peptidase M48 Ste24p
miRn0222-5p	Solyc06g008040.2.1		2.5	18.102	1	24	2077	2100	UUAGUCAAAGUAGAGGGUGCUUAA	UGAUGCACCAUCUGCUAUGACUAA	Cleavage	1	CLIP-associating protein 1-like
miRn0222-5p	Solyc09g091660.2.1		3	14.607	1	19	1640	1659	UUAGUCAAAGUAG-AGGGUG	CAUCCUGCUGCUUUGACUAA	Cleavage	1	ABC transporter G family member 40
miRn0224-5p	Solyc01g068270.2.1	Yes	3	16.821	1	21	2299	2319	AAAGCUUGAAGAGUGAUAGAA	UUUAGUCGCUCUUCAAGUUUU	Cleavage	1	Receptor-like kinase
miRn0224-5p	Solyc01g079610.2.1		3	17.947	1	22	39	60	AAAGCUUGAAGAGUGAUAGAAC	GGUUUAAUAUUCUUUAAGCUUU	Cleavage	1	DNAJ chaperone
miRn0224-5p	Solyc01g102340.2.1		3	13.908	1	24	1762	1785	AAAGCUUGAAGAGUGAUAGAACAU	AAGUUUUAUCACUUUUCUAGUUUU	Cleavage	1	Myb-like transcription factor
miRn0224-5p	Solyc01g111700.1.1		2.5	15.367	1	21	565	585	AAAGCUUGAAGAGUGAUAGAA	UUCUACUACUCUUUAAGUUUU	Cleavage	1	26S proteasome non-ATPase regulatory subunit 3
miRn0224-5p	Solyc03g116940.1.1		3	20.688	1	20	29	48	AAAGCUUGAAGAGUGAUAGA	UUUGUCACUGGUCAAGCUUU	Translation	1	Sister chromatid cohesion protein PDS5
miRn0224-5p	Solyc05g008070.2.1		3	17.048	1	20	122	142	AAAGCUUGAAGAGUG-AUAGA	UCUAUGUACUCUUCAAGUUUU	Cleavage	1	Cc-nbs-lrr, resistance protein
miRn0224-5p	Solyc06g066370.2.1		3	6.483	1	21	1948	1969	AAAGCUUGAAGA-GUGAUAGAA	UUCUAUCACAUUUUCAAGUUUU	Cleavage	1	WRKY transcription factor 1
miRn0224-5p	Solyc07g007360.1.1		3	15.901	1	22	755	776	AAAGCUUGAAGAGUGAUAGAAC	GGUUUAUGAUUGUUCAAGCUUU	Translation	1	Os07g0175100 protein
miRn0224-5p	Solyc07g061950.2.1		3	18.044	1	21	2497	2517	AAAGCUUGAAGAGUGAUAGAA	UUCGGUCAGUCUUCAAGUUUU	Cleavage	1	Integral membrane single C2 domain protein
miRn0224-5p	Solyc07g066040.1.1		3	14.064	1	20	141	160	AAAGCUUGAAGAGUGAUAGA	UCUGUUGCUUCUCAAGCUUU	Translation	1	Unknown Protein
miRn0224-5p	Solyc10g044990.1.1		2.5	23.786	1	21	406	426	AAAGCUUGAAGAGUGAUAGAA	UUCUACUACUCUUUAAGUUUU	Cleavage	1	26S proteasome non-ATPase regulatory subunit 3
miRn0224-5p	Solyc11g005800.1.1		3	15.626	1	20	900	919	AAAGCUUGAAGAGUGAUAGA	UUCAUCAUUCUUCAAGCUUC	Cleavage	1	Chromatin assembly factor 1 subunit B
miRn0224-5p	Solyc11g068780.1.1		3	17.573	1	20	352	371	AAAGCUUGAAGAGUGAUAGA	GAUAUUAUUCUUCAAGCUUU	Cleavage	1	Plant-specific domain TIGR01568 family protein
miRn0224-5p	Solyc12g039060.1.1		3	16.286	1	20	117	137	AAAGCUUGAAGAGUG-AUAGA	UCUAUGUACUCUUCAAGUUUU	Cleavage	1	NBS-LRR protein
miRn0225-3p	Solyc06g007520.2.1		2	22.271	1	20	121	140	AUACCCAGAUCAUAGAUGCU	AGGAUCUAUGAUGUGGGUAU	Cleavage	1	Ribosomal protein L10
miRn0225-3p	Solyc09g075500.2.1		2.5	22.773	1	22	657	678	AUACCCAGAUCAUAGAUGCUCC	GGAGCGUCUAUGGUGUGGGUGU	Cleavage	1	Os08g0100600 protein
miRn0227-3p	Solyc01g044480.2.1		3	10.321	1	21	2094	2114	AAGAUAAAUUUGUUUGACUCU	GGAGUCAAAAAAAUUAAUUUU	Cleavage	1	Elongation factor P
miRn0227-3p	Solyc01g104240.2.1		2.5	9.847	1	20	1246	1265	AAGAUAAAUUUGUUUGACUC	GAAUCAAGUAAGUUUAUCUU	Cleavage	1	Hydroxyproline-rich glycoprotein-like
miRn0227-3p	Solyc01g110700.2.1		3	11.433	1	21	87197	87217	AAGAUAAAUUUGUUUGACUCU	AAAGUCAAAUAAUUUUAUUUU	Translation	1	Unknown Protein
miRn0227-3p	Solyc01g111180.2.1		3	11.433	1	21	57486	57506	AAGAUAAAUUUGUUUGACUCU	AAAGUCAAAUAAUUUUAUUUU	Translation	1	Unknown Protein
miRn0227-3p	Solyc02g068490.2.1		2.5	19.09	1	21	893	913	AAGAUAAAUUUGUUUGACUCU	GGAGUUAAACAAUUUUGUUUU	Translation	1	Copper transporting ATPase 2
miRn0227-3p	Solyc02g080210.2.1		3	7.142	1	24	4991	5014	AAGAUAAAUUUGUUUGACUCUUGA	UUAAAAUUCAAAUAAAUUUAUUUU	Cleavage	1	Pectinesterase
miRn0227-3p	Solyc03g025830.2.1		2.5	12.096	1	22	117	138	AAGAUAAAUUUGUUUGACUCUU	GAGGGUCAAACAAAUUCAUUUU	Cleavage	1	Os03g0107400 protein
miRn0227-3p	Solyc07g014680.2.1		1.5	9.576	1	24	5	28	AAGAUAAAUUUGUUUGACUCUUGA	UUAAGAGACAAACAAAUUUAUUUU	Cleavage	1	Potassium transporter
miRn0227-3p	Solyc10g006470.2.1		3	19.807	1	20	57	76	AAGAUAAAUUUGUUUGACUC	GAUUUGAGCAAGUUUAUCUU	Cleavage	1	Translation initiation factor SUI1
miRn0227-3p	Solyc11g065760.1.1		3	12.137	1	24	657	680	AAGAUAAAUUUGUUUGACUCUUGA	UAAAGUGUCAAAUGAACUUAUCUU	Cleavage	1	Thymidine kinase
miRn0229-3p	Solyc02g087350.1.1		3	15.392	1	21	27	47	AACGACAGAAACAGAAUAAGA	UUUUGUUCUGUUUUUGUCGAU	Cleavage	1	Glycosyltransferase
miRn0229-3p	Solyc06g071130.2.1		2	19.237	1	23	93	115	AACGACAGAAACAGAAUAAGAUG	CAUCUUGUUCUGAUUCUGUUGUU	Translation	1	CHY zinc finger containing protein
miRn0229-3p	Solyc07g062590.2.1		3	22.769	1	22	567	588	AACGACAGAAACAGAAUAAGAU	ACCUCGAUCUGUUUCUGUUGUU	Cleavage	1	Beta-1 3-galactosyltransferase 6
miRn0229-3p	Solyc09g008640.1.1		3	11.874	1	24	50	73	AACGACAGAAACAGAAUAAGAUGA	UCUACUUCUUUUGUUACUGUUGUU	Translation	1	Receptor-like protein kinase At3g21340
miRn0229-3p	Solyc09g090970.2.1		2.5	13.029	1	24	630	654	AACGACAGAAACAGAAUAAG-AUGA	UUAUACUUAUUUUGUUGUUGUUGUU	Translation	1	Major allergen Mal d 1
miRn0229-3p	Solyc09g092460.2.1		2.5	12.271	1	21	241	261	AACGACAGAAACAGAAUAAGA	UCUCAAUCUGUUUCUGUUGUU	Cleavage	1	Receptor-like kinase
miRn0230-3p	Solyc05g053350.2.1		2	14.026	1	23	1411	1433	CCACGUGGACACAUAUAUACCUU	AAGGUAGAUAUGUGCCCACGUGG	Translation	1	Desiccation-related protein PCC13-62
miRn0230-3p	Solyc06g060110.2.1		2.5	17.13	1	20	1889	1908	CCACGUGGACACAUAUAUAC	GUAUGUAUGUAUCUAUGUGG	Translation	1	Amino acid permease
miRn0230-3p	Solyc08g014150.2.1		3	19.651	1	23	593	615	CCACGUGGACACAUAUAUACCUU	GACGUAUGUAUGUCUCCUCGUGG	Translation	1	GRAM domain containing protein
miRn0233-3p	Solyc01g045580.1.1		3	13.679	1	20	106	125	AGUACAUUGUUGUUGUUCUG	AUGAAGAACAACAAUGUACU	Cleavage	1	Ulp1 protease family C-terminal catalytic domain containing protein
miRn0233-3p	Solyc02g011800.1.1		3	11.673	1	23	164	186	AGUACAUUGUUGUUGUUCUGUCG	CUGCAGGAAUACAACAAUGUAUU	Cleavage	1	NAD(P)H-quinone oxidoreductase subunit 1
miRn0233-3p	Solyc02g065690.2.1		3	17.826	1	20	76	95	AGUACAUUGUUGUUGUUCUG	CAGGAAACUAACAAUGUACU	Cleavage	1	Biogenesis of lysosome-related organelles complex-1 subunit 2
miRn0233-3p	Solyc03g112400.1.1		3	16.462	1	20	94	113	AGUACAUUGUUGUUGUUCUG	AUGAAGAACAACAAUGUACU	Cleavage	1	Unknown Protein
miRn0233-3p	Solyc04g005440.1.1		2.5	9.917	1	21	992	1012	AGUACAUUGUUGUUGUUCUGU	ACAGAACAACAACAAAGUACA	Cleavage	1	Cys2/His2 zinc-finger transcription factor
miRn0233-3p	Solyc04g045370.1.1		3	16.025	1	20	94	113	AGUACAUUGUUGUUGUUCUG	AUGAAGAACAACAAUGUACU	Cleavage	1	Ulp1 protease family C-terminal catalytic domain containing protein
miRn0233-3p	Solyc05g008660.1.1		3	18.607	1	22	152	173	AGUACAUUGUUGUUGUUCUGUC	GGCAGAGUAACAAUAAUGUAAU	Cleavage	1	Unknown Protein
miRn0233-3p	Solyc07g008890.1.1		3	11.674	1	24	719	742	AGUACAUUGUUGUUGUUCUGUCGU	GCAAUAUAAUAAUGACAAUGUACU	Cleavage	1	Pentatricopeptide repeat-containing protein
miRn0233-3p	Solyc08g045660.1.1		3	15.358	1	20	109	128	AGUACAUUGUUGUUGUUCUG	AUGAAGAACAACAAUGUACU	Cleavage	1	Ulp1 protease family C-terminal catalytic domain containing protein
miRn0233-3p	Solyc08g079030.2.1		2.5	16.179	1	21	1675	1695	AGUACAUUGUUGUUGUUCUGU	ACAGAACAACCACAAUGUUCU	Translation	1	Unknown Protein
miRn0233-3p	Solyc09g075240.1.1		3	16.502	1	20	94	113	AGUACAUUGUUGUUGUUCUG	AUGAAGAACAACAAUGUACU	Cleavage	1	Ulp1 protease family C-terminal catalytic domain containing protein
miRn0233-3p	Solyc11g006220.1.1		1.5	17.907	1	20	3517	3536	AGUACAUUGUUGUUGUUCUG	CAGGACAACAAUGAUGUACU	Cleavage	1	Myosin XI
miRn0233-3p	Solyc11g072700.1.1		3	7.297	1	21	207	227	AGUACAUUGUUGUUGUUCUGU	ACAGAAUGAUGAAAAUGUACU	Translation	1	Glycosyltransferase-like protein
miRn0233-3p	Solyc12g014590.1.1		2.5	12.057	1	20	591	610	AGUACAUUGUUGUUGUUCUG	AAGAACACCAACAAUGUAUU	Cleavage	1	Pirin
miRn0233-3p	Solyc12g070190.1.1		3	14.525	1	20	94	113	AGUACAUUGUUGUUGUUCUG	AUGAAGAACAACAAUGUACU	Cleavage	1	Ulp1 protease family C-terminal catalytic domain containing protein
miRn0235-5p	Solyc01g079600.2.1		2.5	14.864	1	20	1561	1580	GAAGUAAAGAAAAUAGGGGA	UCCCCUAUCUUCCUUGCUUC	Cleavage	1	Lipase
miRn0235-5p	Solyc01g080010.2.1		3	10.235	1	20	118	137	GAAGUAAAGAAAAUAGGGGA	UCUCUUCUUUUCAUUACUUC	Cleavage	1	Xylanase inhibitor
miRn0235-5p	Solyc01g088480.2.1		3	13.871	1	20	907	926	GAAGUAAAGAAAAUAGGGGA	UCCUCUAAUUUUUUUGUUUC	Cleavage	1	Adenylate kinase
miRn0235-5p	Solyc02g068740.2.1		2.5	2.891	1	20	83	102	GAAGUAAAGAAAAUAGGGGA	UUCCCUAUUUUUAUUGCUUC	Cleavage	1	Glycine cleavage system H protein 1
miRn0235-5p	Solyc02g071250.2.1		3	15.939	1	20	1502	1521	GAAGUAAAGAAAAUAGGGGA	UGCACUAAUUUCUUUACUUC	Cleavage	1	Protein phosphatase
miRn0235-5p	Solyc02g081170.2.1		2.5	6.09	1	20	17	36	GAAGUAAAGAAAAUAGGGGA	UCCCCUGUUUUCUUCAUUUC	Cleavage	1	Plastid-lipid-associated protein, chloroplastic
miRn0235-5p	Solyc02g091490.2.1		3	15.895	1	20	346	365	GAAGUAAAGAAAAUAGGGGA	UCCUCUGGUUUUUUUACUUU	Cleavage	1	Fructokinase 3
miRn0235-5p	Solyc02g093440.2.1		3	9.801	1	20	1184	1203	GAAGUAAAGAAAAUAGGGGA	UCCUCUUUAUUCUUUAUUUC	Cleavage	1	GHMP kinase family protein
miRn0235-5p	Solyc03g005610.2.1		2	12.339	1	20	1400	1419	GAAGUAAAGAAAAUAGGGGA	UCUCUUGUUUUCUUUGCUUC	Cleavage	1	Ubiquitin
miRn0235-5p	Solyc03g110880.2.1		3	14.995	1	20	4799	4818	GAAGUAAAGAAAAUAGGGGA	UCUCCUAUUCUCUUUAUUUA	Translation	1	DNA-directed RNA polymerase
miRn0235-5p	Solyc04g006960.2.1		2.5	7.075	1	20	35	54	GAAGUAAAGAAAAUAGGGGA	UCCCCUAUUCUCUUUUCUUC	Translation	1	ABC transporter G family member 14
miRn0235-5p	Solyc04g007360.1.1		2.5	19.896	1	20	232	251	GAAGUAAAGAAAAUAGGGGA	UGCUCUGUUUUCUUUAUUUC	Cleavage	1	Unknown Protein
miRn0235-5p	Solyc04g080180.1.1		2.5	18.299	1	20	27	46	GAAGUAAAGAAAAUAGGGGA	UUUCUUAUUUUCUUUGCUUU	Cleavage	1	Uncharacterized membrane protein At1g75140
miRn0235-5p	Solyc04g081210.2.1		3	10.042	1	20	64	83	GAAGUAAAGAAAAUAGGGGA	UUCUUUAUUUUUUUUAUUUU	Cleavage	1	Calmodulin binding protein IQ
miRn0235-5p	Solyc05g013580.2.1		3	4.96	1	20	1	19	GAAGUAAAGAAAAUAGGGGA	UCUCCUAUUUUCUUU-CUUC	Cleavage	1	Glycosyl transferase family 17 protein
miRn0235-5p	Solyc06g005170.2.1		3	6.261	1	20	1278	1297	GAAGUAAAGAAAAUAGGGGA	UUCUUUAUUUUUUUUACUUA	Cleavage	1	Mitogen-activated protein kinase 3
miRn0235-5p	Solyc08g065360.2.1		3	24.43	1	20	1120	1139	GAAGUAAAGAAAAUAGGGGA	UCUUCUGUUUGCUUUGCUUC	Translation	1	Glutathione-regulated potassium-efflux system protein
miRn0235-5p	Solyc08g074360.2.1		3	8.865	1	20	1151	1170	GAAGUAAAGAAAAUAGGGGA	UCUCUUCUUUUUUUUGCUUC	Cleavage	1	N-acetylglucosaminyl-phosphatidylinositol de-N-acetylase
miRn0235-5p	Solyc08g079020.2.1		2.5	5.597	1	20	37	56	GAAGUAAAGAAAAUAGGGGA	UCCCCUGUCCUCUUUACUUC	Translation	1	Adenine phosphoribosyltransferase-like protein
miRn0235-5p	Solyc09g018500.1.1		3	7.695	1	20	393	412	GAAGUAAAGAAAAUAGGGGA	UUCUCUAUUUAAUUUACUUC	Translation	1	DNA binding protein
miRn0235-5p	Solyc09g042570.1.1		2.5	4.135	1	20	136	155	GAAGUAAAGAAAAUAGGGGA	UUCCUUGUUUUCUUUAUUUU	Cleavage	1	Unknown Protein
miRn0235-5p	Solyc09g055480.1.1		3	7.802	1	20	88	107	GAAGUAAAGAAAAUAGGGGA	UUCCAUGUUUUCUUUAUUUU	Cleavage	1	Unknown Protein
miRn0235-5p	Solyc09g059570.2.1		3	14.793	1	20	52	71	GAAGUAAAGAAAAUAGGGGA	UUUUCUUUUUUCUUUAUUUC	Cleavage	1	B-cell receptor-associated protein 31-like containing protein
miRn0235-5p	Solyc12g056160.1.1		3	16.441	1	20	291	310	GAAGUAAAGAAAAUAGGGGA	UCUCCUGUUCUUUUUAUUUC	Translation	1	Cation/H (+) antiporter 18
miRn0236a-3p	Solyc02g072280.1.1		2.5	8.173	1	22	26	47	AGCAAUAUAAUGAUGUAGAGGA	UUUUUUGCAUUGUUAUAUUGCU	Cleavage	1	Subtilisin-like protease
miRn0236a-3p	Solyc04g050730.2.1		3	12.275	1	22	671	692	AGCAAUAUAAUGAUGUAGAGGA	UUCUCUACCUGAUUAUGUUGUU	Cleavage	1	GDSL esterase/lipase At5g33370
miRn0236a-3p	Solyc06g071760.1.1		3	14.469	1	21	320	340	AGCAAUAUAAUGAUGUAGAGG	CUUCUAUGGCAUUAUAUUGUU	Cleavage	1	Unknown Protein
miRn0236a-3p	Solyc08g083060.2.1		2.5	8.082	1	20	118	137	AGCAAUAUAAUGAUGUAGAG	CUCUACCUCAUUAUAUUGUA	Cleavage	1	Oligopeptide transporter
miRn0238-3p	Solyc01g096420.2.1		2	16.153	1	20	176	195	UUUGUGGUGGUAUAAAUAAU	AUUACUUAUACUACCACAGA	Cleavage	1	Predicted NADPH-dependent FMN reductase
miRn0238-3p	Solyc01g110700.2.1		3	13.332	1	21	147967	147987	UUUGUGGUGGUAUAAAUAAUG	UAUUUUGUACACCACCACAAA	Cleavage	1	Unknown Protein
miRn0238-3p	Solyc01g111180.2.1		3	13.332	1	21	118256	118276	UUUGUGGUGGUAUAAAUAAUG	UAUUUUGUACACCACCACAAA	Cleavage	1	Unknown Protein
miRn0238-3p	Solyc02g087290.2.1		2.5	18.891	1	20	513	532	UUUGUGGUGGUAUAAAUAAU	GUUGUUGAUAUCACCACAAA	Cleavage	1	Alpha-mannosidase-like protein
miRn0238-3p	Solyc02g090300.2.1		3	4.065	1	20	1594	1613	UUUGUGGUGGUAUAAAUAAU	AUCAUUUAAACCACUGCAAA	Cleavage	1	Cytochrome P450
miRn0238-3p	Solyc02g093240.1.1		3	9.173	1	20	230	249	UUUGUGGUGGUAUAAAUAAU	AUUAUUUGAACUAUCACAAG	Cleavage	1	Caffeoyl-CoA-O-methyltransferase
miRn0238-3p	Solyc04g005540.2.1		3	15.742	1	20	168	187	UUUGUGGUGGUAUAAAUAAU	GUUAUUUCUACUACUACAAG	Cleavage	1	Cc-nbs-lrr, resistance protein
miRn0238-3p	Solyc04g055200.2.1		3	16.838	1	20	596	615	UUUGUGGUGGUAUAAAUAAU	GUUAUUUAUAUUUCCACAAG	Cleavage	1	Asparagine synthase (Glutamine-hydrolyzing)
miRn0238-3p	Solyc04g063280.2.1		2	11.897	1	21	713	733	UUUGUGGUGGUAUAAAUAAUG	CUUUAUUUACACCACCACAAA	Cleavage	1	Vacuolar protein sorting-associated protein 27
miRn0238-3p	Solyc04g077280.2.1		3	6.306	1	21	57	77	UUUGUGGUGGUAUAAAUAAUG	UAUUAUUUCUACUACAACAAA	Cleavage	1	Serine/threonine-protein kinase receptor
miRn0238-3p	Solyc04g081440.2.1		3	9.437	1	20	1182	1201	UUUGUGGUGGUAUAAAUAAU	AUGAUAUAUACCGCUACAAA	Cleavage	1	Neutral invertase like protein
miRn0238-3p	Solyc06g005950.2.1		3	16.214	1	20	824	843	UUUGUGGUGGUAUAAAUAAU	AUUGUGUAUACUACCACGAG	Cleavage	1	Cell division protease FtsH homolog
miRn0238-3p	Solyc09g063140.2.1		3	13.025	1	20	121	140	UUUGUGGUGGUAUAAAUAAU	CAUGUUUAUACCAUCACAAA	Cleavage	1	Os06g0235500 protein
miRn0238-3p	Solyc10g076700.1.1		3	19.95	1	20	624	643	UUUGUGGUGGUAUAAAUAAU	AUUGCUUAUACUACUACAAG	Cleavage	1	Rhodanese-like family protein-like protein
miRn0238-3p	Solyc11g006960.1.1		2.5	15.056	1	20	2424	2443	UUUGUGGUGGUAUAAAUAAU	CUUAUUUAUGUCACCACAGA	Cleavage	1	Genomic DNA chromosome 5 P1 clone MWD9
miRn0239-5p	Solyc01g094610.2.1		3	13.197	1	21	50	70	AAGAAGGUUAUAGCUGGUGUC	GAUAUCAGCCAUCACCUUCUU	Translation	1	Rop guanine nucleotide exchange factor 2
miRn0239-5p	Solyc02g070270.1.1		3	17.733	1	20	826	845	AAGAAGGUUAUAGCUGGUGU	GCAUCAGCUAUGCUCUUCUU	Cleavage	1	High affinity cationic amino acid transporter 1
miRn0239-5p	Solyc06g050490.1.1		3	16.001	1	21	36	56	AAGAAGGUUAUAGCUGGUGUC	GAGACCAACUGUAAUCUUCUU	Cleavage	1	Unknown Protein
miRn0239-5p	Solyc08g005860.2.1		3	15.111	1	21	1591	1612	AAGAAGGUUAU-AGCUGGUGUC	GUCACUAGCUCAUAGCCUUCUU	Cleavage	1	Putrescine-binding periplasmic protein
miRn0239-5p	Solyc08g081830.2.1		3	16.325	1	20	218	237	AAGAAGGUUAUAGCUGGUGU	ACACCAGUAAUACCCUUUUU	Cleavage	1	Os04g0625000 protein
miRn0239-5p	Solyc09g009160.1.1		3	12.091	1	21	1251	1271	AAGAAGGUUAUAGCUGGUGUC	GACACAAGCUAUACCCUUCUA	Cleavage	1	Aminotransferase-like
miRn0241-3p	Solyc01g102790.2.1		2.5	24.998	1	23	1383	1405	UUGCGACACCUGUAAUUAACGAG	CACAUUGAUUACAGGUGUUGCAG	Cleavage	1	Pentatricopeptide repeat-containing protein
miRn0241-3p	Solyc07g062160.2.1		3	20.97	1	23	1091	1113	UUGCGACACCUGUAAUUAACGAG	CAUGUUAGUGAUAGGUGUUGCAG	Cleavage	1	Zinc finger protein CONSTANS-LIKE 1
miRn0243-5p	Solyc01g104030.2.1		3	15.488	1	20	1532	1551	ACAACAUAUUGACUCUACUU	AAGUAGGGGCAUUGUGUUGU	Translation	1	Inward rectifier potassium channel-like protein
miRn0243-5p	Solyc01g109310.2.1		3	15.779	1	20	975	994	ACAACAUAUUGACUCUACUU	AAUUGGAGUCAAUGUGUUGA	Cleavage	1	Multidrug resistance protein mdtK
miRn0243-5p	Solyc02g093690.2.1		3	22.505	1	24	1126	1149	ACAACAUAUUGACUCUACUUAGCU	AACGAGGUGAAGUCAAUAUGUUGG	Cleavage	1	ATP12 ATPase
miRn0243-5p	Solyc09g083060.2.1		3	12.607	1	20	24	43	ACAACAUAUUGACUCUACUU	GAGUAGAGACAGUAUGUUGA	Cleavage	1	U-box domain-containing protein
miRn0245-5p	Solyc00g072400.2.1		3	8.987	1	20	148	167	ACAUGAUCUUAGAUAGAAGG	CCUUCUUUCUAUAAUCAUGU	Translation	1	Peroxidase 1
miRn0245-5p	Solyc01g091870.2.1		3	16.842	1	20	1872	1891	ACAUGAUCUUAGAUAGAAGG	CCUUCUAUCUCGAGUCAUGU	Translation	1	Major facilitator superfamily domain-containing protein 8
miRn0245-5p	Solyc02g068100.2.1		3	15.521	1	21	1252	1272	ACAUGAUCUUAGAUAGAAGGG	CUCUUCUAUCUGGCAUUAUGU	Cleavage	1	SWI/SNF related matrix associated actin dependent regulator of chromatin subfamily d member 1
miRn0245-5p	Solyc06g051020.2.1		2.5	2.571	1	24	84	107	ACAUGAUCUUAGAUAGAAGGGCGU	AUUCUCUUCCAUCUAAAAUCAUGU	Cleavage	1	Peptide-N4- (N-acetyl-beta-glucosaminyl)asparagine amidase A
miRn0245-5p	Solyc06g070910.2.1		1.5	11.177	1	20	949	968	ACAUGAUCUUAGAUAGAAGG	CAUUCUAUCUAAGAUUAUGU	Cleavage	1	Transcription factor style2.1
miRn0245-5p	Solyc11g006250.1.1		3	17.732	1	20	547	566	ACAUGAUCUUAGAUAGAAGG	UUUUCUAUUCAAGAUUAUGU	Translation	1	GDSL esterase/lipase At5g33370
miRn0248-5p	Solyc08g016210.2.1		2.5	17.357	1	20	118	137	GCUAUUUGGAGUUAUUAUGC	GUAUAAUAAGUUCAAAUAGU	Translation	1	LRR receptor-like serine/threonine-protein kinase, RLP
miRn0248-5p	Solyc08g016220.1.1		2.5	20.279	1	20	56	75	GCUAUUUGGAGUUAUUAUGC	GUAUAAUAAGUUCAAAUAGU	Translation	1	LRR protein WM1.7
miRn0248b-5p	Solyc01g096110.2.1		3	18.22	1	20	486	505	CAAUGCUAUUUGGAGUUAUU	GAUAAUUUCAGGUGGCAUUG	Cleavage	1	WD repeat protein
miRn0248b-5p	Solyc03g007050.2.1		3	17.165	1	24	689	712	CAAUGCUAUUUGGAGUUAUUAUGC	GCGGAAUAAUUCCAGAUAAUAUUG	Cleavage	1	Receptor like kinase, RLK
miRn0248b-5p	Solyc03g031470.2.1		3	12.519	1	20	680	699	CAAUGCUAUUUGGAGUUAUU	AGAAACUCCAAGUAGUGUUG	Cleavage	1	Dihydroflavonol 4-reductase
miRn0248b-5p	Solyc04g010080.2.1		2	18.317	1	20	759	778	CAAUGCUAUUUGGAGUUAUU	AAUAUCUUCAAAUGGCAUUG	Cleavage	1	ATP-binding domain-containing protein 4
miRn0248b-5p	Solyc06g065010.2.1		2.5	9.924	1	23	810	832	CAAUGCUAUUUGGAGUUAUUAUG	CAAAGUAUCUUCAGAUAGCAUUG	Cleavage	1	GDSL esterase/lipase 1
miRn0248b-5p	Solyc07g065310.2.1		2.5	13.863	1	20	933	952	CAAUGCUAUUUGGAGUUAUU	AAUUACUCCAAAAAGUAUUG	Cleavage	1	Magnesium and cobalt efflux protein corC
miRn0248b-5p	Solyc10g005020.2.1		3	12.553	1	20	315	334	CAAUGCUAUUUGGAGUUAUU	GAUAACUCCAAGUAAUAUUG	Cleavage	1	Unknown Protein
miRn0248b-5p	Solyc11g068520.1.1		2.5	13.674	1	24	611	634	CAAUGCUAUUUGGAGUUAUUAUGC	GUGGAAUAAUUCCUGAUGGCAUUG	Translation	1	Rho GTPase activating protein 2
miRn0248b-5p	Solyc12g044890.1.1		2.5	21.316	1	20	591	610	CAAUGCUAUUUGGAGUUAUU	AGUCACUCCAAAUAGCAUUA	Cleavage	1	Transmembrane 9 superfamily protein member 4
miRn0248b-5p	Solyc12g098860.1.1		3	11.037	1	20	573	592	CAAUGCUAUUUGGAGUUAUU	AUUUAUUCCAAAUAGUAUUG	Cleavage	1	DNA helicase
miRn0258-3p	Solyc02g067880.1.1		3	12.196	1	19	693	712	AUGUAGACUGUAU-GCAGAU	AUUUGUUAUACAGUCUACAU	Cleavage	1	Uridine kinase
miRn0258-3p	Solyc05g010060.2.1		3	16.168	1	21	1258	1277	AUGUAGACUGUAUGCAGAUUU	AAAUCUG-AUACAAUCUACAU	Cleavage	1	Xenotropic and polytropic retrovirus receptor
miRn0258-3p	Solyc05g043270.1.1		3	11.116	1	23	2	24	AUGUAGACUGUAUGCAGAUUUUA	UGGAAUAUACAUAUAGUCUAUAU	Cleavage	1	Zinc finger CCCH domain-containing protein 24
miRn0258-3p	Solyc06g068590.2.1		3	14.143	1	22	2162	2183	AUGUAGACUGUAUGCAGAUUUU	AAAAUUUGUGUGAAGUCUACAU	Translation	1	Serine/threonine protein kinase
miRn0258-3p	Solyc09g010380.2.1		3	22.135	1	22	608	629	AUGUAGACUGUAUGCAGAUUUU	AGGAUCUGUAUGCAGACUACAU	Cleavage	1	Inorganic pyrophosphatase-like protein
miRn0259-5p	Solyc01g094190.2.1		2	21.071	1	22	536	557	UUUGAUCAGUAGAUAAUUGAGU	AUUCACUUGUCUACUGAUCAAG	Cleavage	1	dTDP-4-dehydrorhamnose reductase
miRn0259-5p	Solyc02g038670.1.1		2	7.371	1	20	534	553	UUUGAUCAGUAGAUAAUUGA	ACAAUUUUCUACUGAUCAAA	Cleavage	1	Methyl-accepting chemotaxis sensory transducer
miRn0259-5p	Solyc02g068150.2.1		3	14.235	1	24	476	499	UUUGAUCAGUAGAUAAUUGAGUGU	GCGUUCAAUUAUCUCCUGGUCAUA	Translation	1	Nuclear transport factor 2
miRn0259-5p	Solyc04g008540.2.1		2.5	17.999	1	24	77	100	UUUGAUCAGUAGAUAAUUGAGUGU	AGGCUCAAUAAUUUUCUGAUCAAA	Translation	1	Tobamovirus multiplication protein
miRn0259-5p	Solyc05g018750.2.1		3	17.8	1	24	1250	1273	UUUGAUCAGUAGAUAAUUGAGUGU	AUGAUCAGUUGUCGAGUGAUCAAA	Translation	1	Hydroxyproline-rich glycoprotein family protein-like
miRn0259-5p	Solyc06g059910.2.1		3	18.026	1	22	1787	1808	UUUGAUCAGUAGAUAAUUGAGU	ACUCAAUUCUUUAGUGAUUAAA	Translation	1	Alpha-humulene/ (-)- (E)-beta-caryophyllene synthase
miRn0259-5p	Solyc08g007000.2.1		3	15.849	1	20	1806	1825	UUUGAUCAGUAGAUAAUUGA	GCAAUUGUCUACUGAUCACA	Cleavage	1	Protein phosphatase 2C containing protein
miRn0259-5p	Solyc10g005260.2.1		2.5	20.648	1	21	1334	1354	UUUGAUCAGUAGAUAAUUGAG	CUCAGUAAUCUGCUGGUCAAA	Cleavage	1	RNA Binding Protein 45
miRn0259-5p	Solyc12g006480.1.1		3	13.742	1	20	4767	4786	UUUGAUCAGUAGAUAAUUGA	UCAAUUACUUUUUGAUCAAA	Translation	1	Nup205 protein
miRn0259-5p	Solyc12g096560.1.1		3	19.615	1	20	605	624	UUUGAUCAGUAGAUAAUUGA	UCAAUUAUUUAUUGGGCAAA	Cleavage	1	Ectonucleoside triphosphate diphosphohydrolase 6
miRn0263-5p	Solyc00g097760.1.1		2.5	19.035	1	20	529	548	UGAGAGGCUAUAAAGAUUAC	GUAAUGUUUGUAGCUUCUUA	Cleavage	1	Ulp1 protease family C-terminal catalytic domain containing protein
miRn0263-5p	Solyc01g095820.2.1		2.5	15.039	1	22	149	170	UGAGAGGCUAUAAAGAUUACUA	UAGUAAUCUGUAUAGCUUUUCG	Cleavage	1	RING finger protein
miRn0263-5p	Solyc01g098680.2.1		3	11.183	1	20	1016	1035	UGAGAGGCUAUAAAGAUUAC	AUGAUCUUUAUGGUCUUUCA	Cleavage	1	LRR receptor-like serine/threonine-protein kinase, RLP
miRn0268-5p	Solyc10g011910.2.1		3	13.093	1	24	481	504	AUACUUACUUUAGAUGGUACCUCU	GGAAGAACCAUUUAAAGAAAGUAU	Cleavage	1	WRKY transcription factor 23
miRn0270-3p	Solyc01g079690.2.1		3	22.498	1	21	2104	2124	AGUUUGCAGAUUCAGAACGAG	CUCGGUCUAAAUCUGCAAACA	Cleavage	1	ATP-dependent DNA helicase Snf22
miRn0271-3p	Solyc01g008240.2.1		3	13.287	1	24	1812	1835	AAGAUUGAAUUAGAAUCUACGGUG	UACCAUAGAUUAUGAUUCAAUUUU	Cleavage	1	Solute carrier family 2, facilitated glucose transporter member 3
miRn0271-3p	Solyc01g095430.2.1		3	14.561	1	20	724	743	AAGAUUGAAUUAGAAUCUAC	GUAGAUUUUGAUGUAAUUUU	Cleavage	1	Threonine endopeptidase
miRn0271-3p	Solyc02g071880.2.1		3	12.657	1	21	3036	3056	AAGAUUGAAUUAGAAUCUACG	UGUGUAUUCUUAUUUAAUCUU	Translation	1	Receptor like kinase, RLK
miRn0271-3p	Solyc04g014690.2.1		3	14.452	1	20	45	64	AAGAUUGAAUUAGAAUCUAC	UUGGAUUCUAUUUCAAUUUU	Translation	1	Protein kinase
miRn0271-3p	Solyc07g063960.2.1		2.5	12.68	1	22	643	664	AAGAUUGAAUUAGAAUCUACGG	CUGUAAAUUCUAGUUCGAUUUU	Cleavage	1	50S ribosomal protein L24
miRn0271-3p	Solyc09g064690.1.1		3	15.563	1	22	70	91	AAGAUUGAAUUAGAAUCUACGG	UUGGAGAUUCUAAUUCAGUUUA	Cleavage	1	Cc-nbs, resistance protein fragment
miRn0273-3p	Solyc01g014070.1.1		3	14.866	1	20	466	485	UUGCUAGAGGUUGUUGGAUU	AAUCCUGCUACUUCUAGCAA	Cleavage	1	Blue copper protein
miRn0273-3p	Solyc01g104950.2.1		3	19.627	1	20	690	709	UUGCUAGAGGUUGUUGGAUU	GAUCCAACGCUCUCUAGCAG	Translation	1	Alpha-L-arabinofuranosidase/beta-D-xylosidase
miRn0273-3p	Solyc02g084430.2.1		3	9.275	1	20	478	497	UUGCUAGAGGUUGUUGGAUU	AAUCGAACAACAUUUGGCAA	Translation	1	COL domain class transcription factor
miRn0273-3p	Solyc03g063190.2.1		3	11.707	1	20	356	375	UUGCUAGAGGUUGUUGGAUU	AGUGCAAGAACCUUUAGCAA	Cleavage	1	Unknown Protein
miRn0273-3p	Solyc04g076310.2.1		2.5	19.497	1	20	466	485	UUGCUAGAGGUUGUUGGAUU	AAUGCAAUAGCCUUUAGCAA	Cleavage	1	Kinesin-like protein
miRn0273-3p	Solyc10g081320.1.1		2	15.681	1	21	606	626	UUGCUAGAGGUUGUUGGAUUA	UGAUUCAACAAUUUCUAGCAA	Cleavage	1	MYB transcription factor
miRn0274-3p	Solyc01g110700.2.1		3	15.906	1	21	167683	167703	AUUGACUGUUGAUAUUAAUGG	UUAUUAAUGUCACUAGUUAAU	Translation	1	Unknown Protein
miRn0274-3p	Solyc01g111180.2.1		3	15.906	1	21	137972	137992	AUUGACUGUUGAUAUUAAUGG	UUAUUAAUGUCACUAGUUAAU	Translation	1	Unknown Protein
miRn0274-3p	Solyc03g006550.2.1		2	13.472	1	23	1375	1397	AUUGACUGUUGAUAUUAAUGGCU	AAUUAUGAAUAUCGACAGUCAAU	Cleavage	1	kaurene synthase
miRn0274-3p	Solyc06g066670.2.1		3	9.84	1	23	3126	3148	AUUGACUGUUGAUAUUAAUGGCU	AUUCAUCAAUGUCAACAGUUAAA	Cleavage	1	ATP-dependent DNA helicase Ta0057
miRn0274-3p	Solyc09g009230.1.1		2.5	11.982	1	21	203	223	AUUGACUGUUGAUAUUAAUGG	UUAUUAAUGUCAAUGGUCGAU	Cleavage	1	AT5g22550/MQJ16_9
miRn0277-3p	Solyc02g079760.2.1		3	19.349	1	19	219	238	GCUAAAGGAA-UGAAGAUGC	GCAUCUUCAGUUCCUUUAGG	Translation	1	BHLH transcription factor-like protein
miRn0277-3p	Solyc04g005360.1.1		3	18.016	1	20	683	702	GCUAAAGGAAUGAAGAUGCU	AAUAUCUUCAUUCUUUUGGU	Cleavage	1	Cytochrome P450
miRn0277-3p	Solyc06g064860.1.1		3	16.15	1	20	858	877	GCUAAAGGAAUGAAGAUGCU	AGCAUUUUCAUUUCUUUUGU	Cleavage	1	GTPase IMAP family member 7
miRn0277-3p	Solyc06g070970.2.1		2.5	14.08	1	20	1412	1432	GCUAAAGGAAU-GAAGAUGCU	GGCAUCUUCGAUUCCUUUAGU	Cleavage	1	Genomic DNA chromosome 5 TAC clone K19B1
miRn0277-3p	Solyc11g012100.1.1		3	17.909	1	21	510	530	GCUAAAGGAAUGAAGAUGCUG	UAUCGACUUCAUUCUUUUAGC	Cleavage	1	Phosphoribosylglycinamide formyltransferase
miRn0278-5p	Solyc03g033260.2.1		3	12.903	1	20	1109	1128	AGAUAAUGGUCUUAGGAGUU	AAUUUGUAGGAUCAUUAUCU	Cleavage	1	Maltose excess protein 1, chloroplastic
miRn0278-5p	Solyc03g061600.2.1		3	17.521	1	23	255	277	AGAUAAUGGUCUUAGGAGUUACA	UGUAGCUUCUAAGAAUAUUGUCU	Translation	1	Cell division cycle protein 27/anaphase promoting complex subunit 3
miRn0278-5p	Solyc03g071830.1.1		2.5	15.721	1	23	141	163	AGAUAAUGGUCUUAGGAGUUACA	UGGAACUGCUAAGGCUGUUAUCU	Cleavage	1	Unknown Protein
miRn0278-5p	Solyc10g024320.1.1		3	20.566	1	20	550	569	AGAUAAUGGUCUUAGGAGUU	AAUUUCUUGGAUCAUUAUCU	Cleavage	1	Lon protease homolog
miRn0278-5p	Solyc10g081020.1.1		3	15.732	1	21	1998	2018	AGAUAAUGGUCUUAGGAGUUA	UGACUCGAAAGAUCAUUAUCU	Cleavage	1	Transcription elongation factor SPT6
miRn0278-5p	Solyc12g056650.1.1		2	16.782	1	20	548	567	AGAUAAUGGUCUUAGGAGUU	AACUGCUGAGACCAUUGUCU	Cleavage	1	Tomato GIGANTEA 2
miRn0281-5p	Solyc01g079960.2.1		2.5	17.299	1	20	302	321	AGGAUUUAUCCAUGAUUCGA	UUGAAUCAUGUAUAGGUCCU	Translation	1	Xylanase inhibitor
miRn0281-5p	Solyc01g079970.2.1		2.5	17.632	1	20	302	321	AGGAUUUAUCCAUGAUUCGA	UUGAAUCAUGUAUAGGUCCU	Translation	1	Xylanase inhibitor
miRn0281-5p	Solyc02g079530.2.1		2.5	18.167	1	21	665	685	AGGAUUUAUCCAUGAUUCGAG	CUGAAAUCAUGGAUAAGUCCU	Cleavage	1	Serine/threonine-protein kinase receptor
miRn0281-5p	Solyc03g118850.2.1		3	12.384	1	22	1038	1059	AGGAUUUAUCCAUGAUUCGAGG	UCUCUUAUCAUGGUUAAAUCCU	Translation	1	Hydrolase alpha/beta fold family
miRn0281-5p	Solyc04g008350.1.1		3	12.095	1	22	1074	1095	AGGAUUUAUCCAUGAUUCGAGG	CUUCAAAUCAAGAAUAAAUCCU	Translation	1	Phosphatidylinositol binding clathrin assembly protein
miRn0281-5p	Solyc04g082020.2.1		3	8.153	1	23	588	611	AGGAUUUAUCC-AUGAUUCGAGGG	CACUCGAAUCAUCGGAUAAAUUUU	Cleavage	1	DNL zinc finger family protein
miRn0281a-5p	Solyc02g067800.2.1		3	13.19	1	21	566	586	GGAUUUAUCCAUUGAUUCGAG	CUUGAAUUAGUGUAUAAAUUC	Translation	1	LOB domain protein 1
miRn0281a-5p	Solyc02g078650.2.1		2.5	19.181	1	20	1345	1364	GGAUUUAUCCAUUGAUUCGA	AGGAAUCAAUGGAUAAAUUC	Cleavage	1	Polyphenol oxidase
miRn0281a-5p	Solyc04g082020.2.1		3	8.011	1	21	590	610	GGAUUUAUCCAUUGAUUCGAG	CUCGAAUCAUCGGAUAAAUUU	Translation	1	DNL zinc finger family protein
miRn0281a-5p	Solyc06g048690.1.1		3	20.56	1	23	605	627	GGAUUUAUCCAUUGAUUCGAGGA	UUUAUGAAGCAAUGGAUAGAUCC	Cleavage	1	HAT dimerisation domain-containing protein-like
miRn0281a-5p	Solyc08g006130.1.1		3	13.224	1	20	805	824	GGAUUUAUCCAUUGAUUCGA	UCGAAUCGAUCGAUAAAUUA	Translation	1	B3 domain-containing protein At1g05920
miRn0281a-5p	Solyc12g010410.1.1		3	18.466	1	22	77	98	GGAUUUAUCCAUUGAUUCGAGG	UUUCGGAUCAAUCGAUGAAUUU	Translation	1	Homeobox protein knotted-1-like 3
miRn0284-5p	Solyc03g122070.1.1		3	21.273	1	24	415	438	AUCAACUAAUAUAGAACAGAGGGA	UACCUCUGUUUGAUACUAGUUGGU	Translation	1	Uncharacterized ABC transporter ATP-binding protein/permease C9B6.09c
miRn0284-5p	Solyc11g063540.1.1		2	20.669	1	23	878	900	AUCAACUAAUAUAGAACAGAGGG	CUCUCAGUUUUAUAUUGGUUGAU	Cleavage	1	RNA-dependent RNA polymerase
miRn0285-3p	Solyc03g044120.1.1		2	16.118	1	23	795	817	AGAGUAGAAUCAAUGGAUCAACA	UGUUGAUCCAUUGCGUCUACUCU	Translation	1	Aromatic L-amino acid decarboxylase
miRn0285-3p	Solyc04g080100.2.1		3	9.387	1	20	1857	1876	AGAGUAGAAUCAAUGGAUCA	UGAAUCAUUCAUUCUGCUCU	Translation	1	Cytochrome P450
miRn0285-3p	Solyc05g009040.2.1		3	11.556	1	23	838	860	AGAGUAGAAUCAAUGGAUCAACA	UGUUGGACUGUUGAUUUUACUCU	Cleavage	1	Receptor-like protein kinase
miRn0285-3p	Solyc10g008980.2.1		3	7.37	1	21	1590	1610	AGAGUAGAAUCAAUGGAUCAA	UUGUUUCCUUGAUUCUAUUCU	Cleavage	1	Triose phosphate/phosphate translocator
miRn0285-3p	Solyc10g083810.1.1		2.5	13.346	1	20	715	734	AGAGUAGAAUCAAUGGAUCA	GGAUCCAUUGAUUUUAUUUU	Cleavage	1	Pectinesterase
miRn0285a-5p	Solyc06g072420.2.1	Yes	3	15.983	1	24	1104	1126	AAGAUUCUUGGAGGCUACUCAACC	GGUGGAGUAGG-UCCAAGAAUCUU	Cleavage	1	Acid phosphatase
miRn0285a-5p	Solyc08g076150.2.1		3	11.735	1	20	1475	1494	AAGAUUCUUGGAGGCUACUC	AAGUAGCAGCCAAGAAUCUU	Cleavage	1	Pentatricopeptide repeat-containing protein
miRn0287-5p	Solyc03g121500.2.1		3	21.807	1	20	482	501	GUUCCUUUGAGCUAAUUUCG	UGAAAUUCGCUCCAGGGAAC	Cleavage	1	Myosin-like protein
miRn0287-5p	Solyc04g015490.2.1		3	15.29	1	24	2251	2274	GUUCCUUUGAGCUAAUUUCGGCAU	AUCGCGAGAGUAGCUCAAGGGAAG	Cleavage	1	Magnesium chelatase subunit D
miRn0287-5p	Solyc04g081260.2.1		3	20.125	1	21	626	646	GUUCCUUUGAGCUAAUUUCGG	UCCAUAUUAACUCAAAGGAAC	Cleavage	1	Filament-like plant protein
miRn0287-5p	Solyc05g009740.1.1		3	18.945	1	20	1014	1033	GUUCCUUUGAGCUAAUUUCG	CGAGUUUUGCUCAAGGGAAC	Cleavage	1	Nbs-lrr, resistance protein
miRn0287-5p	Solyc06g063330.2.1		3	24.492	1	20	1456	1475	GUUCCUUUGAGCUAAUUUCG	AGAAAUUGGCUCAGAGGAAA	Cleavage	1	V-type ATP synthase alpha chain
miRn0287-5p	Solyc07g006870.2.1		3	14.802	1	20	281	300	GUUCCUUUGAGCUAAUUUCG	UAAAAUUAGUUCAAGGGAAC	Cleavage	1	Xyloglucan endotransglucosylase/hydrolase 8
miRn0287-5p	Solyc07g062440.1.1		3	17.838	1	22	1600	1621	GUUCCUUUGAGCUAAUUUCGGC	GCCAAAAUUAGCCCAAAGGAGU	Translation	1	Genomic DNA chromosome 3 TAC clone K15M2
miRn0287-5p	Solyc08g077440.2.1		3	16.315	1	24	732	755	GUUCCUUUGAGCUAAUUUCGGCAU	GUUUUGAGAUUAGCUUUGAGGAAC	Cleavage	1	ATP-dependent protease La
miRn0287-5p	Solyc12g055800.1.1		3	23.705	1	20	1319	1338	GUUCCUUUGAGCUAAUUUCG	AGAAAUUGGCUCAGAGGAAA	Cleavage	1	V-type ATP synthase alpha chain
miRn0290-3p	Solyc01g049660.1.1		3	16.84	1	20	688	707	AAAUCACGAUCAUCAGGAAU	AUGCCUGAUGGUUGUGAUUA	Cleavage	1	S-locus F-box-like protein b
miRn0290-3p	Solyc01g101140.2.1		3	13.821	1	20	508	527	AAAUCACGAUCAUCAGGAAU	AUUUCGGGAGAUCGUGAUUU	Cleavage	1	LOC100005105 protein
miRn0290-3p	Solyc02g021410.2.1		3	21.462	1	23	1378	1400	AAAUCACGAUCAUCAGGAAUAUC	GGUAUUCUUGUGGAUCGUGGUUU	Cleavage	1	Cation/H (+) antiporter 15
miRn0290-3p	Solyc04g026020.2.1		3	17.983	1	22	335	356	AAAUCACGAUCAUCAGGAAUAU	AUAUUCCAGAUGGUCGUGACUU	Cleavage	1	Sieve element-occluding protein 3
miRn0290-3p	Solyc06g035450.2.1		2.5	16.972	1	23	511	533	AAAUCACGAUCAUCAGGAAUAUC	GAUAUUCUUGAUGGAUGUGAUUU	Translation	1	ATP-dependent RNA helicase
miRn0290-3p	Solyc07g043560.2.1		3	14.757	1	21	1039	1059	AAAUCACGAUCAUCAGGAAUA	UAUUUAUGAUGAUCGGGAUUU	Cleavage	1	Heat shock protein 4
miRn0290-3p	Solyc08g008610.2.1		3	13.919	1	20	241	260	AAAUCACGAUCAUCAGGAAU	AUUCUUGAUGUUCUUGAUUU	Translation	1	Hydrolase alpha/beta fold family protein
miRn0290-3p	Solyc08g082490.1.1		2.5	14.835	1	20	265	284	AAAUCACGAUCAUCAGGAAU	CUUCCUUAUGGUCGUGAUUU	Cleavage	1	GDSL esterase/lipase At5g08460
miRn0290-3p	Solyc11g071880.1.1		3	16.194	1	20	238	257	AAAUCACGAUCAUCAGGAAU	AUUCUUGAUGGUUAUGAUUU	Cleavage	1	Receptor like kinase, RLK
miRn0290-3p	Solyc11g073170.1.1		3	16.729	1	22	191	212	AAAUCACGAUCAUCAGGAAUAU	AUAUUCUUGAAGAUCAUGAUUU	Cleavage	1	RING finger protein
miRn0291-3p	Solyc01g106940.2.1		2	18.791	1	24	9628	9651	AAUAACUGUUAGUUGAGUGAUCAU	AUGGCCACUCAACUGAUAGUUAUU	Cleavage	1	Single myb histone 4
miRn0291-3p	Solyc03g034080.2.1		3	22.561	1	23	1603	1625	AAUAACUGUUAGUUGAGUGAUCA	UAAUGAUUCAAAUGACAGUUAUU	Cleavage	1	Acidic leucine-rich nuclear phosphoprotein 32 family member A
miRn0291-3p	Solyc06g066670.2.1		1.5	15.633	1	24	3318	3341	AAUAACUGUUAGUUGAGUGAUCAU	ACGAUCAUUCAACUAGUAGUUAUU	Cleavage	1	ATP-dependent DNA helicase Ta0057
miRn0291-3p	Solyc07g026990.1.1		3	11.638	1	20	132	151	AAUAACUGUUAGUUGAGUGA	UCAUUUAAACAACAGUUAUU	Translation	1	Endochitinase (Chitinase)
miRn0291-3p	Solyc07g053090.2.1		2.5	17.061	1	24	268	291	AAUAACUGUUAGUUGAGUGAUCAU	AUAAUCCCUCAACAAACAGUUGUU	Translation	1	S-locus receptor kinase-4
miRn0291-3p	Solyc09g011560.2.1		2.5	23.638	1	24	703	726	AAUAACUGUUAGUUGAGUGAUCAU	AUGAUCAGUUAAUUAAUAGUUAUU	Cleavage	1	Glutathione S-transferase-like protein
miRn0291-3p	Solyc10g008330.2.1		1.5	20.935	1	24	500	523	AAUAACUGUUAGUUGAGUGAUCAU	AUAGUCGCUCAACUAAGAGUUAUU	Cleavage	1	Pollen allergen-like protein
miRn0291-3p	Solyc12g049360.1.1		3	10.171	1	20	209	228	AAUAACUGUUAGUUGAGUGA	AUGCUCAACUAAAAGUUAUU	Cleavage	1	Receptor-like protein kinase At3g21340
miRn0294-3p	Solyc00g007010.2.1		3	18.721	1	20	1310	1329	AAAUGUUUAAUUUGAUCGUA	UAUGAUCAAAUUGAGGAUUU	Cleavage	1	Phosphatidylinositol phosphate (PtdInsP) phosphatase involved in hydrolysis of PtdIns
miRn0294-3p	Solyc01g017980.1.1		3	10.91	1	23	523	545	AAAUGUUUAAUUUGAUCGUAUUG	CCAUAUGAUCAAGAUAAACAUUA	Translation	1	Transposase
miRn0294-3p	Solyc02g082750.2.1		2.5	21.479	1	20	1084	1103	AAAUGUUUAAUUUGAUCGUA	UACGAUCAAAUUGAGGAUUU	Cleavage	1	Phosphatidylinositol phosphate (PtdInsP) phosphatase involved in hydrolysis of PtdIns
miRn0294-3p	Solyc03g013350.1.1		3	14.89	1	23	523	545	AAAUGUUUAAUUUGAUCGUAUUG	CCAUAUGAUCAAGAUAAACAUUA	Translation	1	Transposase
miRn0294-3p	Solyc03g078040.1.1		3	11.722	1	23	544	566	AAAUGUUUAAUUUGAUCGUAUUG	CCAUAUGAUCAAGAUAAACAUUA	Translation	1	Os01g0768600 protein
miRn0294-3p	Solyc03g096400.1.1		3	14.008	1	23	346	368	AAAUGUUUAAUUUGAUCGUAUUG	CCAUAUGAUCAAGAUAAACAUUA	Translation	1	TNP2
miRn0294-3p	Solyc04g015230.1.1		3	10.91	1	23	523	545	AAAUGUUUAAUUUGAUCGUAUUG	CCAUAUGAUCAAGAUAAACAUUA	Translation	1	Transposase
miRn0294-3p	Solyc04g024850.1.1		3	12.585	1	23	505	527	AAAUGUUUAAUUUGAUCGUAUUG	CCAUAUGAUCAAGAUAAACAUUA	Translation	1	TNP2
miRn0294-3p	Solyc05g056010.2.1		3	14.27	1	24	71	94	AAAUGUUUAAUUUGAUCGUAUUGU	GCUGUACGAUCAAGAUAAACAUGU	Translation	1	Serine/threonine-protein phosphatase
miRn0294-3p	Solyc05g056300.2.1		1.5	12.067	1	21	611	631	AAAUGUUUAAUUUGAUCGUAU	GUGCGAUCAAGUUAAAUAUUU	Cleavage	1	Thioredoxin-like protein
miRn0294-3p	Solyc06g033770.1.1		3	11.507	1	23	364	386	AAAUGUUUAAUUUGAUCGUAUUG	CCAUAUGAUCAAGAUAAACAUUA	Translation	1	TNP2
miRn0294-3p	Solyc06g036810.1.1		2.5	16.444	1	23	523	545	AAAUGUUUAAUUUGAUCGUAUUG	CCAUAUGAUCAAGUUAGACAUUA	Cleavage	1	Os01g0768600 protein
miRn0294-3p	Solyc07g026750.1.1		3	20.133	1	23	409	431	AAAUGUUUAAUUUGAUCGUAUUG	CCAUAUGAUCAAGAUAAACAUUA	Translation	1	TNP2
miRn0294-3p	Solyc07g040820.1.1		3	10.91	1	23	523	545	AAAUGUUUAAUUUGAUCGUAUUG	CCAUAUGAUCAAGAUAAACAUUA	Translation	1	Transposase
miRn0294-3p	Solyc08g062020.1.1		3	10.905	1	23	523	545	AAAUGUUUAAUUUGAUCGUAUUG	CCAUAUGAUCAAGAUAAACAUUA	Translation	1	Transposase
miRn0294-3p	Solyc08g075840.2.1		3	15.505	1	23	403	425	AAAUGUUUAAUUUGAUCGUAUUG	CAUUAUUAUCGAAUUAGAUAUUU	Cleavage	1	Single-stranded DNA-binding replication protein A large subunit
miRn0294-3p	Solyc09g030370.2.1		3	9.269	1	21	390	410	AAAUGUUUAAUUUGAUCGUAU	GUCUGAUCAAAUAAAAUAUUU	Translation	1	GDSL esterase/lipase At2g30310
miRn0294-3p	Solyc09g030400.1.1		3	9.008	1	23	406	428	AAAUGUUUAAUUUGAUCGUAUUG	CCAUAUGAUCAAGAUAAACAUUA	Translation	1	TNP2
miRn0294-3p	Solyc09g057770.1.1		3	12.11	1	23	421	443	AAAUGUUUAAUUUGAUCGUAUUG	CCAUAUGAUCAAGAUAAACAUUA	Translation	1	TNP2-like transposon protein
miRn0294-3p	Solyc11g039440.1.1		3	12.073	1	23	523	545	AAAUGUUUAAUUUGAUCGUAUUG	CCAUAUGAUCAAGAUAAACAUUA	Translation	1	Transposase
miRn0302-3p	Solyc01g080580.2.1		3	12.053	1	22	1992	2013	UCGGGACGUUUUGUGCAGUUUG	CUAGCUGCACAAACCGUUUUGA	Translation	1	Inosine-uridine preferring nucleoside hydrolase family protein
miRn0302-3p	Solyc03g025290.2.1		3	15.406	1	22	1196	1217	UCGGGACGUUUUGUGCAGUUUG	CUAACUGAAGAAGAUGUCCCGA	Cleavage	1	Hydroxyproline-rich glycoprotein family protein
miRn0304-3p	Solyc02g084400.2.1		3	12.194	1	22	2000	2021	AUACUUUGUUCUGAGCUGGUGU	AUUUCAGCUCAGCGCAAAGUAU	Translation	1	Uncharacterized aarF domain-containing protein kinase 2
miRn0304-3p	Solyc04g080140.2.1		3	12.26	1	21	2179	2199	AUACUUUGUUCUGAGCUGGUG	UACUAGGUCAAAACAGAGUAU	Translation	1	Myxococcales GC_trans_RRR domain protein
miRn0304-3p	Solyc07g063350.2.1		3	12.302	1	24	2165	2188	AUACUUUGUUCUGAGCUGGUGUCU	AGGAAAAAGCUCAGAUCAAAGUAU	Translation	1	COP1-Interacting ProteinI 7 (CIP7)
miRn0304-3p	Solyc09g014490.2.1		3	17.745	1	22	1696	1717	AUACUUUGUUCUGAGCUGGUGU	AUGCUAGUUCAGAACCAAGUAU	Cleavage	1	En/Spm-like transposon protein
miRn0305-5p	Solyc02g065700.2.1		3	8.728	1	24	31	54	AUGAUUCGUAGCUACAUAUUAGAG	UUAUAACAUGUAGAUACGAAUUGU	Translation	1	Abhydrolase domain-containing protein FAM108B1
miRn0305-5p	Solyc02g071980.2.1		3	10.476	1	20	626	645	AUGAUUCGUAGCUACAUAUU	AAAAUGUGGUUCCGAAUCAU	Translation	1	Actin-binding protein
miRn0305-5p	Solyc07g006110.2.1		3	15.67	1	24	61	84	AUGAUUCGUAGCUACAUAUUAGAG	UUUUCAUAUGAAGCUAGGAAUCAU	Cleavage	1	Receptor like kinase, RLK
miRn0305-5p	Solyc12g008630.1.1		2.5	23.212	1	20	731	750	AUGAUUCGUAGCUACAUAUU	AGUUUGUAGCUGCGAAUUAU	Cleavage	1	Mitochondrial processing peptidase alpha subunit
miRn0307-5p	Solyc01g059980.2.1		2.5	7.946	1	23	20453	20475	AGAAAGACUUUUGACACAUGUAG	CCACACGUUUUAAAAGUCUUUCU	Cleavage	1	Beta-glucanase
miRn0307-5p	Solyc01g059990.2.1		2.5	7.946	1	23	10563	10585	AGAAAGACUUUUGACACAUGUAG	CCACACGUUUUAAAAGUCUUUCU	Cleavage	1	Serine/threonine-protein phosphatase 7 long form homolog
miRn0307-5p	Solyc02g081350.2.1		3	11.274	1	22	1778	1799	AGAAAGACUUUUGACACAUGUA	UAUAGCUGUCAAAAGUCUUUUU	Cleavage	1	Acyl-CoA synthetase/AMP-acid ligase II
miRn0307-5p	Solyc04g077400.2.1		3	18.157	1	20	1086	1105	AGAAAGACUUUUGACACAUG	CAUGGGUCACAAAUCUUUCU	Translation	1	Early-responsive to dehydration protein-like
miRn0307-5p	Solyc05g054360.2.1		2.5	10.768	1	21	268	288	AGAAAGACUUUUGACACAUGU	ACAUGUGUAAAAAGUCUUGCU	Cleavage	1	Pectinesterase
miRn0307-5p	Solyc12g089340.1.1		3	20.203	1	21	1117	1137	AGAAAGACUUUUGACACAUGU	GCAUGUGUCAAGAAACUUUCU	Cleavage	1	Vacuolar protein sorting 35
miRn0314-5p	Solyc04g080100.2.1		3	17.19	1	20	1073	1092	CCUUUGCAAUUCUCAGUCGG	CUGAUUGAGAGUAGUAAAGG	Cleavage	1	Cytochrome P450
miRn0314-5p	Solyc10g005700.2.1		3	16.404	1	21	806	826	CCUUUGCAAUUCUCAGUCGGA	UUCAAUCGAGAAUUGCAAAGG	Cleavage	1	Os04g0431000 protein
miRn0314-5p	Solyc11g007020.1.1		2.5	21.595	1	22	1145	1166	CCUUUGCAAUUCUCAGUCGGAA	UUCCGGCUCAGAAAUGCAAAGG	Translation	1	Diphosphomevalonate decarboxylase-like protein
miRn0320a-5p	Solyc03g044120.1.1		2.5	16.688	1	24	792	815	AGUAGAAUCAAUGGAUCAACAGAA	UUCUGUUGAUCCAUUGCGUCUACU	Cleavage	1	Aromatic L-amino acid decarboxylase
miRn0320a-5p	Solyc04g076380.2.1		3	12.43	1	20	2405	2424	AGUAGAAUCAAUGGAUCAAC	GUUGGUUCAUUUGUUUUACU	Translation	1	Cytochrome P450 NADPH-reductase
miRn0320a-5p	Solyc05g008460.2.1		3	14.4	1	24	1394	1418	AGUAGAAUCAA-UGGAUCAACAGAA	UGCUGUUGAUCCACUUGAUUCUACA	Cleavage	1	ATP synthase subunit beta
miRn0320a-5p	Solyc05g009040.2.1		3	12.427	1	24	835	858	AGUAGAAUCAAUGGAUCAACAGAA	UACUGUUGGACUGUUGAUUUUACU	Cleavage	1	Receptor-like protein kinase
miRn0320a-5p	Solyc09g059230.1.1		3	17.054	1	22	173	195	AGUAGAAU-CAAUGGAUCAACAG	UUGUUGAUACAUUGGAUUCUACU	Translation	1	Ulp1 protease family C-terminal catalytic domain containing protein
miRn0320a-5p	Solyc10g083950.1.1		3	16.898	1	21	978	998	AGUAGAAUCAAUGGAUCAACA	UGUUGAUAUGUUGAUUCUGUU	Cleavage	1	Nodulin family protein
miRn0322-3p	Solyc06g072270.2.1		2.5	15.61	1	22	3116	3137	AGACUGAUGAUGUGAACAAGCA	UCCUUUUCCACAUUAUCAGUCU	Cleavage	1	RING finger protein 24
miRn0326-3p	Solyc01g098980.2.1		3	23.212	1	21	364	384	AGCUGCAGAACAAGAAAGAGG	UCUUUUUCUGGUUCUGAAGCU	Cleavage	1	Kinesin
miRn0326-3p	Solyc02g090560.2.1		3	17.474	1	20	2239	2258	AGCUGCAGAACAAGAAAGAG	CUCUAUCUUGUGUUGCAGUU	Translation	1	Calcium-transporting ATPase 1
miRn0326-3p	Solyc02g094050.2.1		3	14.678	1	24	536	559	AGCUGCAGAACAAGAAAGAGGUGU	ACGCCUCGCUCUUCUUCUGCAGCU	Translation	1	Blue copper protein
miRn0326-3p	Solyc05g032720.1.1		3	17.886	1	21	1068	1088	AGCUGCAGAACAAGAAAGAGG	UCUCUUUUUUGUGCUGCUGCU	Translation	1	Unknown Protein
miRn0326-3p	Solyc06g072720.2.1		3	9.379	1	20	244	263	AGCUGCAGAACAAGAAAGAG	CUCUUUCCUUUUCUGUAGUU	Translation	1	Zinc finger CCCH domain-containing protein 56
miRn0326-3p	Solyc07g041330.1.1		3	17.189	1	21	2104	2124	AGCUGCAGAACAAGAAAGAGG	CCUCUUUCUUGUGUUGCAACU	Translation	1	EMB1611/MEE22
miRn0326-3p	Solyc08g066210.2.1		3	17.427	1	22	1320	1341	AGCUGCAGAACAAGAAAGAGGU	AACUCUUUUUGGUGCUGUAGCU	Translation	1	Receptor like kinase, RLK
miRn0326-3p	Solyc08g080960.2.1		3	18.137	1	24	667	690	AGCUGCAGAACAAGAAAGAGGUGU	AUGGCACUAUCUGGUUCUGCAGCU	Cleavage	1	AT-hook motif nuclear localized protein 1
miRn0326-3p	Solyc09g098410.1.1		2	16.127	1	21	1877	1897	AGCUGCAGAACAAGAAAGAGG	UUUUUUUCUUGUUCUGUGGCU	Cleavage	1	ABC transporter G family member 19
miRn0327-3p	Solyc02g062570.2.1		2.5	22.101	1	20	254	273	GAGGAUUGUAACAAAAGGUG	CAGUUUUUGUUAUAAUCUUC	Cleavage	1	Dolichyldiphosphatase 1
miRn0327-3p	Solyc02g062580.2.1		3	19.132	1	20	465	484	GAGGAUUGUAACAAAAGGUG	CACUUUUUGGUAUAAUCUUU	Translation	1	Dolichyldiphosphatase 1
miRn0327-3p	Solyc02g079190.2.1		3	15.976	1	22	1780	1801	GAGGAUUGUAACAAAAGGUGGG	CCCACCUUUUGUUGUAACUCUC	Cleavage	1	Auxin F-box protein 5
miRn0327-3p	Solyc04g015830.2.1		3	18.144	1	22	1437	1458	GAGGAUUGUAACAAAAGGUGGG	UCCACAGUUUGUUGCAAUCUUC	Cleavage	1	Actin-binding protein gelsolin
miRn0327-3p	Solyc06g050170.2.1		3	11.634	1	22	1629	1650	GAGGAUUGUAACAAAAGGUGGG	CUCACGUUUUGUUACGAACCUC	Cleavage	1	Potassium transporter
miRn0327-3p	Solyc06g067880.2.1		3	20.629	1	22	447	468	GAGGAUUGUAACAAAAGGUGGG	CUCACUUUUCGUUAAGAUCCUC	Cleavage	1	V-type proton ATPase proteolipid subunit
miRn0327-3p	Solyc07g063440.2.1		3	17.4	1	24	3677	3700	GAGGAUUGUAACAAAAGGUGGGUU	AGGCCAAUAUUUGUUGCAAUCCUC	Cleavage	1	Trafficking protein particle complex subunit 10
miRn0327-3p	Solyc07g066120.2.1		3	24.774	1	20	997	1016	GAGGAUUGUAACAAAAGGUG	CAUCUAUUGUUCCAAUUCUC	Translation	1	Actin-6
miRn0327-3p	Solyc09g066200.1.1		3	15.837	1	20	121	140	GAGGAUUGUAACAAAAGGUG	CAUCUUUUGUUACCAUCUUU	Cleavage	1	Unknown Protein
miRn0328-5p	Solyc01g005760.2.1		2.5	14.234	1	21	447	467	ACAAGAUGCGUUCAAUUUGAG	UUCAAAUUUGACGCAUCUUGA	Cleavage	1	LRR receptor-like serine/threonine-protein kinase, RLP
miRn0328-5p	Solyc01g005870.1.1		3	18.433	1	21	396	416	ACAAGAUGCGUUCAAUUUGAG	UUUAAGUUUAACGCAUCUUGA	Cleavage	1	LRR receptor-like serine/threonine-protein kinase, RLP
miRn0328-5p	Solyc01g009690.1.1		1.5	16.695	1	21	417	437	ACAAGAUGCGUUCAAUUUGAG	UUCAAAUUUGACGCAUCUUGU	Cleavage	1	LRR receptor-like serine/threonine-protein kinase, RLP
miRn0328-5p	Solyc05g005190.2.1		3	16.332	1	20	640	659	ACAAGAUGCGUUCAAUUUGA	UCAUGUUGAAAGCAUUUUGU	Translation	1	ADP-ribosylation factor
miRn0328-5p	Solyc06g007710.2.1		3	18.46	1	23	1085	1107	ACAAGAUGCGUUCAAUUUGAGUU	GAUUAAAAUUGAAAGCAUCUUGA	Translation	1	Mitochondrial import receptor subunit TOM40
miRn0328-5p	Solyc10g007210.1.1		1.5	17.129	1	21	297	317	ACAAGAUGCGUUCAAUUUGAG	UUCAAAUUUGACGCAUCUUGU	Cleavage	1	LRR receptor-like serine/threonine-protein kinase, RLP
miRn0328-5p	Solyc11g010110.1.1		3	17.765	1	23	852	874	ACAAGAUGCGUUCAAUUUGAGUU	ACUUCAAUUUGAUCGUGUCUUGU	Translation	1	Ribosomal RNA small subunit methyltransferase F
miRn0332-3p	Solyc01g095730.2.1		3	16.694	1	20	764	783	AGGUGAAUUGAUGGGUAUAG	CUGUGCCAAUUAAUUCACUU	Cleavage	1	Os12g0114200 protein
miRn0332-3p	Solyc07g042880.1.1		2	18.534	1	21	640	660	AGGUGAAUUGAUGGGUAUAGA	UCUAUACCUAUAAAUUUACCU	Translation	1	Cytochrome P450
miRn0332-3p	Solyc09g074230.2.1		3	8.525	1	21	1726	1746	AGGUGAAUUGAUGGGUAUAGA	UUUGUACUCAUUGAUUCAUCU	Cleavage	1	Glucose transporter 8
miRn0333a-3p	Solyc05g053810.2.1		2	20.401	1	22	2630	2651	UUGCAAGGUAAGAUCGAAUGGU	AUCAUUGGAUCUUGUCUUGCAA	Cleavage	1	Serine hydroxymethyltransferase
miRn0334-3p	Solyc00g140060.2.1		3	23.836	1	23	439	461	AAUUUUAGGAUUGAAGAUAGAAG	UUGCUAUUUUCGAUUCUGGAGUU	Cleavage	1	Tripeptidyl peptidase II
miRn0334-3p	Solyc01g067000.2.1		3	10.423	1	22	601	622	AAUUUUAGGAUUGAAGAUAGAA	UACUGUCGUUGAUUCUAAAAUU	Cleavage	1	SRC2 homolog
miRn0334-3p	Solyc02g068490.2.1		3	20.948	1	20	939	958	AAUUUUAGGAUUGAAGAUAG	UUGUCUUUGAUCCUGAAGUU	Cleavage	1	Copper transporting ATPase 2
miRn0334-3p	Solyc03g118930.2.1		3	12.284	1	24	259	282	AAUUUUAGGAUUGAAGAUAGAAGA	UGUUUUCUCUUCAAGCCUGAAAUU	Translation	1	Glycosyltransferase
miRn0334-3p	Solyc04g074720.2.1		2.5	16.711	1	20	638	657	AAUUUUAGGAUUGAAGAUAG	UUCUUUUCAAUCCUGAAAUU	Cleavage	1	Fam91a1 protein
miRn0334-3p	Solyc08g061290.2.1		2.5	17.424	1	23	474	496	AAUUUUAGGAUUGAAGAUAGAAG	CUACUAUUAUCAAUCCUGGAAUU	Cleavage	1	Unknown Protein
miRn0334-3p	Solyc09g009830.2.1		3	9.952	1	21	710	730	AAUUUUAGGAUUGAAGAUAGA	UUUAUCUUCGAUCUUAAAAAU	Cleavage	1	Carbonic anhydrase (Carbonate dehydratase)
miRn0334-3p	Solyc10g008770.2.1		2.5	13.215	1	22	136	157	AAUUUUAGGAUUGAAGAUAGAA	UGCUAUCUUCAAUUCGAAGAUU	Cleavage	1	NUDIX hydrolase
miRn0334-3p	Solyc10g085700.1.1		2.5	15.727	1	24	825	848	AAUUUUAGGAUUGAAGAUAGAAGA	UCAACUAUCCUCAAGUCUAAAAUU	Translation	1	Serine/threonine-protein phosphatase 7 long form homolog
miRn0334-3p	Solyc12g019180.1.1		3	18.639	1	23	629	651	AAUUUUAGGAUUGAAGAUAGAAG	UUACUAUCUUGAAUUCUCAAAUU	Cleavage	1	Polygalacturonase 7
miRn0339-3p	Solyc01g105610.1.1		3	12.922	1	21	624	644	UUGGGAAUCUUGAUGAUGCUG	CAUUGUCAUCAAAAUUCCCAA	Translation	1	RING finger protein
miRn0339-3p	Solyc01g111440.2.1		2.5	12.418	1	21	9300	9320	UUGGGAAUCUUGAUGAUGCUG	CAGCAUCCUCGAGGUUCCUAA	Cleavage	1	Senescence-associated protein 12
miRn0339-3p	Solyc02g064960.2.1		3	15.588	1	21	1736	1756	UUGGGAAUCUUGAUGAUGCUG	CAGCAUCAUCAGGAUUCCCUC	Cleavage	1	AP2-like ethylene-responsive transcription factor At1g16060
miRn0339-3p	Solyc02g093150.2.1		3	16.811	1	21	1564	1584	UUGGGAAUCUUGAUGAUGCUG	CAGCAUCAUCAGGAUUCCCUC	Cleavage	1	AP2-like ethylene-responsive transcription factor At1g16060
miRn0339-3p	Solyc03g044300.2.1		3	17.856	1	21	1376	1396	UUGGGAAUCUUGAUGAUGCUG	CAGCAUCAUCAGGAUUCCCCC	Cleavage	1	AP2-like ethylene-responsive transcription factor At1g16060
miRn0339-3p	Solyc03g115240.2.1		2.5	15.615	1	20	1357	1376	UUGGGAAUCUUGAUGAUGCU	AGCAUGAUCAAGGUUUCUAA	Cleavage	1	RNA polymerase-associated protein LEO1
miRn0339-3p	Solyc04g049800.2.1		2.5	8.783	1	21	1109	1129	UUGGGAAUCUUGAUGAUGCUG	CAGCAUCAUCAGGAUUCUCUA	Cleavage	1	AP2-like ethylene-responsive transcription factor At1g79700
miRn0339-3p	Solyc04g077360.2.1		3	12.991	1	21	1816	1836	UUGGGAAUCUUGAUGAUGCUG	UAUCUUCAUCAAGAUUCUCGA	Cleavage	1	Serine/threonine-protein kinase receptor
miRn0339-3p	Solyc05g055030.1.1		2.5	11.019	1	20	452	471	UUGGGAAUCUUGAUGAUGCU	AUUAUUAUCAAGAUUCUCAA	Cleavage	1	Myb-related transcription factor
miRn0339-3p	Solyc06g069650.2.1		3	20.457	1	21	1061	1081	UUGGGAAUCUUGAUGAUGCUG	UAGUAUCAUCAGGAAUUCCAA	Cleavage	1	Receptor like kinase, RLK
miRn0339-3p	Solyc06g075510.2.1		3	14.594	1	21	1514	1534	UUGGGAAUCUUGAUGAUGCUG	CAGCAUCAUCAGGAUUCUUCA	Cleavage	1	AP2-like ethylene-responsive transcription factor At1g16060
miRn0339-3p	Solyc08g007330.2.1		3	17.784	1	20	1163	1182	UUGGGAAUCUUGAUGAUGCU	AGUAUCGUCAAGAUUUCAAA	Cleavage	1	DNA mismatch repair protein mutS
miRn0339-3p	Solyc10g083090.1.1		3	17.627	1	20	390	409	UUGGGAAUCUUGAUGAUGCU	AUCAUCAUCAAGAUUGUCAA	Cleavage	1	Plant-specific domain TIGR01568 family protein
miRn0339-3p	Solyc11g012540.1.1		2.5	13.319	1	20	380	399	UUGGGAAUCUUGAUGAUGCU	AGAAUGAUCAAGAUUCUCAA	Cleavage	1	F-box family protein
miRn0339-3p	Solyc11g012550.1.1		2.5	11.05	1	20	395	414	UUGGGAAUCUUGAUGAUGCU	AGAAUGAUCAAGAUUCUCAA	Cleavage	1	F-box family protein
miRn0339-3p	Solyc11g071940.1.1		3	10.096	1	20	19	38	UUGGGAAUCUUGAUGAUGCU	AGCAUUAUCAAGAAUUUCAA	Cleavage	1	Unknown Protein
miRn0339-3p	Solyc11g072600.1.1		1	12.476	1	21	1280	1300	UUGGGAAUCUUGAUGAUGCUG	CAGCAUCAUCAGGAUUCUCAA	Cleavage	1	AP2-like ethylene-responsive transcription factor At1g79700
miRn0343-5p	Solyc01g080600.2.1		3	11.972	1	21	7	27	AGAGUAGAUUUCUUUGAUGGU	AUCAUUAGAGAACUCUACUUU	Translation	1	Histone H3
miRn0343-5p	Solyc03g032050.2.1		3	14.588	1	20	1425	1444	AGAGUAGAUUUCUUUGAUGG	UUAUCAAAGAUAUCUGCUUU	Translation	1	Genomic DNA chromosome 5 TAC clone K2A18
miRn0343-5p	Solyc03g053100.2.1		3	14.344	1	22	176	197	AGAGUAGAUUUCUUUGAUGGUC	GACAAUCAAUGGAAUCUACUUU	Cleavage	1	Kinesin like protein
miRn0343-5p	Solyc03g082940.2.1		2.5	22.422	1	20	2976	2995	AGAGUAGAUUUCUUUGAUGG	ACAUUGGAGAAAUCUACUCU	Cleavage	1	Importin subunit beta
miRn0343-5p	Solyc03g111590.2.1		3	14.406	1	21	351	371	AGAGUAGAUUUCUUUGAUGGU	ACCACCGAAGAAAACUGCUCU	Cleavage	1	Zinc finger protein-like
miRn0343-5p	Solyc04g074040.2.1		3	11.501	1	22	30	51	AGAGUAGAUUUCUUUGAUGGUC	GGACAUCAAAGACACCUACUCU	Translation	1	RNA-binding protein
miRn0343-5p	Solyc06g009360.1.1		3	14.955	1	21	135	155	AGAGUAGAUUUCUUUGAUGGU	AUCUUCAAGCAAAUCUACUCU	Cleavage	1	Unknown Protein
miRn0343-5p	Solyc12g042990.1.1		3	19.456	1	24	1260	1283	AGAGUAGAUUUCUUUGAUGGUCAC	GUCUUCAUCAAUGAAGUCUACUCA	Cleavage	1	Glycine-rich protein-like
miRn0347-5p	Solyc02g082200.2.1		2.5	18.014	1	21	470	490	GUCUAGAGUUGUGGAGAGGUU	AACCUUUCCACAACUCUACAU	Cleavage	1	Glutaredoxin
miRn0347-5p	Solyc06g084590.2.1		3	8.237	1	22	86	106	GUCUAGAGUUGUGGAGAGGUUU	AAACUUCUCCA-AAUUCUAGAC	Translation	1	Heparan-alpha-glucosaminide N-acetyltransferase
miRn0347-5p	Solyc09g010710.2.1		3	14.652	1	22	246	266	GUCUAGAGUUGUGGAGAGGUUU	AUACUUCUCCACAA-UCUAGGC	Cleavage	1	Unknown Protein
miRn0347-5p	Solyc09g066450.1.1		3	12.754	1	23	1480	1501	GUCUAGAGUUGUGGAGAGGUUUA	UGGACCUCUCCA-AAUUCUAGAU	Translation	1	GRAS family transcription factor
miRn0353-3p	Solyc01g067750.2.1		3	14.187	1	21	2127	2147	GCACAAACUGUUAGUGUGUCG	UGAUGCACUGCCAGUUUGUGU	Translation	1	Shikimate dehydrogenase
miRn0354-5p	Solyc01g103080.2.1		3	17.787	1	24	1105	1128	GAAUAUGUUAUUAUUGUCGUUGGA	UCUGGUGAGAAUAGUGACAUAUUC	Cleavage	1	ATP-dependent RNA helicase DOB1
miRn0354-5p	Solyc03g083010.2.1		3	9.809	1	24	2288	2311	GAAUAUGUUAUUAUUGUCGUUGGA	UGUAACAACAAUAAUAACAUACUU	Cleavage	1	Hydrolase alpha/beta fold family protein
miRn0354-5p	Solyc03g118190.2.1		2.5	13.833	1	21	281	301	GAAUAUGUUAUUAUUGUCGUU	AAAGACACUAGUAACAUAUUC	Cleavage	1	Ethylene responsive transcription factor 2a
miRn0354-5p	Solyc04g049900.1.1		3	17.166	1	22	1220	1241	GAAUAUGUUAUUAUUGUCGUUG	UGGGGACAGUAAUGACAUGUUC	Cleavage	1	Mutator-like transposase-like
miRn0354-5p	Solyc04g057990.2.1		3	20.759	1	23	4481	4503	GAAUAUGUUAUUAUUGUCGUUGG	UCAAGGGGAAUAAUGACAUAUUC	Cleavage	1	mRNA 3&apos-end-processing protein YTH1
miRn0354-5p	Solyc05g008450.2.1		3	12.486	1	24	253	276	GAAUAUGUUAUUAUUGUCGUUGGA	UACUAUUACAAUGAUAAUAUAUUU	Cleavage	1	Oxidoreductase FAD/NAD(P)-binding domain protein
miRn0354-5p	Solyc05g041930.1.1		2.5	18.012	1	22	98	119	GAAUAUGUUAUUAUUGUCGUUG	UGGGGACAAUAAUGACAUGUUC	Cleavage	1	Unknown Protein
miRn0354-5p	Solyc06g007400.1.1		3	19.353	1	22	125	146	GAAUAUGUUAUUAUUGUCGUUG	UGGGGACAGUAAUGACAUGUUC	Cleavage	1	Unknown Protein
miRn0354-5p	Solyc06g059910.2.1		2	14.623	1	22	13768	13789	GAAUAUGUUAUUAUUGUCGUUG	CAACCACAACAAUAACAUAUUC	Cleavage	1	Alpha-humulene/ (-)- (E)-beta-caryophyllene synthase
miRn0354-5p	Solyc07g017380.1.1		3	21.192	1	21	743	763	GAAUAUGUUAUUAUUGUCGUU	AAUGGCAAUCAUACCAUAUUC	Cleavage	1	Mutator-like transposase
miRn0354-5p	Solyc07g017550.1.1		3	19.133	1	22	2063	2084	GAAUAUGUUAUUAUUGUCGUUG	UGGGGACAGUAAUGACAUGUUC	Cleavage	1	Receptor-like protein kinase At3g21340
miRn0354-5p	Solyc07g017840.1.1		3	22.172	1	22	131	152	GAAUAUGUUAUUAUUGUCGUUG	UGGGGACAGUAAUGACAUGUUC	Cleavage	1	Unknown Protein
miRn0354-5p	Solyc08g006930.2.1		2	10.028	1	24	358	381	GAAUAUGUUAUUAUUGUCGUUGGA	UACUACAACAACAAUAACAUAUUC	Cleavage	1	Photosystem I reaction center subunit X psaK
miRn0354-5p	Solyc08g048480.2.1		3	18.007	1	22	424	445	GAAUAUGUUAUUAUUGUCGUUG	UGGGGACACUAAUGACAUAUUC	Cleavage	1	Unknown Protein
miRn0354-5p	Solyc09g011650.2.1		3	9.86	1	21	382	402	GAAUAUGUUAUUAUUGUCGUU	AAAGAUAAUAAUAAAAUAUUC	Cleavage	1	Glutathione S-transferase
miRn0354-5p	Solyc09g025310.2.1		3	9.85	1	22	586	607	GAAUAUGUUAUUAUUGUCGUUG	UAAUGACAACAAUAACACAUUC	Cleavage	1	NAC domain protein IPR003441
miRn0354-5p	Solyc09g060190.1.1		3	17.756	1	20	133	152	GAAUAUGUUAUUAUUGUCGU	UGGACAAUAAUGACAUGUUC	Cleavage	1	Unknown Protein
miRn0354-5p	Solyc10g038050.1.1		3	17.637	1	22	785	806	GAAUAUGUUAUUAUUGUCGUUG	UAGGGACAGUAAUGACAUGUUC	Cleavage	1	Unknown Protein
miRn0354-5p	Solyc10g050410.1.1		3	16.42	1	22	854	875	GAAUAUGUUAUUAUUGUCGUUG	UGGGGACAGUAAUGACAUGUUC	Cleavage	1	Mutator-like transposase
miRn0354-5p	Solyc11g065970.1.1		3	15.245	1	23	557	579	GAAUAUGUUAUUAUUGUCGUUGG	UCUACCACAAUGCUAACAUGUUC	Translation	1	Laccase
miRn0354-5p	Solyc11g068850.1.1		3	21.847	1	21	968	988	GAAUAUGUUAUUAUUGUCGUU	AAUGGCAAUCAUACCAUAUUC	Cleavage	1	Mutator-like transposase
miRn0354-5p	Solyc12g015960.1.1		2.5	18.087	1	22	74	95	GAAUAUGUUAUUAUUGUCGUUG	UGGGGACAAUAAUGACAUGUUC	Cleavage	1	Unknown Protein
miRn0355-5p	Solyc01g007790.2.1		2	15.938	1	24	612	635	AUUGUUAUAGUUGGACUAAAGCAU	AGGCUUUAGUUCAAUUGUAGCAAU	Cleavage	1	UPF0554 protein C2orf43 homolog
miRn0355-5p	Solyc01g008600.2.1		3	21.203	1	21	1812	1832	AUUGUUAUAGUUGGACUAAAG	UUUUAGUUCCGCAAUAACAAU	Translation	1	Zinc finger CCCH domain-containing protein 53
miRn0355-5p	Solyc01g096320.2.1		3	12.548	1	24	507	530	AUUGUUAUAGUUGGACUAAAGCAU	AUACUUAAAUCCAAUUAUGACAAU	Cleavage	1	Homeobox leucine zipper protein
miRn0355-5p	Solyc02g063030.2.1		3	10.331	1	24	430	453	AUUGUUAUAGUUGGACUAAAGCAU	AUCUUUUAGAUCAAAUGUAACAAU	Translation	1	LuxR family transcriptional regulator
miRn0355-5p	Solyc04g025870.2.1		3	15.928	1	21	1230	1250	AUUGUUAUAGUUGGACUAAAG	UUUUUGUCCAACCGUGACAAU	Translation	1	AP-1 complex subunit gamma-1
miRn0355-5p	Solyc05g050770.2.1		3	16.973	1	23	1087	1109	AUUGUUAUAGUUGGACUAAAGCA	UGAUUUGGGCCAACGAUAAUAAU	Translation	1	Serine carboxypeptidase 1
miRn0355-5p	Solyc06g062900.2.1		2.5	17.907	1	20	719	738	AUUGUUAUAGUUGGACUAAA	UAUAGUUCAACUAUAACAAG	Cleavage	1	Transcription initiation factor TFIID subunit 12
miRn0355-5p	Solyc07g063100.2.1		3	10.123	1	20	2017	2036	AUUGUUAUAGUUGGACUAAA	UUUAGUUUGAUCAUAACAAU	Translation	1	Proton pump interactor 1
miRn0355-5p	Solyc12g008500.1.1		3	7.252	1	23	90	112	AUUGUUAUAGUUGGACUAAAGCA	UAUUUUACUUCAACUAAAACAAU	Cleavage	1	Receptor like kinase, RLK
miRn0355-5p	Solyc12g019140.1.1		3	22.163	1	24	30	53	AUUGUUAUAGUUGGACUAAAGCAU	AUUGUUUUGUUUAAAUAUAACAAU	Translation	1	Polygalacturonase
miRn0361-3p	Solyc01g110700.2.1		2.5	15.964	1	20	31914	31933	UAACGGAUGACAUAGAUGAG	AUUAUUUAUGUCAUUCGUUA	Cleavage	1	Unknown Protein
miRn0361-3p	Solyc01g111180.2.1		2.5	15.964	1	20	2203	2222	UAACGGAUGACAUAGAUGAG	AUUAUUUAUGUCAUUCGUUA	Cleavage	1	Unknown Protein
miRn0361-3p	Solyc08g080380.2.1		2	19.604	1	20	1578	1597	UAACGGAUGACAUAGAUGAG	CUUAUCUGUGUUAUCCGUUG	Cleavage	1	Cytochrome P450
miRn0361-3p	Solyc11g005610.1.1		2.5	17.739	1	20	1065	1084	UAACGGAUGACAUAGAUGAG	CUCAUCUAUGCCAUUUGUUG	Translation	1	GRAS family transcription factor
miRn0362-5p	Solyc02g076750.1.1		2.5	11.531	1	21	91	111	AUAUGAUCUGUUUAAUAGUGA	UCAAUAUUAAACAGAUCAAAU	Cleavage	1	Cathepsin B-like cysteine proteinase
miRn0362-5p	Solyc03g044510.2.1		3	12.855	1	20	344	362	AUAUGAUCUGUUUAAUAGUG	CACUAUUAAAUAG-UCAUAU	Cleavage	1	Unknown Protein
miRn0362-5p	Solyc03g111030.2.1		1.5	6.872	1	20	330	349	AUAUGAUCUGUUUAAUAGUG	CAUUAUUAAACAAAUCAUAU	Cleavage	1	Genomic DNA chromosome 5 P1 clone MXI22
miRn0362-5p	Solyc06g009200.2.1		3	14.46	1	20	1321	1340	AUAUGAUCUGUUUAAUAGUG	CAUUAUUAAUCAAAUCAUGU	Translation	1	Polygalacturonase
miRn0362-5p	Solyc07g020800.2.1		3	12.747	1	22	508	529	AUAUGAUCUGUUUAAUAGUGAU	AUCGCUAUCUAGCAGAUCAUAU	Cleavage	1	Rac-like GTP-binding protein 4
miRn0363-5p	Solyc00g195360.1.1		1	6.565	1	24	757	780	UUUAGAUUGGUUGGUUCGCUCACA	UGUGAGCGAACCAACCAAUCUAAC	Cleavage	1	Serine/threonine-protein phosphatase 7 long form homolog
miRn0363-5p	Solyc02g072100.2.1		2.5	18.35	1	24	567	590	UUUAGAUUGGUUGGUUCGCUCACA	UUUGAGCGAACCAACAAAUCUGAC	Translation	1	Ubiquitin domain containing 1
miRn0363-5p	Solyc03g006020.2.1		3	19.887	1	24	846	869	UUUAGAUUGGUUGGUUCGCUCACA	UCUAAGCGAGCCAACUAAUUUGAU	Cleavage	1	Ubiquitin domain containing 1
miRn0363-5p	Solyc05g054600.2.1		3	19.966	1	20	1139	1158	UUUAGAUUGGUUGGUUCGCU	AGCGAGCUAGCCAGUUUAGA	Cleavage	1	Methionyl-tRNA synthetase
miRn0363-5p	Solyc05g056350.2.1		3	10.799	1	20	1897	1916	UUUAGAUUGGUUGGUUCGCU	AGAAAACUAACUAAUCUAAA	Cleavage	1	Cleft lip and palate associated transmembrane protein-like
miRn0369-5p	Solyc01g096010.2.1		3	3.23	1	21	31	51	UUGAAGAUGGUAGAAAAUUAA	UCAAUUCUCUACCCUCUUCAA	Cleavage	1	Unknown Protein
miRn0369-5p	Solyc01g110700.2.1		3	21.694	1	22	69850	69871	UUGAAGAUGGUAGAAAAUUAAU	AGUAAUUUUCUAUCCUUUUUAG	Cleavage	1	Unknown Protein
miRn0369-5p	Solyc01g111180.2.1		3	21.694	1	22	40139	40160	UUGAAGAUGGUAGAAAAUUAAU	AGUAAUUUUCUAUCCUUUUUAG	Cleavage	1	Unknown Protein
miRn0369-5p	Solyc05g050780.2.1		3	11.42	1	22	1365	1386	UUGAAGAUGGUAGAAAAUUAAU	AAUAAUUUUUUAUCAUUUUAAA	Cleavage	1	Serine carboxypeptidase 1
miRn0369-5p	Solyc05g052510.2.1		3	14.482	1	21	5449	5469	UUGAAGAUGGUAGAAAAUUAA	UUAAUUUUCUUCAGUUUUCAA	Translation	1	Clathrin heavy chain
miRn0369-5p	Solyc06g062730.1.1		3	16.068	1	20	345	364	UUGAAGAUGGUAGAAAAUUA	UGAUUUUCCAUUAUCUUUAA	Cleavage	1	Heterogeneous nuclear ribonucleoprotein A3
miRn0369-5p	Solyc06g072790.2.1		3	19.679	1	22	1904	1925	UUGAAGAUGGUAGAAAAUUAAU	AGUAAGUUUCUUCCAUUUUCAG	Translation	1	RING finger protein
miRn0369-5p	Solyc07g040950.2.1		3	19.711	1	20	51	70	UUGAAGAUGGUAGAAAAUUA	AAUUUUUCAACCAUCUUCAA	Cleavage	1	Glyoxalase
miRn0369-5p	Solyc08g078780.2.1		3	21.78	1	20	524	543	UUGAAGAUGGUAGAAAAUUA	UAAUUUUUUGCCUUCUUUAG	Cleavage	1	AT5g47580/MNJ7_17
miRn0369-5p	Solyc11g006590.1.1		2.5	18.035	1	20	654	673	UUGAAGAUGGUAGAAAAUUA	UGAUUUUUUUCCAUCUUUAA	Translation	1	Cytochrome P450
miRn0369-5p	Solyc11g013440.1.1		3	9.609	1	20	28	46	UUGAAGAUGGUAGAAAAUUA	CAAUUUUC-ACCAUCUUCAA	Cleavage	1	Eukaryotic translation initiation factor 3 subunit 5
miRn0369-5p	Solyc11g030860.1.1		3	19.947	1	20	327	346	UUGAAGAUGGUAGAAAAUUA	UAGUUCUUUAGCAUCUUCAA	Translation	1	RNA-dependent RNA polymerase
miRn0369-5p	Solyc11g071280.1.1		3	21.498	1	20	591	610	UUGAAGAUGGUAGAAAAUUA	UGAUUUUCAACUAUCUUCAU	Cleavage	1	Branched-chain amino acid aminotransferase like protein
miRn0369-5p	Solyc11g072590.1.1		3	17.318	1	20	2250	2269	UUGAAGAUGGUAGAAAAUUA	UGAUUCUCGACCAUCUUUAA	Cleavage	1	CCR4-NOT transcription complex subunit 4
miRn0370-5p	Solyc03g096000.2.1		2.5	18.925	1	20	848	867	UGAUGCAAGUGAUGCAGGGC	ACGCUGCAUCAUUUGCAUCA	Cleavage	1	Clathrin heavy chain
miRn0370-5p	Solyc04g071680.1.1		3	23.772	1	20	2200	2219	UGAUGCAAGUGAUGCAGGGC	GCGUUGUGUUACUUGCAUCA	Cleavage	1	Receptor like kinase, RLK
miRn0370-5p	Solyc04g071880.2.1		2.5	17.246	1	21	1732	1752	UGAUGCAAGUGAUGCAGGGCC	GGAUCUGCAGCACUUGCAUCA	Cleavage	1	V-type H (+)-translocating pyrophosphatase
miRn0370-5p	Solyc07g008600.1.1		3	14.41	1	20	674	693	UGAUGCAAGUGAUGCAGGGC	UUCCUUCAUCACUUGUAUCA	Cleavage	1	LRR receptor-like serine/threonine-protein kinase, RLP
miRn0370-5p	Solyc10g049580.1.1		3	9.864	1	20	497	516	UGAUGCAAGUGAUGCAGGGC	CUCCUGCGCCACUUGCAUCA	Cleavage	1	Unknown Protein
miRn0372-3p	Solyc01g110700.2.1		3	20.676	1	24	59842	59865	AGUGGUCAAUGAAGUGGUUGAGAA	UUAGUAGCCACUUCGUUGGUUACU	Cleavage	1	Unknown Protein
miRn0372-3p	Solyc01g111180.2.1		3	20.676	1	24	30131	30154	AGUGGUCAAUGAAGUGGUUGAGAA	UUAGUAGCCACUUCGUUGGUUACU	Cleavage	1	Unknown Protein
miRn0372-3p	Solyc02g071040.2.1		3	16.691	1	20	3387	3406	AGUGGUCAAUGAAGUGGUUG	CAACCACUUCACUGAGCAUU	Translation	1	Glycogen synthase
miRn0372-3p	Solyc05g052500.2.1		3	19.359	1	24	1844	1867	AGUGGUCAAUGAAGUGGUUGAGAA	UCUUCAAUCACUUCAUUGGUCAGU	Cleavage	1	Dehydration-responsive family protein
miRn0372-3p	Solyc09g037140.1.1		3	13.756	1	23	26	48	AGUGGUCAAUGAAGUGGUUGAGA	UUGUAACUAAUUCCUUGACCACU	Translation	1	Unknown Protein
miRn0372-3p	Solyc09g098550.2.1		2.5	21.282	1	20	164	183	AGUGGUCAAUGAAGUGGUUG	CAACUACUUUGUUGACUGCU	Cleavage	1	UBX domain-containing protein
miRn0372-3p	Solyc10g018400.1.1		2.5	13.105	1	20	2	21	AGUGGUCAAUGAAGUGGUUG	UGACCUCUUCAUUGGCCACU	Cleavage	1	Unknown Protein
miRn0372-3p	Solyc10g083920.1.1		3	11.455	1	20	618	637	AGUGGUCAAUGAAGUGGUUG	UAAACGCUUUAUUGAUCACU	Cleavage	1	Serine/threonine-protein phosphatase 2A 56 kDa regulatory subunit delta isoform
miRn0373-5p	Solyc01g090590.2.1		2	24.721	1	21	1327	1347	UGGAGAAGCAGGGCACGUGCA	UGCAUGUGCCCAGCUUCUUCA	Translation	1	Os11g0109966 protein
miRn0373-5p	Solyc03g115850.2.1	Yes	2	11.725	1	20	693	712	UGGAGAAGCAGGGCACGUGC	CCACGUGCACUGCUUCUCCA	Cleavage	1	NAC domain protein IPR003441
miRn0373-5p	Solyc06g069710.2.1	Yes	2	5.692	1	20	624	643	UGGAGAAGCAGGGCACGUGC	CCACGUGCACUGCUUCUCCA	Cleavage	1	NAC domain protein IPR003441
miRn0373-5p	Solyc07g062840.2.1	Yes	0.5	14.574	1	20	714	733	UGGAGAAGCAGGGCACGUGC	GCACGUGCCCUGUUUCUCCA	Cleavage	1	NAC domain protein IPR003441
miRn0373-5p	Solyc07g066330.2.1	Yes	1	9.988	1	20	752	771	UGGAGAAGCAGGGCACGUGC	GCAAGUGCCCUGCUUCUCCA	Cleavage	1	NAC domain protein IPR003441
miRn0373-5p	Solyc11g066150.1.1	Yes	2.5	14.503	1	20	311	330	UGGAGAAGCAGGGCACGUGC	UCGCAUGCCCUGCUUCUCCA	Cleavage	1	Bifunctional polymyxin resistance protein ArnA
miRn0374-5p	Solyc01g087340.2.1		3	18.172	1	22	69	90	AGACUCAUAUUGUCAAGUAGGA	UUUUGCUAGACAAUUUGAGUCU	Cleavage	1	Protein binding protein
miRn0374-5p	Solyc03g005800.2.1		2.5	13.355	1	22	228	248	AGACUCAUAUUGUCAAGUAGGA	UGCUACU-GAUAAUAUGAGUCU	Cleavage	1	UDP-N-acetylglucosamine transferase subunit ALG14
miRn0374-5p	Solyc11g073190.1.1		3	15.999	1	20	182	201	AGACUCAUAUUGUCAAGUAG	CUACUUGUCAGUAUGAGGCU	Cleavage	1	UDP-galactose transporter 5
miRn0378-5p	Solyc00g304630.1.1		3	8.234	1	21	574	594	AUAAGUAGAUACGUAAAUUUU	AAAAUUUCAGUAUUUAUUUAU	Cleavage	1	Ulp1 protease family C-terminal catalytic domain containing protein
miRn0378-5p	Solyc01g110700.2.1		1.5	12.747	1	24	177543	177567	AUAAGUAGAUACGUAAAUUU-UAUA	UAUACAAAUUUAAGUGUCUACUUAU	Cleavage	2	Unknown Protein
miRn0378-5p	Solyc01g110700.2.1		2.5	12.57	1	24	17944	17968	AUAAGUAGAUACGUAAAUUU-UAUA	UAUACAAAUUUAAGUGUCUAUUUGU	Cleavage	2	Unknown Protein
miRn0378-5p	Solyc01g111180.2.1		1.5	12.747	1	24	147832	147856	AUAAGUAGAUACGUAAAUUU-UAUA	UAUACAAAUUUAAGUGUCUACUUAU	Cleavage	1	Unknown Protein
miRn0378-5p	Solyc03g032050.2.1		3	16.804	1	24	1442	1465	AUAAGUAGAUACGUAAAUUUUAUA	UUUAAAAUUUACGGAUCUAAUUGU	Translation	1	Genomic DNA chromosome 5 TAC clone K2A18
miRn0378-5p	Solyc03g113880.2.1		3	14.889	1	23	994	1016	AUAAGUAGAUACGUAAAUUUUAU	GUGAACUCUACGUAUCUAUUUGU	Cleavage	1	Endonuclease III
miRn0378-5p	Solyc07g014670.2.1		3	9.518	1	24	1856	1880	AUAAGUAGAUACGUAAAUUU-UAUA	UAUAUAAAUUUAAGUGUUUAUUUGU	Cleavage	1	Cytochrome P450
miRn0378-5p	Solyc07g045080.2.1		3	10.671	1	24	1130	1153	AUAAGUAGAUACGUAAAUUUUAUA	UAGACAAUGUAUGUAUCUAUUUAU	Cleavage	1	Alcohol dehydrogenase zinc-containing
miRn0378-5p	Solyc07g045090.2.1		3	15.31	1	24	1197	1220	AUAAGUAGAUACGUAAAUUUUAUA	UAGACAAUCUAUGUAUCUAUUUAU	Cleavage	1	Alcohol dehydrogenase zinc-binding domain protein
miRn0378-5p	Solyc08g007220.2.1		3	17.336	1	24	1114	1137	AUAAGUAGAUACGUAAAUUUUAUA	UGUAAAAUUUAGAUGUUUACUUAU	Cleavage	1	Nuclear RNA binding protein
miRn0378-5p	Solyc10g045700.1.1		2	13.094	1	20	22	41	AUAAGUAGAUACGUAAAUUU	GAAUUUAUGUAUCUGUUUAU	Cleavage	1	Mutator-like transposase
miRn0378-5p	Solyc11g007370.1.1		2.5	8.706	1	23	99	121	AUAAGUAGAUACGUAAAUUUUAU	AAGAAAUUUUCAUAUUUACUUAU	Cleavage	1	UDP-glucosyltransferase
miRn0378-5p	Solyc12g014540.1.1		3	12.593	1	23	2246	2268	AUAAGUAGAUACGUAAAUUUUAU	AUGAGGUUUAUUUGUCUACUUAU	Cleavage	1	Lysine-specific demethylase 5C
miRn0378-5p	Solyc12g019720.1.1		3	19.129	1	20	979	998	AUAAGUAGAUACGUAAAUUU	GAAUUUAUGUAUCUAUUCAU	Cleavage	1	Mutator-like transposase
miRn0382-5p	Solyc02g072070.2.1		3	18.346	1	21	677	697	UUGCGGAUAGGUGCAAGGCAG	UUGCCUUGUACAUAUCCUCAA	Translation	1	Receptor-like kinase
miRn0383-3p	Solyc01g006960.2.1		3	17.824	1	24	4085	4108	AUUGGAGCAAGUAAGAUUCACGUU	GAUAUGAAUUUAAUUUGUUUCAAU	Cleavage	1	Transport protein particle subunit trs85-2
miRn0383-3p	Solyc03g095360.2.1		3	20.875	1	20	537	556	AUUGGAGCAAGUAAGAUUCA	UGAAUCUGACUUGUUUCAAG	Cleavage	1	Alcohol dehydrogenase zinc-binding
miRn0383-3p	Solyc04g072790.1.1		3	13.002	1	21	3105	3125	AUUGGAGCAAGUAAGAUUCAC	GUCAAUCUUACUUGCUUCCAU	Cleavage	1	Cellulose synthase
miRn0383-3p	Solyc05g012070.2.1		2.5	15.083	1	20	2003	2022	AUUGGAGCAAGUAAGAUUCA	UGGAUUUUACUUGUUUUAAU	Cleavage	1	Alpha-1 4-glucan-protein synthase
miRn0383-3p	Solyc06g083230.2.1		3	22.92	1	24	615	638	AUUGGAGCAAGUAAGAUUCACGUU	AUUGUGAGUCUUGCUUGCUUCCAU	Cleavage	1	GTP cyclohydrolase I
miRn0383-3p	Solyc07g054590.1.1		3	12.772	1	21	676	696	AUUGGAGCAAGUAAGAUUCAC	GGGAAUCUUUCUUGUUCUAAU	Cleavage	1	F-box family protein
miRn0383-3p	Solyc07g064670.2.1		3	14.701	1	24	78	101	AUUGGAGCAAGUAAGAUUCACGUU	AUUGUGGGUCUUAUUUUCUUCAAU	Cleavage	1	Beta-1 3-galactosyltransferase 6
miRn0383-3p	Solyc08g006500.2.1		3	15.329	1	21	2456	2475	AUUGGAGCAAGUAAGAUUCAC	GUGAAUCU-ACUUGUUCCGAU	Cleavage	1	Glutamate-gated kainate-type ion channel receptor subunit GluR5
miRn0383-3p	Solyc08g068500.1.1		3	15.14	1	24	67	90	AUUGGAGCAAGUAAGAUUCACGUU	AGUUGGAAUCUUUCUUGUUCUAAU	Cleavage	1	F-box family protein
miRn0383-3p	Solyc08g079740.2.1		3	17.639	1	21	1066	1086	AUUGGAGCAAGUAAGAUUCAC	GUGAAUCUUACAUAUUUCAAU	Translation	1	Receptor like kinase, RLK
miRn0383-3p	Solyc11g050810.1.1		1.5	14.868	1	21	552	572	AUUGGAGCAAGUAAGAUUCAC	GUCAAUCUUACUUGCUUCAAU	Cleavage	1	Cellulose synthase-7
miRn0384-3p	Solyc05g026160.2.1		3	17.622	1	24	65	87	UAAAGAUAUGACACAUGAGCCCAA	UUAGGCU-AGGUGUCAUAUCUUUA	Cleavage	1	Unknown Protein
miRn0384-3p	Solyc12g088700.1.1		3	14.53	1	22	1153	1174	UAAAGAUAUGACACAUGAGCCC	GAGCUCAAGUGCCAUGUUUUUA	Translation	1	UDP-glucosyltransferase family 1 protein
miRn0387-3p	Solyc01g068200.2.1		3	20.643	1	21	224	244	AAUUUGUGAGACUCUACAAGA	UCCUGAAGAGUCUCAUAAGUU	Cleavage	1	Abscisic acid insensitive 8 homologue
miRn0387-3p	Solyc03g043890.2.1		3	12.677	1	21	531	551	AAUUUGUGAGACUCUACAAGA	UCUUGAAGAAUCUUAUAAAUU	Cleavage	1	1-aminocyclopropane-1-carboxylate synthase
miRn0387-3p	Solyc06g073760.2.1		3	12.153	1	20	1546	1565	AAUUUGUGAGACUCUACAAG	UUUGUGGAGUCAAACAAAUU	Translation	1	Beta-D-glucosidase
miRn0387-3p	Solyc09g007550.2.1		3	16.997	1	20	918	937	AAUUUGUGAGACUCUACAAG	CUGUUGGAGUUUCACAAAUU	Cleavage	1	Zinc finger family protein
miRn0387-3p	Solyc10g081510.1.1		3	18.556	1	20	637	656	AAUUUGUGAGACUCUACAAG	GAUCUAGAGUCUCACAAAUU	Cleavage	1	5-methyltetrahydropteroyltriglutamate--homocysteine methyltransferase
miRn0388-5p	Solyc02g085400.2.1		3	17.355	1	20	953	972	UCAGUGAAUGUUGCGGAGUG	UGCUUCGCAACGUUUACUGG	Cleavage	1	Os01g0786800 protein
miRn0388-5p	Solyc06g066580.2.1		2.5	16.121	1	20	819	838	UCAGUGAAUGUUGCGGAGUG	CAUUCCCCAACAAUCACUGA	Cleavage	1	BHLH transcription factor-like protein
miRn0393-3p	Solyc01g110700.2.1		3	16.604	1	21	183636	183656	AAAGGGGAGGGAUAACCGGAG	CUCCUGUUGUCCUUUUCCUUU	Cleavage	1	Unknown Protein
miRn0393-3p	Solyc01g111180.2.1		3	16.604	1	21	153925	153945	AAAGGGGAGGGAUAACCGGAG	CUCCUGUUGUCCUUUUCCUUU	Cleavage	1	Unknown Protein
miRn0393-3p	Solyc02g014530.2.1		3	12.901	1	21	2490	2510	AAAGGGGAGGGAUAACCGGAG	UUUCAGUUAUUCCUUCCUUUU	Cleavage	1	Glycerophosphoryl diester phosphodiesterase family protein
miRn0393-3p	Solyc04g080370.2.1		3	19.748	1	21	655	675	AAAGGGGAGGGAUAACCGGAG	CUCUGGUUAUUCUUCCCCAUU	Cleavage	1	Cbs domain containing protein expressed
miRn0393-3p	Solyc07g042970.2.1		3	20.924	1	21	265	285	AAAGGGGAGGGAUAACCGGAG	UUCCGGUUAUCCUCCCCCAUU	Cleavage	1	Regulator of chromosome condensation domain-containing protein
miRn0395-3p	Solyc01g086840.1.1		3	13.649	1	22	502	523	UACAUGCAGUUGUUGGACCAUU	GAUGGUACAACUGUUGCAUGUA	Translation	1	Thaumatin-like protein
miRn0395-3p	Solyc05g048770.2.1		3	16.715	1	23	1012	1034	UACAUGCAGUUGUUGGACCAUUU	AGCUGGUCCAUCUUCUGCAUGUA	Translation	1	N (4)-(beta-N-acetylglucosaminyl)-L-asparaginase
miRn0395-3p	Solyc10g054750.1.1		2.5	23.224	1	23	240	262	UACAUGCAGUUGUUGGACCAUUU	GGGUGGUCUAACAAUUCCAUGUA	Cleavage	1	Auxin-induced SAUR-like protein
miRn0397-3p	Solyc01g011090.2.1		3	13.922	1	24	3394	3417	AUAAAACUUGUGGUCUUAAACGUG	CAUGUUUAAGAUCACAAGAUUUAA	Cleavage	1	Phospholipid-transporting ATPase
miRn0397-3p	Solyc01g086730.2.1		3	14.639	1	22	157	178	AUAAAACUUGUGGUCUUAAACG	UGUUUUAGGUCACAGGUUUUGU	Cleavage	1	DUF803 domain membrane protein
miRn0397-3p	Solyc05g006730.2.1		0	14.587	1	24	901	924	AUAAAACUUGUGGUCUUAAACGUG	CACGUUUAAGACCACAAGUUUUAU	Cleavage	1	Glutathione S-transferase 3
miRn0398-3p	Solyc01g016380.2.1		3	21.249	1	22	119	140	GAAGGGGAGAUAGAUGAAGUUA	UCAUUUCACUUGUCUUCCCUUC	Cleavage	1	Os06g0207500 protein
miRn0398-3p	Solyc01g016390.2.1		3	21.249	1	22	1361	1382	GAAGGGGAGAUAGAUGAAGUUA	UCAUUUCACUUGUCUUCCCUUC	Cleavage	1	Os06g0207500 protein
miRn0398-3p	Solyc02g092660.2.1		3	19.577	1	22	1157	1178	GAAGGGGAGAUAGAUGAAGUUA	UGAGUUUAUCUAUCGCUCCUUC	Cleavage	1	Major facilitator superfamily domain-containing protein
miRn0398-3p	Solyc03g120840.1.1		3	21.233	1	20	49	68	GAAGGGGAGAUAGAUGAAGU	ACUUCCUCUGUUUCUUCUUC	Cleavage	1	Ethylene-responsive transcription factor 4
miRn0398-3p	Solyc04g050930.2.1		2.5	10.467	1	20	121	140	GAAGGGGAGAUAGAUGAAGU	CCUUCAUCCAUUUCCCCUUC	Cleavage	1	Violaxanthin de-epoxidase
miRn0398-3p	Solyc04g081230.2.1		2.5	15.234	1	20	1035	1054	GAAGGGGAGAUAGAUGAAGU	ACUUUAUCGGUCUUCCCUUC	Cleavage	1	L (3)82Fd isoform G
miRn0398-3p	Solyc05g023910.1.1		3	3.577	1	20	155	174	GAAGGGGAGAUAGAUGAAGU	CCUUCGUCUUUCUCCCCUUU	Translation	1	Unknown Protein
miRn0398-3p	Solyc06g009670.2.1		3	15.769	1	20	473	492	GAAGGGGAGAUAGAUGAAGU	ACAUCAUCUACCUCUUCUUC	Translation	1	DNAJ heat shock N-terminal domain-containing protein
miRn0398-3p	Solyc07g005400.2.1		3	14.824	1	23	16	38	GAAGGGGAGAUAGAUGAAGUUAG	UUCAUUUCUUCUAUCUUUCUUUC	Cleavage	1	Transcription factor
miRn0398-3p	Solyc07g005890.2.1		2.5	15.401	1	20	1190	1209	GAAGGGGAGAUAGAUGAAGU	ACUUUAUCUAGUUUCCCUUC	Translation	1	ATP-dependent RNA helicase
miRn0398-3p	Solyc07g047750.2.1		2.5	9.712	1	21	939	959	GAAGGGGAGAUAGAUGAAGUU	AACUUCAUCCAUCUUCCUUUU	Cleavage	1	Unknown Protein
miRn0398-3p	Solyc08g008490.2.1		2.5	9.302	1	20	2060	2079	GAAGGGGAGAUAGAUGAAGU	CCUUCAACUGUCUCCCCUUC	Cleavage	1	WD-40 repeat family protein
miRn0398-3p	Solyc08g008530.1.1		2.5	7.802	1	20	73	92	GAAGGGGAGAUAGAUGAAGU	ACUUCGCCUAUUUUCCCUUC	Cleavage	1	Aldolase
miRn0398-3p	Solyc09g030450.2.1		3	4.415	1	23	982	1004	GAAGGGGAGAUAGAUGAAGUUAG	UUAAAUUCAUUGAUCUCUCCUUC	Cleavage	1	Receptor like kinase, RLK
miRn0398-3p	Solyc11g010250.1.1		3	5.426	1	21	126	146	GAAGGGGAGAUAGAUGAAGUU	AAUUUCAUCUAUUCCUUCUUC	Cleavage	1	Avr9/Cf-9 rapidly elicited protein 75
miRn0398-3p	Solyc11g056640.1.1		2	8.477	1	23	88	110	GAAGGGGAGAUAGAUGAAGUUAG	UUCACUUCAUCAGUUUCCCCUUC	Cleavage	1	Unknown Protein
miRn0399-5p	Solyc00g006590.1.1		3	13.571	1	23	30	52	AAUGUUUGAUUUGAUUGUUAGUU	AGGUAACAAGUUGAUCAAACAUU	Cleavage	1	Unknown Protein
miRn0399-5p	Solyc01g008230.2.1		2.5	9.065	1	20	42	61	AAUGUUUGAUUUGAUUGUUA	UAAAAAUCAAAUAAAAUAUU	Cleavage	1	TCP family transcription factor
miRn0399-5p	Solyc01g087260.2.1		1.5	6.628	1	23	2752	2774	AAUGUUUGAUUUGAUUGUUAGUU	AAAUAACAAUCAAAAUAAACAUU	Translation	1	Carotenoid cleavage dioxygenase 1B
miRn0399-5p	Solyc02g084670.2.1		2.5	15.136	1	22	811	832	AAUGUUUGAUUUGAUUGUUAGU	AGUAAAGAUCAAAUCAAACAUG	Cleavage	1	Dehydration-responsive family protein
miRn0399-5p	Solyc05g054590.2.1		2.5	13.849	1	23	348	370	AAUGUUUGAUUUGAUUGUUAGUU	GGUUAACAAUCAAGACAAAUGUU	Translation	1	Bifunctional polymyxin resistance protein ArnA
miRn0399-5p	Solyc06g011400.2.1		2.5	16.151	1	20	1067	1086	AAUGUUUGAUUUGAUUGUUA	UAAUAAUGACAUCAAACAUU	Translation	1	ATP-dependent chaperone ClpB
miRn0399-5p	Solyc06g072120.2.1		2	6.434	1	23	368	390	AAUGUUUGAUUUGAUUGUUAGUU	AAGUAACAAUCAAAAUAAAUAUU	Translation	1	40S ribosomal protein SA
miRn0399-5p	Solyc07g005100.2.1		3	12.173	1	23	886	908	AAUGUUUGAUUUGAUUGUUAGUU	GACUUAUAAUCAAAUCAAAAAUU	Cleavage	1	Chitinase-like protein
miRn0399-5p	Solyc07g065040.2.1		2	17.151	1	20	1201	1220	AAUGUUUGAUUUGAUUGUUA	UGUCAAUCAAAUCAGACAUU	Cleavage	1	Transcription initiation factor TFIID subunit 6
miRn0399-5p	Solyc09g011380.2.1		2.5	8.038	1	22	1291	1312	AAUGUUUGAUUUGAUUGUUAGU	AGUAAUAAUCCAAUUGAACAUU	Cleavage	1	BEL1-like homeodomain protein 9
miRn0399-5p	Solyc11g072660.1.1		2	15.884	1	23	842	864	AAUGUUUGAUUUGAUUGUUAGUU	AACUGACAUUCAAAUCAGACAUU	Cleavage	1	Receptor protein kinase-like protein
miRn0400-3p	Solyc00g050430.2.1		3	17.895	1	21	1208	1228	AUUUCGAUCAAAGUUUGGAUA	UGUCUAAACUGUGAUUGAAGU	Translation	1	BHLH transcription factor
miRn0400-3p	Solyc01g105140.2.1		2.5	20.152	1	23	602	624	AUUUCGAUCAAAGUUUGGAUAUA	UAAGUCCAGACUAUGAUCGAGAU	Translation	1	RNA-binding protein
miRn0400-3p	Solyc02g071740.2.1		3	13.803	1	20	59	78	AUUUCGAUCAAAGUUUGGAU	AUCCUAAAUUUGGUUGAAAU	Cleavage	1	Protein-tyrosine kinase 6
miRn0400-3p	Solyc05g024500.2.1		3	14.89	1	24	138	161	AUUUCGAUCAAAGUUUGGAUAUAU	ACAUAUUUCAAUUUUGAUUGAAAU	Cleavage	1	Unknown Protein
miRn0400-3p	Solyc06g082880.1.1		3	13.115	1	24	417	440	AUUUCGAUCAAAGUUUGGAUAUAU	AUCUAUUCAAACUUUUCUUGAAAU	Translation	1	Pentatricopeptide repeat-containing protein
miRn0402-5p	Solyc01g057390.2.1		3	10.703	1	23	95	117	UUUCAUUUUGUUGUUGGAUAUUU	AGAUAUUCAACAUUCAAAUGAAA	Translation	1	Unknown Protein
miRn0402-5p	Solyc02g077110.2.1		2.5	12.145	1	23	1265	1287	UUUCAUUUUGUUGUUGGAUAUUU	AAUGGUUCAACAACAAAAUGGAA	Cleavage	1	Lipase-like protein
miRn0402-5p	Solyc03g034020.2.1		3	11.199	1	23	904	926	UUUCAUUUUGUUGUUGGAUAUUU	ACAUGUCCAACAACGAGAAGAAA	Cleavage	1	U-box domain-containing protein 5
miRn0402-5p	Solyc03g043860.2.1		3	7.898	1	23	721	743	UUUCAUUUUGUUGUUGGAUAUUU	AAUUAUUUAGAAACAAAGUGAAA	Cleavage	1	Nudix hydrolase 1
miRn0402-5p	Solyc04g010080.2.1		3	14.241	1	23	819	841	UUUCAUUUUGUUGUUGGAUAUUU	AGAUGUCCAACAAGAAGGUGAAG	Translation	1	ATP-binding domain-containing protein 4
miRn0402-5p	Solyc04g024550.1.1		3	10.953	1	23	555	577	UUUCAUUUUGUUGUUGGAUAUUU	AGAGAUUCAACAACAAAAAGAAA	Cleavage	1	Ycf2
miRn0402-5p	Solyc04g047860.1.1		3	9.38	1	23	29	51	UUUCAUUUUGUUGUUGGAUAUUU	AAAUUACCAAAAACAAAAUGAAA	Cleavage	1	Unknown Protein
miRn0402-5p	Solyc05g018750.2.1		3	17.948	1	23	2148	2170	UUUCAUUUUGUUGUUGGAUAUUU	GGAUAGCCAACAACAGAGUGAGG	Cleavage	1	Hydroxyproline-rich glycoprotein family protein-like
miRn0402-5p	Solyc06g017970.2.1		2.5	15.343	1	20	5043	5062	UUUCAUUUUGUUGUUGGAUA	UAUCCAACAGCGCAAUGGAA	Cleavage	1	Ubiquitin carboxyl-terminal hydrolase
miRn0402-5p	Solyc06g035450.2.1		2.5	7.045	1	23	125	147	UUUCAUUUUGUUGUUGGAUAUUU	AGCUAUCCAAGAAAAAAAUGAAG	Translation	1	ATP-dependent RNA helicase
miRn0402-5p	Solyc07g062670.1.1		3	8.185	1	21	7	27	UUUCAUUUUGUUGUUGGAUAU	ACAUUUAGCAACAAAAUGGAA	Cleavage	1	Unknown Protein
miRn0402-5p	Solyc07g065310.2.1		3	10.794	1	22	2248	2269	UUUCAUUUUGUUGUUGGAUAUU	GAUUUCCAAAAAUGAAAUGAAA	Cleavage	1	Magnesium and cobalt efflux protein corC
miRn0402-5p	Solyc08g005170.2.1		2.5	14.748	1	20	912	931	UUUCAUUUUGUUGUUGGAUA	UGUUCAGCAGCAAAAUGAGA	Cleavage	1	Heat stress transcription factor A3
miRn0402-5p	Solyc08g005440.2.1		3	15.101	1	21	1708	1728	UUUCAUUUUGUUGUUGGAUAU	AUGUUCAAUGACAAAGUGGAA	Cleavage	1	Cc-nbs-lrr, resistance protein
miRn0402-5p	Solyc10g047620.1.1		3	19.198	1	22	187	208	UUUCAUUUUGUUGUUGGAUAUU	AUUAUGCAACAACAAAGUGAUA	Cleavage	1	Ulp1 protease family C-terminal catalytic domain containing protein
miRn0402-5p	Solyc11g011030.1.1		3	19.028	1	22	631	652	UUUCAUUUUGUUGUUGGAUAUU	GAUAUUCAACAACAAGAAGAAG	Cleavage	1	Pto-responsive gene 1 protein
miRn0402-5p	Solyc12g010590.1.1		3	10.615	1	23	412	434	UUUCAUUUUGUUGUUGGAUAUUU	AAAUAUCCAACAACAAAAUCAGC	Cleavage	1	O-acyltransferase WSD1
miRn0402-5p	Solyc12g011290.1.1		3	15.095	1	21	2756	2776	UUUCAUUUUGUUGUUGGAUAU	AUAUCAGACAACAGAAUGAGG	Cleavage	1	Kinesin
miRn0403-3p	Solyc01g079230.2.1		3	15.362	1	20	1197	1216	UUGGGCUGUUUUGAUUAAAG	CUUUAGUCAGUCCAGCCCAA	Translation	1	Agenet domain-containing protein
miRn0403-3p	Solyc01g097320.2.1		3	10.786	1	21	2592	2612	UUGGGCUGUUUUGAUUAAAGU	ACUUCAAUCAAUGCAGUCCAA	Translation	1	Mediator of RNA polymerase II transcription subunit 14 (Predicted)
miRn0403-3p	Solyc01g105330.2.1		3	16.924	1	22	1529	1550	UUGGGCUGUUUUGAUUAAAGUA	UGCUUUAAUUGAAAUUGCCCAA	Cleavage	1	Methyl binding domain protein
miRn0403-3p	Solyc03g123860.2.1		3	10.879	1	22	506	527	UUGGGCUGUUUUGAUUAAAGUA	UACUUUAACCAAAACAGUUUGA	Cleavage	1	Receptor like kinase, RLK
miRn0403-3p	Solyc04g074400.1.1		3	14.465	1	21	442	462	UUGGGCUGUUUUGAUUAAAGU	AUUUUAGUCCUAACAGCCCAA	Translation	1	Os06g0220000 protein
miRn0403-3p	Solyc07g005330.2.1		2.5	19.169	1	20	73	92	UUGGGCUGUUUUGAUUAAAG	UUUUGGUCAAAAUAGUCCAA	Cleavage	1	Glucan endo-1 3-beta-glucosidase
miRn0403-3p	Solyc09g075880.2.1		3	3.79	1	22	24	44	UUGGGCUGUUUUGAUUAAAGUA	UGCUUUAAUCAAAACA-CCUAA	Cleavage	1	Unknown Protein
miRn0403-3p	Solyc10g007700.2.1		3	19.146	1	21	569	589	UUGGGCUGUUUUGAUUAAAGU	GCUUUCAUCAAAACAGCCUCA	Cleavage	1	Ras-related protein Rab-2-A
miRn0404-3p	Solyc01g080810.2.1		3	13.206	1	20	1110	1129	UUCAAAUUGGAGAGCAUAGA	UCUAUGCUUGGCAAUUUGGA	Translation	1	Isoleucyl-tRNA synthetase
miRn0404-3p	Solyc08g044360.1.1		3	14.316	1	20	1058	1077	UUCAAAUUGGAGAGCAUAGA	GUUAUGCUCUCAAAUUUGGA	Translation	1	Helicase-like protein
miRn0404-3p	Solyc09g060080.2.1		3	23.753	1	20	2312	2331	UUCAAAUUGGAGAGCAUAGA	UCUAUGCUGUCUCAUUUGGA	Cleavage	1	Genomic DNA chromosome 3 TAC clone K7P8
miRn0404-3p	Solyc10g044890.1.1		2	16.997	1	21	330	350	UUCAAAUUGGAGAGCAUAGAC	GUCUAUGCCUUCCAAUUUGAG	Cleavage	1	DMI1 protein
miRn0405-5p	Solyc01g006510.2.1		3	10.836	1	21	222	242	AAGAUUUGAGUGUUUUGAUCU	AGAGCAAAAAAAUCAAAUCUU	Translation	1	L-threonine 3-dehydrogenase
miRn0405-5p	Solyc01g007910.2.1		3	24.167	1	22	482	503	AAGAUUUGAGUGUUUUGAUCUG	UGGAACAGAACACUUAGGUCUU	Cleavage	1	Succinyl-CoA ligase
miRn0405-5p	Solyc01g010290.2.1		2.5	12.725	1	20	320	339	AAGAUUUGAGUGUUUUGAUC	GGUCAAAAAAAUCAAAUCUU	Translation	1	Ureide permease 2
miRn0405-5p	Solyc01g110700.2.1		2.5	16.964	1	21	124885	124905	AAGAUUUGAGUGUUUUGAUCU	ACAUCAAAAGGCUCAAAUCUU	Cleavage	1	Unknown Protein
miRn0405-5p	Solyc01g111020.2.1		2.5	15.958	1	21	2970	2990	AAGAUUUGAGUGUUUUGAUCU	ACAUCAAAAGGCUCAAAUCUU	Cleavage	1	Pentatricopeptide repeat-containing protein
miRn0405-5p	Solyc01g111180.2.1		2.5	16.964	1	21	95174	95194	AAGAUUUGAGUGUUUUGAUCU	ACAUCAAAAGGCUCAAAUCUU	Cleavage	1	Unknown Protein
miRn0405-5p	Solyc02g072250.1.1		2.5	14.503	1	21	829	849	AAGAUUUGAGUGUUUUGAUCU	GGAUUGAAAUACUUGAAUCUU	Cleavage	1	LRR receptor-like serine/threonine-protein kinase, RLP
miRn0405-5p	Solyc02g087190.1.1		3	15.344	1	22	509	530	AAGAUUUGAGUGUUUUGAUCUG	UGGAUCAAAUCAUACAAAUUUU	Translation	1	Peroxidase 65
miRn0405-5p	Solyc03g034090.2.1		3	17.864	1	23	507	529	AAGAUUUGAGUGUUUUGAUCUGA	UCGGAUCAGGAUACUUAAGUUUU	Cleavage	1	BAC19.4
miRn0405-5p	Solyc03g110870.2.1		3	9.354	1	24	210	233	AAGAUUUGAGUGUUUUGAUCUGAA	UCCAGAUCAAAGUACUUAUAUCUU	Cleavage	1	Unknown Protein
miRn0405-5p	Solyc05g024010.2.1		3	13.773	1	23	954	976	AAGAUUUGAGUGUUUUGAUCUGA	UUUGAUCAAAACACUCAGAUAUG	Cleavage	1	CONSTANS-like zinc finger protein
miRn0405-5p	Solyc06g065520.2.1		3	14.286	1	20	1938	1957	AAGAUUUGAGUGUUUUGAUC	GAUCAAAAUGUUCAAAUUUG	Cleavage	1	T-complex protein eta subunit
miRn0405-5p	Solyc06g072820.2.1		3	13.869	1	21	2166	2186	AAGAUUUGAGUGUUUUGAUCU	AGGUUAGAACACUUAAAUCUA	Cleavage	1	Unknown Protein
miRn0405-5p	Solyc06g073480.2.1		3	14.424	1	20	381	400	AAGAUUUGAGUGUUUUGAUC	GAUUAAAGCUCUCAAAUCUG	Translation	1	Phototropic-responsive NPH3 family protein
miRn0405-5p	Solyc07g005640.2.1		3	16.432	1	22	324	345	AAGAUUUGAGUGUUUUGAUCUG	UAGACCAAAAUAUUCAAGUUUU	Cleavage	1	26S proteasome non-ATPase regulatory subunit 9
miRn0405-5p	Solyc07g054700.2.1		2	11.24	1	24	253	276	AAGAUUUGAGUGUUUUGAUCUGAA	UUUCGAUCUAAACGCUCAAGUCUU	Cleavage	1	Unknown Protein
miRn0405-5p	Solyc08g013980.2.1		3	8.874	1	20	505	524	AAGAUUUGAGUGUUUUGAUC	CAUCAAAACGCCCGAAUCUU	Translation	1	F21O3.28 protein
miRn0405-5p	Solyc09g031720.1.1		2.5	15.207	1	21	351	371	AAGAUUUGAGUGUUUUGAUCU	AGGUCAAAAUAGUCAAAUUUU	Translation	1	Mutator-like transposase
miRn0405-5p	Solyc09g082800.2.1		3	18.022	1	21	257	277	AAGAUUUGAGUGUUUUGAUCU	AGGUUAAGAUACUUAAAUUUU	Cleavage	1	Receptor like kinase, RLK
miRn0405-5p	Solyc09g090740.2.1		3	22.008	1	20	864	883	AAGAUUUGAGUGUUUUGAUC	CAGCAAAACAUUCAAAUUUU	Cleavage	1	ATP-dependent RNA helicase
miRn0405-5p	Solyc09g092050.2.1		3	23.185	1	22	1232	1253	AAGAUUUGAGUGUUUUGAUCUG	UGGAUCAGGGCCUUCAAAUCUU	Translation	1	Pentatricopeptide repeat-containing protein
miRn0405-5p	Solyc12g006510.1.1		3	11.759	1	23	1991	2013	AAGAUUUGAGUGUUUUGAUCUGA	UUGAAACAGAACACUCGAAUCUU	Cleavage	1	Cycloartenol Synthase
miRn0405-5p	Solyc12g006520.1.1		3	15.053	1	23	1817	1839	AAGAUUUGAGUGUUUUGAUCUGA	UUGAAACAGAACACUCGAAUCUU	Cleavage	1	Cycloartenol synthase
miRn0406-5p	Solyc00g244300.1.1		3	22.125	1	23	70	92	AUCUUGUGUGAUGAUGCUUCUGG	UCUGUAGUGUUGUCACACAAGAU	Cleavage	1	Unknown Protein
miRn0406-5p	Solyc01g094490.2.1		2	10.341	1	21	103	123	AUCUUGUGUGAUGAUGCUUCU	AGAAGUCUCAUCAUACAAGAU	Cleavage	1	NAC transcription factor
miRn0406-5p	Solyc03g063510.1.1		3	23.463	1	23	422	444	AUCUUGUGUGAUGAUGCUUCUGG	UCUGUAGUGUUGUCACACAAGAU	Cleavage	1	Unknown Protein
miRn0406-5p	Solyc05g021390.2.1		2.5	16.05	1	19	809	828	AUCUUGUG-UGAUGAUGCUU	AAGUAUCAUCAACACAAGAU	Translation	1	Cytochrome P450
miRn0406-5p	Solyc05g055200.2.1		3	13.393	1	21	951	971	AUCUUGUGUGAUGAUGCUUCU	AGAAGUAUCAUCACACAUGAA	Cleavage	1	Heat shock-like protein
miRn0406-5p	Solyc11g005340.1.1		3	14.354	1	24	258	281	AUCUUGUGUGAUGAUGCUUCUGGA	UUUUGGAGUAUCAUCAGACAAGAA	Cleavage	1	PAP fibrillin family protein
miRn0407-5p	Solyc01g111950.2.1		3	19.418	1	23	1843	1865	ACUUGUAGGAUCACACUAGGUAU	AUACCUAGUGUGUUUCCACAAGU	Translation	1	Receptor-like kinase
miRn0407-5p	Solyc02g082730.2.1		3	23.071	1	23	1836	1858	ACUUGUAGGAUCACACUAGGUAU	AUGCCCAGUAUAAUCCUACAAGU	Cleavage	1	Rab gdp-dissociation inhibitor
miRn0408-3p	Solyc01g080520.2.1		3	18.697	1	20	1294	1313	AAAUGAUCUUUAGCGGUAAU	GUUACUGUUGGAGAUCGUUU	Cleavage	1	Serine/threonine protein kinase-like
miRn0408-3p	Solyc01g106510.2.1		3	11.994	1	21	303	323	AAAUGAUCUUUAGCGGUAAUU	AAUUUCCGACAAAGAUCAUUU	Cleavage	1	F-box protein family-like
miRn0408-3p	Solyc02g065220.2.1		3	15.654	1	20	1588	1607	AAAUGAUCUUUAGCGGUAAU	AGUGUCUCUAAAGAUCAUUU	Cleavage	1	Cytochrome P450
miRn0408-3p	Solyc04g017650.2.1		3	16.891	1	20	1224	1243	AAAUGAUCUUUAGCGGUAAU	AUUACUCCCAAGGAUCAUUU	Cleavage	1	Mediator of DNA damage checkpoint protein 1
miRn0408-3p	Solyc07g055450.1.1		3	16.643	1	24	606	628	AAAUGAUCUUUAGCGGUAAUUAAU	AUUAAUUACCGCUGAAG-UCAUUU	Cleavage	1	Cytochrome P450
miRn0408-3p	Solyc10g007840.2.1		3	12.154	1	21	859	879	AAAUGAUCUUUAGCGGUAAUU	AUUUACUGCAAGAGAUCAUUU	Cleavage	1	Glutamyl-tRNA (Gln) amidotransferase subunit A
miRn0409-3p	Solyc01g103970.2.1		2	17.698	1	20	159	178	AGAGAAAUUCUGUAGGGAGC	GCUCUCUGUAGAAUUUUUCU	Cleavage	1	RING finger protein 170
miRn0409-3p	Solyc02g091010.1.1		3	16.384	1	20	336	355	AGAGAAAUUCUGUAGGGAGC	GCUUGAUACAGAAUUUCUUU	Cleavage	1	Nup98
miRn0409-3p	Solyc04g077030.2.1		3	13.36	1	22	926	947	AGAGAAAUUCUGUAGGGAGCGU	AUGCUCUUUACAAAAUUUUUUU	Translation	1	Xylulose kinase
miRn0409-3p	Solyc04g077310.2.1		3	9.422	1	23	1789	1811	AGAGAAAUUCUGUAGGGAGCGUC	GAGGCUUCCUAUAUAUUUUCUCU	Translation	1	Serine/threonine-protein kinase receptor
miRn0409-3p	Solyc05g015950.2.1		3	14.311	1	21	306	326	AGAGAAAUUCUGUAGGGAGCG	UGCUUCCCACAAGAUUUCUCU	Translation	1	Glucose-6-phosphate 1-dehydrogenase
miRn0409-3p	Solyc06g068050.2.1		3	5.792	1	21	628	648	AGAGAAAUUCUGUAGGGAGCG	UGUUCUCUACAGGUUUUCUUU	Cleavage	1	Nucleic acid binding protein
miRn0409-3p	Solyc08g062490.2.1		3	10.691	1	21	719	739	AGAGAAAUUCUGUAGGGAGCG	UGCUUCCAACAGGAUUUUUUU	Cleavage	1	WRKY transcription factor 16
miRn0410-3p	Solyc03g119950.1.1		3	16.66	1	21	1598	1618	UGGGUAGAGGACCGUGCAAUU	AAUUUCAUGGUUUUUUACCCA	Cleavage	1	Pentatricopeptide repeat-containing protein
miRn0410-3p	Solyc06g066440.2.1		2	19.768	1	23	890	912	UGGGUAGAGGACCGUGCAAUUGG	CAAAUGGCACGGUCCUCUGCCUA	Cleavage	1	Hexokinase
miRn0411-5p	Solyc02g092830.2.1		3	11.734	1	24	745	768	UUAGAGUAGAAUGUUAGUAGGUAU	GUGAUUACUAAUGUUCUACUUUAC	Cleavage	1	Unknown Protein
miRn0411-5p	Solyc03g097190.2.1		2.5	13.534	1	20	118	137	UUAGAGUAGAAUGUUAGUAG	CUACUGAUAUACUACUCUAG	Translation	1	Cingulin-like
miRn0411-5p	Solyc08g062800.2.1		2	6.535	1	23	3138	3160	UUAGAGUAGAAUGUUAGUAGGUA	UACCUACUAACUUUCUAUUUUAA	Cleavage	1	ATP-dependent RNA helicase eIF4A
miRn0411-5p	Solyc10g006690.2.1		3	13.861	1	22	1230	1251	UUAGAGUAGAAUGUUAGUAGGU	GUCUGAUAAAGUUCUACUCUAA	Cleavage	1	S-locus receptor kinase-18
miRn0411-5p	Solyc10g017570.2.1		2.5	11.555	1	20	1110	1129	UUAGAGUAGAAUGUUAGUAG	CUUCUAAUAUUCUAUUUUAA	Cleavage	1	Carbonyl reductase 3
miRn0412-5p	Solyc01g097810.2.1		3	11.915	1	20	2142	2161	UUAUGGAGGAGUACUAAAAU	AUUUUAGUAUAUCUUCAUAG	Translation	1	Zeta-carotene desaturase
miRn0412-5p	Solyc05g005180.2.1		2	15.169	1	22	1371	1392	UUAUGGAGGAGUACUAAAAUAU	AAAGUUUAGUACUUCUCCAUAG	Cleavage	1	Naphthoate synthase
miRn0412-5p	Solyc07g042540.2.1		3	11.803	1	20	63	82	UUAUGGAGGAGUACUAAAAU	AUUUUAUUAUUCCUCUGUGA	Cleavage	1	Unknown Protein
miRn0412-5p	Solyc09g065180.2.1		3	11.74	1	20	1528	1547	UUAUGGAGGAGUACUAAAAU	AUUAUAUUACUCAUCCAUAA	Cleavage	1	NAD-dependent epimerase/dehydratase
miRn0413-5p	Solyc06g071310.2.1		3	17.404	1	19	546	565	UGGUAUUGUGCUC-CAGUCG	UGACUGAGAGCACAAUAUCA	Cleavage	1	LIM domain protein
miRn0414-3p	Solyc02g093300.2.1		3	14.154	1	22	1668	1689	CACAUCUUGGGGAGUAGGACGA	UUGUCCUAUUCCUCAACGUGUG	Cleavage	1	DNA polymerase
miRn0414-3p	Solyc08g005150.2.1		3	16.269	1	20	1600	1619	CACAUCUUGGGGAGUAGGAC	AUGCUACUGCCCAAGAUGUG	Cleavage	1	Ubiquitin ligase
miRn0415-3p	Solyc01g068270.2.1		3	18.781	1	20	752	771	AGAUUCGUCUCUGUCUAUAG	CUUUGGAUGGAGAUGAAUCU	Cleavage	1	Receptor-like kinase
miRn0415-3p	Solyc05g005540.2.1		2.5	24.39	1	24	131	154	AGAUUCGUCUCUGUCUAUAGGUAU	GUGGCUAAAGAUGGAGAUGAAUCU	Cleavage	1	BURP domain-containing protein
miRn0415-3p	Solyc05g005550.2.1		2.5	16.698	1	24	140	163	AGAUUCGUCUCUGUCUAUAGGUAU	GUGGCUAAAGAUGGAGAUGAAUCU	Cleavage	1	BURP domain-containing protein
miRn0415-3p	Solyc05g051760.2.1		3	16.1	1	23	1128	1150	AGAUUCGUCUCUGUCUAUAGGUA	UGCUUAUAAUCAGAGGCGAAUCU	Cleavage	1	Plant-specific domain TIGR01570 family protein
miRn0415-3p	Solyc06g051720.2.1		3	23.155	1	24	655	678	AGAUUCGUCUCUGUCUAUAGGUAU	AGAGCUAUGCAAAGAGAUGAAUCU	Cleavage	1	Isoamyl acetate-hydrolyzing esterase
miRn0415-3p	Solyc08g076550.1.1		2.5	12.723	1	22	21	42	AGAUUCGUCUCUGUCUAUAGGU	AACUGUAGCCAGGGACGAAUUU	Cleavage	1	Phosphomannomutase B1
miRn0416-3p	Solyc01g087350.2.1		3	15.941	1	20	190	209	GUCGCUUUGGCCGAGUGGUU	AAGAAUUUGGCCAAAGCGAC	Cleavage	1	Unknown Protein
miRn0417-3p	Solyc01g105780.2.1		2.5	18.2	1	20	1425	1444	AGGACUUGACGCAACUACAU	GUGCAGAUGCGUCAAGUCCU	Cleavage	1	DnaJ
miRn0417-3p	Solyc08g005210.2.1		3	22.959	1	20	243	262	AGGACUUGACGCAACUACAU	AUGUAGCUGCGGCAAGUCCA	Translation	1	Dolichol phosphate-mannose biosynthesis regulatory protein
miRn0417-3p	Solyc10g007850.2.1		3	16.278	1	21	149	169	AGGACUUGACGCAACUACAUA	UAUGGGGUUGCGUCAAGUUCA	Cleavage	1	Gpi-anchor transamidase
miRn0418-5p	Solyc01g087880.2.1		2	12.961	1	24	489	512	AAAGAUCGAUCCAUUUGAAAGGCA	UAUUUUUUAAAUGGAUCGAUCUAU	Cleavage	1	Unknown Protein
miRn0418-5p	Solyc02g070520.2.1		3	21.806	1	20	1500	1519	AAAGAUCGAUCCAUUUGAAA	UUCCAAAUGGCUUGGUCUUU	Translation	1	Mannosyl-oligosaccharide 1 2-alpha-mannosidase
miRn0418-5p	Solyc03g121840.2.1		3	20.91	1	19	555	574	AAAGAUC-GAUCCAUUUGAA	UUCAAAUGGAUCUGAUCUUG	Cleavage	1	Histone H1-like protein
miRn0418-5p	Solyc04g071340.2.1		3	19.031	1	23	662	684	AAAGAUCGAUCCAUUUGAAAGGC	GUGUUUCUAUUGGAACGAUCUUU	Translation	1	Fructose-1 6-bisphosphatase class 1
miRn0418-5p	Solyc07g065080.2.1		2	22.457	1	23	1850	1872	AAAGAUCGAUCCAUUUGAAAGGC	GCCUUUCAAAUGGAUUGUUCUUU	Cleavage	1	Fimbrin-like potential actin filament bundling protein
miRn0418-5p	Solyc09g014930.1.1		3	14.081	1	20	935	954	AAAGAUCGAUCCAUUUGAAA	UUUUGAAUGGAUUGAUUUUC	Cleavage	1	Pentatricopeptide repeat-containing protein
miRn0418-5p	Solyc10g047420.1.1		2.5	17.428	1	20	108	127	AAAGAUCGAUCCAUUUGAAA	UUAUAAAUGGAUUGAUUUUU	Cleavage	1	NAD(P)H-quinone oxidoreductase chain 4, chloroplastic
miRn0418-5p	Solyc11g044600.1.1		2	22.28	1	20	147	166	AAAGAUCGAUCCAUUUGAAA	UUAUAAAUGGAUCGAUUUUU	Cleavage	1	NAD(P)H-quinone oxidoreductase chain 4, chloroplastic
miRn0418-5p	Solyc12g056530.1.1		3	15.224	1	23	395	417	AAAGAUCGAUCCAUUUGAAAGGC	GUGUUUCUAUUGGAACGAUCUUU	Translation	1	Fructose-1 6-bisphosphatase class 1
miRn0419-5p	Solyc01g010080.2.1		3	2.552	1	24	90	113	AGGGUAUUUGGAGAGGUUAAGGUU	AAACUUAACCUCUCAAAAUCCCUU	Translation	1	Potassium/sodium hyperpolarization-activated cyclic nucleotide-gated channel 4
miRn0419-5p	Solyc01g079210.2.1		3	16.014	1	24	961	984	AGGGUAUUUGGAGAGGUUAAGGUU	AAUAUCAACCUCUCCAAAUGCUCA	Cleavage	1	SWR1-complex protein 4
miRn0419-5p	Solyc06g076090.2.1		2.5	20.564	1	23	1039	1061	AGGGUAUUUGGAGAGGUUAAGGU	AUUUUAGCUUCUCUAAGUACCUU	Cleavage	1	Actin
miRn0419-5p	Solyc07g041100.1.1		3	17.376	1	23	352	374	AGGGUAUUUGGAGAGGUUAAGGU	ACUCUAAUUCCUCCAAAUACCCU	Cleavage	1	Unknown Protein
miRn0420-3p	Solyc01g109760.2.1		3	8.55	1	22	1260	1281	UUCUGAUAUGAGUAUGAGGUAU	ACACAUUAUACGUAUAUCAGAA	Translation	1	Nodulin family protein
miRn0420-3p	Solyc02g079650.2.1		3	6.95	1	20	706	725	UUCUGAUAUGAGUAUGAGGU	GCCUUAUAUUCAGAUCAGAG	Cleavage	1	Receptor protein kinase
miRn0420-3p	Solyc05g005230.2.1		3	14.899	1	20	51	70	UUCUGAUAUGAGUAUGAGGU	CCCUCAUACUUACAUUAGAA	Cleavage	1	Uncharacterized plant-specific domain TIGR01589 family protein
miRn0420-3p	Solyc05g015210.2.1		2	18.35	1	22	1999	2020	UUCUGAUAUGAGUAUGAGGUAU	AUAUUUCAUACUCAUGUCAGAG	Cleavage	1	Transforming growth factor-beta receptor-associated protein 1
miRn0420-3p	Solyc07g006690.2.1		2.5	19.636	1	20	1063	1082	UUCUGAUAUGAGUAUGAGGU	AUCUCAUGUUCAUGUCAGGA	Cleavage	1	Potential lipid particle serine esterase
miRn0420-3p	Solyc08g080400.1.1		3	19.818	1	20	1296	1315	UUCUGAUAUGAGUAUGAGGU	CCCUCCUACUCAUGUUAGAA	Cleavage	1	GRAS family transcription factor
miRn0420-3p	Solyc11g071340.1.1		2.5	13.076	1	19	159	178	UUCUGAUAUGAGUAU-GAGG	CCUCGAUACUCGUAUCAGAA	Cleavage	1	ABI3-interacting protein 2
miRn0420-3p	Solyc12g094490.1.1		3	13.971	1	21	1748	1768	UUCUGAUAUGAGUAUGAGGUA	UGCCUCAUAAUCACGUCAGAA	Cleavage	1	mRNA cleavage factor complex component Pcf11
miRn0421-5p	Solyc01g094600.2.1		3	15.695	1	20	333	352	UGACACUGAAGACUGUAUCA	UGUUACAGUUUUAAGUGUUA	Cleavage	1	Pentatricopeptide repeat-containing protein
miRn0421-5p	Solyc04g072770.2.1		3	14.763	1	20	729	747	UGACACUGAAGACUGUAUCA	UGAUAGAG-CUUCAGUGUCA	Cleavage	1	tRNA modification GTPase mnmE
miRn0421-5p	Solyc08g014000.2.1		3	20.665	1	20	334	353	UGACACUGAAGACUGUAUCA	UGAAACAGCCUUUGGUGUCA	Cleavage	1	Lipoxygenase
miRn0421-5p	Solyc08g065510.1.1		3	18.936	1	20	267	286	UGACACUGAAGACUGUAUCA	CGAUACAGUGUUAAGUGUCA	Translation	1	Vacuolar processing enzyme-1b
miRn0422-3p	Solyc01g073670.2.1		3	10.718	1	20	1032	1051	AGGAGAAAGGUGGAUGAAAU	AUUACAUCUAUCUUUCUCCA	Cleavage	1	Uncharacterized MFS-type transporter C19orf28
miRn0422-3p	Solyc01g099820.2.1		3	6.794	1	20	8	27	AGGAGAAAGGUGGAUGAAAU	AUUUCACUAAUCUUUCUCCU	Cleavage	1	Hypoxia induced protein conserved region containing protein
miRn0422-3p	Solyc01g110700.2.1		3	15.618	1	21	181377	181397	AGGAGAAAGGUGGAUGAAAUA	UCUUUCAUUCAUUUUUUUCCU	Cleavage	1	Unknown Protein
miRn0422-3p	Solyc01g111180.2.1		3	15.618	1	21	151666	151686	AGGAGAAAGGUGGAUGAAAUA	UCUUUCAUUCAUUUUUUUCCU	Cleavage	1	Unknown Protein
miRn0422-3p	Solyc02g065650.1.1		3	5.924	1	20	104	123	AGGAGAAAGGUGGAUGAAAU	AUUUCGACUCCCUUUCUCCU	Translation	1	RING finger protein 13
miRn0422-3p	Solyc02g069090.2.1		2.5	11.627	1	21	2029	2049	AGGAGAAAGGUGGAUGAAAUA	UAAUUCAUUCAUCUUUUUCCU	Cleavage	1	Cathepsin B
miRn0422-3p	Solyc02g080630.2.1		2.5	4.545	1	20	16	35	AGGAGAAAGGUGGAUGAAAU	UUUUUAUUCACCUUUCUCUU	Cleavage	1	Lactoylglutathione lyase
miRn0422-3p	Solyc02g087560.1.1		3	6.642	1	20	119	138	AGGAGAAAGGUGGAUGAAAU	AUUUCGUCCUCCUUUCUCUC	Translation	1	Pentatricopeptide repeat-containing protein
miRn0422-3p	Solyc04g057950.1.1		3	16.216	1	20	435	454	AGGAGAAAGGUGGAUGAAAU	AUAUCAUUCACAUUUCUCUU	Translation	1	F-box family protein
miRn0422-3p	Solyc04g079880.2.1		3	13.79	1	20	1202	1221	AGGAGAAAGGUGGAUGAAAU	AUUUUAUGUACUUUUCUCUU	Cleavage	1	1-acyl-sn-glycerol-3-phosphate acyltransferase
miRn0422-3p	Solyc04g080620.2.1		3	9.998	1	21	25	45	AGGAGAAAGGUGGAUGAAAUA	UAUUUCAUCUACUUUUUUCAU	Cleavage	1	Mannan endo-1 4-beta-mannosidase
miRn0422-3p	Solyc05g005700.2.1		2.5	8.279	1	21	1804	1824	AGGAGAAAGGUGGAUGAAAUA	UAUUACAUUCACAUUUCUCCU	Translation	1	Aldehyde dehydrogenase 1
miRn0422-3p	Solyc05g012820.1.1		2.5	8.066	1	20	430	449	AGGAGAAAGGUGGAUGAAAU	AUUUCAUCCACUCUUCUUUU	Cleavage	1	Unknown Protein
miRn0422-3p	Solyc06g064800.1.1		3	11.714	1	21	30	50	AGGAGAAAGGUGGAUGAAAUA	UAUUUUCUUCAUCUUUCUCUU	Cleavage	1	Expressed protein
miRn0422-3p	Solyc06g065350.2.1		2.5	8.833	1	21	1873	1893	AGGAGAAAGGUGGAUGAAAUA	UAUUUGAUUUACCUUUCUCUU	Cleavage	1	Erythroid differentiation-related factor 1-like protein
miRn0422-3p	Solyc07g055870.2.1		3	11.433	1	21	1531	1551	AGGAGAAAGGUGGAUGAAAUA	UAUUUCAUCUUCUUUUUUCUU	Translation	1	Kinase family protein
miRn0422-3p	Solyc07g062810.2.1		3	13.201	1	20	73	92	AGGAGAAAGGUGGAUGAAAU	AUUUCAUCCAUCUAUUUCUU	Cleavage	1	Branched-chain amino acid aminotransferase-like
miRn0422-3p	Solyc07g065400.2.1		3	14.344	1	21	157	177	AGGAGAAAGGUGGAUGAAAUA	UUUUUUAUCCACCGUUCUUCU	Cleavage	1	Mitochondrial import inner membrane translocase subunit TIM50-C
miRn0422-3p	Solyc09g011100.1.1		3	6.744	1	20	31	50	AGGAGAAAGGUGGAUGAAAU	UGUUCAUUCAUCUUUCUCCU	Cleavage	1	Self-incompatibility protein
miRn0422-3p	Solyc09g075330.2.1		3	10.861	1	21	1869	1889	AGGAGAAAGGUGGAUGAAAUA	UAUUUAAUCCACUUUUUUUUU	Cleavage	1	Pectinesterase
miRn0422-3p	Solyc12g005370.1.1		2.5	18.836	1	20	31	50	AGGAGAAAGGUGGAUGAAAU	AUUUCAUUGACUUUUUUCCU	Cleavage	1	Peroxidase 27
miRn0423-5p	Solyc00g270510.1.1		3	12.601	1	20	153	171	ACAUCUCUUGUAUGGUUUGU	ACAGACCAUACAAGA-AUGU	Cleavage	1	Nuclear transcription factor Y subunit B-6
miRn0423-5p	Solyc05g005380.1.1		3	12.595	1	20	249	267	ACAUCUCUUGUAUGGUUUGU	ACAGACCAUACAAGA-AUGU	Cleavage	1	Nuclear transcription factor Y subunit B-6
miRn0423-5p	Solyc07g054130.2.1		2.5	20.771	1	23	637	658	ACAUCUCUUGUAUGGUUUGUAGG	CGUGCAAACC-UACAAGAGAUGU	Cleavage	1	Unknown Protein
miRn0423-5p	Solyc09g014610.2.1		3	19.05	1	21	1890	1910	ACAUCUCUUGUAUGGUUUGUA	UACAAACACUAUGAGAGAUGU	Cleavage	1	C4-dicarboxylate transporter/malic acid transport family protein
miRn0423-5p	Solyc12g008390.1.1		3	15.67	1	20	216	235	ACAUCUCUUGUAUGGUUUGU	ACAAACUAGCCAAGGGAUGU	Translation	1	Golgin candidate 1
miRn0423-5p	Solyc12g009910.1.1		3	18.402	1	20	370	389	ACAUCUCUUGUAUGGUUUGU	AUGGAUCAUAUAAGGGAUGU	Cleavage	1	UDP-glucosyltransferase HvUGT5876
miRn0423-5p	Solyc12g015630.1.1		2.5	21.739	1	20	299	318	ACAUCUCUUGUAUGGUUUGU	ACAAAUUUUAUAAGAGAUGU	Cleavage	1	Genomic DNA chromosome 5 P1 clone MDF20
miRn0424-3p	Solyc01g090590.2.1		3	21.188	1	21	1647	1667	AAGGACGGCUCAAACAUAUUA	UAAUAUGUUUCGGUCGUUUUU	Translation	1	Os11g0109966 protein
miRn0425-3p	Solyc01g049780.1.1		2	8.328	1	22	311	332	AGGAUAAACUGUUUACAUAAUA	UCUUAUGUACACAUUUUAUCCU	Translation	1	Unknown Protein
miRn0425-3p	Solyc01g099480.2.1		2.5	14.421	1	20	263	282	AGGAUAAACUGUUUACAUAA	UUAUGUAAAGACUUUAUCUU	Translation	1	Unknown Protein
miRn0425-3p	Solyc01g111990.2.1		3	11.36	1	20	241	260	AGGAUAAACUGUUUACAUAA	UUAUGCAAGUAGUUUAUCCA	Cleavage	1	Alanyl-tRNA synthetase
miRn0425-3p	Solyc03g033310.2.1		3	17.643	1	20	276	295	AGGAUAAACUGUUUACAUAA	UUAUGUAACUGGUUUAUCCA	Cleavage	1	RNA-binding protein
miRn0425-3p	Solyc07g005970.2.1		3	7.901	1	23	4045	4066	AGGAUAAACUGUUUACAUAAUAU	AAAUUAUGUGAAUA-UUUAUCCU	Translation	1	Unknown Protein
miRn0425-3p	Solyc09g092250.2.1		3	11.404	1	21	2807	2827	AGGAUAAACUGUUUACAUAAU	AUUGUGUGAACAUUUUAUUUU	Translation	1	Genomic DNA chromosome 3 BAC clone F14O13
miRn0427-5p	Solyc01g006760.2.1		3	10.072	1	24	690	713	UUAUUUUAGUUAAGGUGUGUCUCU	AGAGACACGUCUUAAUUAAAUUAA	Cleavage	1	Unknown Protein
miRn0427-5p	Solyc01g067120.2.1		2.5	11.317	1	20	76	95	UUAUUUUAGUUAAGGUGUGU	AUAUAUCUUAACUAGAGUAA	Cleavage	1	Cullin 1-like protein C
miRn0427-5p	Solyc03g096440.1.1		2.5	14.897	1	20	1326	1345	UUAUUUUAGUUAAGGUGUGU	ACAUGUCUUAUCUAAAAUAA	Translation	1	Transposase
miRn0427-5p	Solyc04g049580.2.1		2	23.842	1	22	6585	6606	UUAUUUUAGUUAAGGUGUGUCU	AUAUACACCUUAAUUGAAAUGA	Cleavage	1	Similarity the ORF shows strong similarity to EST 5419 - Aspergillus oryzae
miRn0427-5p	Solyc08g007950.2.1		2.5	9.998	1	22	537	558	UUAUUUUAGUUAAGGUGUGUCU	AAACUUACCUUAGCUAAGAUAA	Cleavage	1	30S ribosomal protein S1
miRn0427-5p	Solyc08g080800.1.1		3	11.781	1	23	252	274	UUAUUUUAGUUAAGGUGUGUCUC	GAAACCUACUUUAUCUAAAAUAA	Translation	1	Carboxyl-terminal peptidase
miRn0427-5p	Solyc10g017760.1.1		2.5	14.291	1	20	228	247	UUAUUUUAGUUAAGGUGUGU	ACAUGUCUUAUCUAAAAUAA	Translation	1	RNase H family protein
miRn0427-5p	Solyc10g047100.1.1		2	18.185	1	22	139	160	UUAUUUUAGUUAAGGUGUGUCU	AUAUACACCUUAAUUGAAAUGA	Cleavage	1	Uncharacterized mitochondrial protein AtMg01110
miRn0427-5p	Solyc11g011600.1.1		3	10.306	1	22	91	112	UUAUUUUAGUUAAGGUGUGUCU	AAACACUUCUUGUCUAAAAUAA	Translation	1	GRAM-containing/ABA-responsive protein
miRn0427-5p	Solyc11g030860.1.1		2	23.763	1	22	298	319	UUAUUUUAGUUAAGGUGUGUCU	AUAUACACCUUAAUUGAAAUGA	Cleavage	1	RNA-dependent RNA polymerase
miRn0427-5p	Solyc11g063530.1.1		3	12.843	1	22	385	406	UUAUUUUAGUUAAGGUGUGUCU	AUAUACACCUUAAUCGAAAUGA	Cleavage	1	RNA-dependent RNA polymerase
miRn0428-3p	Solyc01g067120.2.1		2.5	11.317	1	20	76	95	UUACUUUAGUUAAGGUCUGU	AUAUAUCUUAACUAGAGUAA	Cleavage	1	Cullin 1-like protein C
miRn0429-3p	Solyc01g017730.1.1		3	18.709	1	22	255	276	UACAGAUGGAGAAAAGAGGCAG	CCGCCUUUUCUUUUUAUCUGUA	Cleavage	1	Unknown Protein
miRn0429-3p	Solyc04g009900.2.1		2.5	15.145	1	22	1261	1282	UACAGAUGGAGAAAAGAGGCAG	UUGCUUCUUUUUUUUAUUUGUA	Cleavage	1	Calcium-dependent protein kinase 2
miRn0429-3p	Solyc05g014150.2.1		3	15.326	1	20	671	690	UACAGAUGGAGAAAAGAGGC	UCCUCUUUUCUCCAUCUAUG	Cleavage	1	Dehydrogenase/reductase SDR family member 7
miRn0429-3p	Solyc05g053330.2.1		3	9.092	1	22	56	77	UACAGAUGGAGAAAAGAGGCAG	CUCUCUUUUUUCUCUAUUUGUA	Cleavage	1	MYB transcription factor
miRn0431-5p	Solyc09g058990.2.1		2	19.995	1	21	331	351	CGAAGCUACUGACGACGCUUG	CAAGCGUCGUAAGCAGCUUCG	Translation	1	Unknown Protein
miRn0431a-3p	Solyc07g021750.1.1		3	21.239	1	22	778	799	AAGCUACUGACGACGCUUGCAU	AUGCAGGCGGCGUUGGUGGCUU	Cleavage	1	Cytidine deaminase
miRn0432-5p	Solyc02g082720.2.1		3	10.224	1	20	9	28	AUAACGUUUUAUGAUCUGUA	UACAUAUUAUAAAAGGUUAU	Cleavage	1	Serine protease Do
miRn0432-5p	Solyc03g058470.1.1		3	18.008	1	24	1058	1081	AUAACGUUUUAUGAUCUGUAAGAU	AACUUACAGAUCGUGAAAUGUUUU	Cleavage	1	TBC1 domain family member 15
miRn0432-5p	Solyc03g117800.2.1		3	16.759	1	21	639	659	AUAACGUUUUAUGAUCUGUAA	UUACGGAUCAAUAAGCGUUAU	Translation	1	CER1 protein
miRn0432-5p	Solyc05g053640.1.1		3	11.544	1	24	86	109	AUAACGUUUUAUGAUCUGUAAGAU	AAUUUUCAGAUCAGAACACGUUAU	Translation	1	Unknown Protein
miRn0432-5p	Solyc06g053910.2.1		2	12.327	1	20	1343	1362	AUAACGUUUUAUGAUCUGUA	UACAAAUUAUAAAAUGUUAU	Cleavage	1	Plant-specific domain TIGR01615 family protein
miRn0432-5p	Solyc09g005000.1.1		3	14.735	1	22	161	182	AUAACGUUUUAUGAUCUGUAAG	CUAAUAGAUCAUAUAAUGUUAU	Translation	1	Receptor like protein kinase
miRn0433-3p	Solyc11g027880.1.1		3	13.579	1	20	70	89	GAGGCAGGAAGUGGCCCUGG	CCAGAACCACUUCUUGCUUC	Cleavage	1	Phosphatidylinositol transfer protein SFH5
miRn0435-3p	Solyc01g008840.2.1		2.5	12.58	1	21	21	41	UGGAAGAGGUGAUUGGAGAAA	UUUUUUCAAUCGUCUCUUUCA	Cleavage	1	COP9 signalosome complex subunit 2
miRn0435-3p	Solyc01g099670.2.1		2.5	17.75	1	20	121	140	UGGAAGAGGUGAUUGGAGAA	AUCUCCAAAUACCUCUUCCA	Cleavage	1	40S ribosomal protein S10-like
miRn0435-3p	Solyc01g110700.2.1		3	9.501	1	21	190179	190199	UGGAAGAGGUGAUUGGAGAAA	UUUUACUAAUUACCUUUUCCA	Cleavage	2	Unknown Protein
miRn0435-3p	Solyc01g110700.2.1		2.5	4.836	1	20	113684	113703	UGGAAGAGGUGAUUGGAGAA	UUCUCCAAUCUCCUCUUCUC	Translation	2	Unknown Protein
miRn0435-3p	Solyc01g111020.2.1		2.5	4.836	1	20	98	117	UGGAAGAGGUGAUUGGAGAA	UUCUCCAAUCUCCUCUUCUC	Translation	1	Pentatricopeptide repeat-containing protein
miRn0435-3p	Solyc01g111180.2.1		3	9.501	1	21	160468	160488	UGGAAGAGGUGAUUGGAGAAA	UUUUACUAAUUACCUUUUCCA	Cleavage	2	Unknown Protein
miRn0435-3p	Solyc01g111180.2.1		2.5	4.836	1	20	83973	83992	UGGAAGAGGUGAUUGGAGAA	UUCUCCAAUCUCCUCUUCUC	Translation	2	Unknown Protein
miRn0435-3p	Solyc03g093330.2.1		3	10.456	1	20	562	581	UGGAAGAGGUGAUUGGAGAA	UUUUUCAAUUGCCUUUUCUA	Cleavage	1	Receptor like kinase, RLK
miRn0435-3p	Solyc04g074630.2.1		3	12.257	1	21	1349	1369	UGGAAGAGGUGAUUGGAGAAA	UUUUUCCCAUCAUCUUUUUCA	Cleavage	1	Seryl-tRNA synthetase
miRn0435-3p	Solyc05g005180.2.1		3	20.284	1	21	268	288	UGGAAGAGGUGAUUGGAGAAA	UUUCUUCAAUUGGCUUUUCCA	Translation	1	Naphthoate synthase
miRn0435-3p	Solyc05g050550.2.1		3	5.325	1	20	36	55	UGGAAGAGGUGAUUGGAGAA	UCCUUCAAUUGUCUCUUCCA	Cleavage	1	Genomic DNA chromosome 5 P1 clone MNB8
miRn0435-3p	Solyc07g062430.2.1		3	10.116	1	21	156	176	UGGAAGAGGUGAUUGGAGAAA	UUUCUCCAAUGGCGUCUUCUA	Translation	1	Polynucleotide kinase 3&apos-phosphatase
miRn0435-3p	Solyc08g061140.2.1		2.5	10.053	1	20	198	217	UGGAAGAGGUGAUUGGAGAA	UUCUGCUAUCACUUCUUCCA	Cleavage	1	Homeobox transcription factor (ISS)
miRn0435-3p	Solyc08g082000.2.1	Yes	1.5	15.13	1	21	1376	1396	UGGAAGAGGUGAUUGGAGAAA	UUUCUCCAAACAUCUCUUCCA	Cleavage	1	Genomic DNA chromosome 5 TAC clone K19E1
miRn0435-3p	Solyc09g098530.2.1		3	18.383	1	20	725	744	UGGAAGAGGUGAUUGGAGAA	UACUCCAAUUAGCUUUUCCA	Translation	1	Unknown Protein
miRn0435-3p	Solyc12g017290.1.1		3	23.296	1	20	207	226	UGGAAGAGGUGAUUGGAGAA	UUUUCCGAUCAAUUCUUCCG	Translation	1	60S ribosomal protein L9
miRn0435-3p	Solyc12g096540.1.1		2.5	17.531	1	20	31	50	UGGAAGAGGUGAUUGGAGAA	AUCUCCAAGUACCUCUUCCA	Cleavage	1	40S ribosomal protein S10-like
miRn0435-3p	Solyc12g098280.1.1		3	23.948	1	21	46	66	UGGAAGAGGUGAUUGGAGAAA	UUUCUCCAAUUAGGUCUUUCA	Translation	1	Nodulin MtN21 family protein
miRn0437-3p	Solyc01g095320.2.1		3	8.92	1	20	153	172	AGAUGUUCUUGUGAUGAUGA	UCAUCAUCAUAUGAACAUUG	Translation	1	BCL-2-associated athanogene 6
miRn0437-3p	Solyc01g111440.2.1		3	10.36	1	20	9334	9353	AGAUGUUCUUGUGAUGAUGA	UUGUCAUUACAGCAACAUCU	Cleavage	1	Senescence-associated protein 12
miRn0437-3p	Solyc02g093430.2.1		3	11.997	1	20	679	698	AGAUGUUCUUGUGAUGAUGA	UUAUUAUCAUGAGAAUGUCU	Cleavage	1	Glycosyl transferase family 17 protein
miRn0437-3p	Solyc06g073500.2.1		3	19.021	1	23	510	532	AGAUGUUCUUGUGAUGAUGACUU	AAUUUAUGAUGACAAGAAUAUCU	Cleavage	1	Unknown Protein
miRn0437-3p	Solyc06g075270.2.1		2.5	12.463	1	20	710	729	AGAUGUUCUUGUGAUGAUGA	UCAUCAUCACACAAACAUUU	Translation	1	Convicilin
miRn0437-3p	Solyc06g083860.2.1		3	11.366	1	20	268	287	AGAUGUUCUUGUGAUGAUGA	UCAUCAUCACGAGAAAAUCA	Cleavage	1	Light-dependent short hypocotyls 1
miRn0437-3p	Solyc08g066990.2.1		3	20.603	1	24	717	740	AGAUGUUCUUGUGAUGAUGACUUC	GAGAUCACCAUGACAGGAGCAUCU	Cleavage	1	Potassium channel
miRn0437-3p	Solyc08g077110.2.1		3	16.242	1	20	340	359	AGAUGUUCUUGUGAUGAUGA	UCAUCAUGGCAGGAACAUCA	Cleavage	1	NAC domain protein IPR003441
miRn0437-3p	Solyc11g006230.1.1		3	11.456	1	20	382	401	AGAUGUUCUUGUGAUGAUGA	UCAUCAUUGCAACAACAUCA	Cleavage	1	Calcium-responsive transactivator
miRn0438-5p	Solyc01g094120.2.1		2.5	21.158	1	24	323	347	AGGUCUUUAAGAAUG-UGUAUUGGU	AUAAUUACAGCAUUCUUAAGGACCU	Cleavage	1	Cytochrome P450
miRn0438-5p	Solyc04g011680.1.1		3	8.959	1	24	39	62	AGGUCUUUAAGAAUGUGUAUUGGU	AAUACUAUACAUUCUUCAAGACUU	Cleavage	1	Cytochrome P450
miRn0438-5p	Solyc04g049340.2.1		3	16.364	1	22	1516	1537	AGGUCUUUAAGAAUGUGUAUUG	CAGUACAAGUUCUUCAAGACCU	Cleavage	1	Tyrosine-specific transport protein
miRn0438-5p	Solyc05g012440.2.1		3	11.642	1	20	849	868	AGGUCUUUAAGAAUGUGUAU	AUACACCUUCUUUAAGGUCU	Cleavage	1	Cytochrome c oxidase assembly protein ctaG
miRn0438-5p	Solyc06g050840.2.1		3	17.871	1	22	438	459	AGGUCUUUAAGAAUGUGUAUUG	UAUUACAAGUUCUUGAAGACCU	Cleavage	1	DNA binding protein
miRn0439-3p	Solyc01g106530.1.1		3	15.032	1	20	241	260	AAGUAGUGAGAAUGGAUUGG	ACGAACCAUUCUCACUGCUU	Cleavage	1	Unknown Protein
miRn0439-3p	Solyc01g107710.2.1		3	20.246	1	24	147	171	AAGUAGUGAGAAUGGAUUGG-UGGU	AUCAUCCAAGCCAUUCUCAUUGCUC	Cleavage	1	Root cap protein 3
miRn0439-3p	Solyc01g107720.2.1		3	17.999	1	20	151	170	AAGUAGUGAGAAUGGAUUGG	CCAAGCCAUUCUCAUUGCUC	Cleavage	1	Root cap protein 3
miRn0439-3p	Solyc04g007640.2.1		3	17.112	1	21	2125	2145	AAGUAGUGAGAAUGGAUUGGU	AAUAAUUCAUUCUCAUUGCUU	Cleavage	1	U-box domain-containing protein 10
miRn0439-3p	Solyc04g025200.2.1		3	15.946	1	22	1086	1107	AAGUAGUGAGAAUGGAUUGGUG	CUCCACUCCAUUUUUAUUAUUU	Cleavage	1	Os11g0180100 protein
miRn0439-3p	Solyc05g008230.2.1		3	15.559	1	21	2300	2320	AAGUAGUGAGAAUGGAUUGGU	ACAAAGCCAUUCUCAUUGCUU	Cleavage	1	U-box domain-containing protein 11
miRn0439-3p	Solyc08g006830.2.1		3	15.431	1	22	72	93	AAGUAGUGAGAAUGGAUUGGUG	CACCAAUUCAUUUGCAUUAUUU	Translation	1	Caffeoyl-CoA O-methyltransferase 1
miRn0439-3p	Solyc08g076710.2.1		3	10.541	1	22	998	1019	AAGUAGUGAGAAUGGAUUGGUG	CCCUAAUACAUUCUCACAACUU	Cleavage	1	MYB transcription factor
miRn0439-3p	Solyc09g010990.2.1		3	11.013	1	24	1206	1229	AAGUAGUGAGAAUGGAUUGGUGGU	AGCACUACUCCAAUCUCAUUACUU	Cleavage	1	Laccase
miRn0439-3p	Solyc09g063020.2.1		2.5	15.62	1	22	830	851	AAGUAGUGAGAAUGGAUUGGUG	UAUCAAACUAUUCUUACUACUU	Cleavage	1	Transport protein yif1
miRn0439-3p	Solyc11g073140.1.1		3	18.043	1	24	92	116	AAGUAGUGAGAAUGGAUUGG-UGGU	AUCAUCCAAGCCAUUCUCAUUGCUC	Cleavage	1	Root cap Antihaemostatic protein
miRn0440-3p	Solyc01g087590.2.1		2	13.169	1	20	681	700	ACAACCUUGUUGAGCUUGAG	CUCAAGCUCAAUACGGUUGU	Cleavage	1	Polyamine oxidase
miRn0440-3p	Solyc07g063400.2.1		3	13.444	1	21	69	89	ACAACCUUGUUGAGCUUGAGG	UCUCAAGUUUGACAAUGUUGU	Cleavage	1	ABC transporter G family member 9
miRn0440-3p	Solyc09g090210.2.1		3	14.473	1	21	1224	1244	ACAACCUUGUUGAGCUUGAGG	UUUCAAUAUUAACAAGGUUGU	Cleavage	1	Serine/threonine protein kinase
miRn0442-5p	Solyc00g033990.1.1		3	16.704	1	21	600	620	AAAAGCUUUAGCGACAUUGAA	UUCGAUGUUGCUGAAGGUUUU	Cleavage	1	Acetyltransferase
miRn0442-5p	Solyc01g087670.2.1		2.5	13.979	1	20	262	281	AAAAGCUUUAGCGACAUUGA	UCAGUGUCGGCAAAGCUUUU	Translation	1	Guanine nucleotide-binding protein G (I)/G (S)/G (T) subunit beta-1
miRn0442-5p	Solyc04g050550.1.1		3	19.102	1	20	941	960	AAAAGCUUUAGCGACAUUGA	ACAAUGUUGCUGAAGCUUUA	Cleavage	1	Pentatricopeptide repeat-containing protein
miRn0442-5p	Solyc05g007950.2.1		3	11.289	1	20	94	113	AAAAGCUUUAGCGACAUUGA	UCAAUGCUGCUAAAGAUUUU	Cleavage	1	Ribonuclease T2
miRn0442-5p	Solyc05g055110.2.1		3	15.207	1	20	2320	2339	AAAAGCUUUAGCGACAUUGA	UCAAUGGUGUCAAAGCUUUU	Translation	1	Unknown Protein
miRn0442-5p	Solyc05g056310.2.1		3	21.361	1	20	311	330	AAAAGCUUUAGCGACAUUGA	UCCAUGUUGCGGAAGCUUUU	Translation	1	T-complex protein 1 subunit gamma
miRn0442-5p	Solyc11g010550.1.1		2.5	22.765	1	24	2473	2496	AAAAGCUUUAGCGACAUUGAAUCU	ACAAUCGAUGUUGCUGGGGCUUUU	Cleavage	1	GPI ethanolamine phosphate transferase
miRn0442-5p	Solyc12g089230.1.1		3	17.267	1	20	2036	2055	AAAAGCUUUAGCGACAUUGA	UCGGUAUCGCUGAAGUUUUU	Cleavage	1	Solute carrier family 15 member 4
miRn0442-5p	Solyc12g099980.1.1		3	20.905	1	20	740	759	AAAAGCUUUAGCGACAUUGA	UCAAUGUUGUUAAAGUUUAU	Cleavage	1	LRR receptor-like serine/threonine-protein kinase, RLP
miRn0444-5p	Solyc01g034080.1.1		3	17.948	1	23	1120	1142	AGAGACAUACCUUAACUAAACUA	UUGUAUAGUUUAGGUAUGUUUUU	Cleavage	1	Amino acid permease
miRn0444-5p	Solyc01g059980.2.1		2.5	23.608	1	24	8240	8263	AGAGACAUACCUUAACUAAACUAA	UUUUUUUGCUUAAGGUAUGUUUUU	Cleavage	1	Beta-glucanase
miRn0444-5p	Solyc01g110700.2.1		1.5	19.09	1	24	99561	99584	AGAGACAUACCUUAACUAAACUAA	UUAGUUUAAUUAAGGUGUGUCUCU	Cleavage	1	Unknown Protein
miRn0444-5p	Solyc01g111080.2.1		1.5	19.09	1	24	10445	10468	AGAGACAUACCUUAACUAAACUAA	UUAGUUUAAUUAAGGUGUGUCUCU	Cleavage	1	Gibberellin-regulated protein 2
miRn0444-5p	Solyc01g111180.2.1		1.5	19.09	1	24	69850	69873	AGAGACAUACCUUAACUAAACUAA	UUAGUUUAAUUAAGGUGUGUCUCU	Cleavage	1	Unknown Protein
miRn0444-5p	Solyc03g005550.2.1		2.5	23.053	1	24	5705	5728	AGAGACAUACCUUAACUAAACUAA	UUUCUUUGCUUAAGGUAUGUUUUU	Cleavage	2	Serine/threonine-protein phosphatase 7 long form homolog
miRn0444-5p	Solyc03g005550.2.1		2.5	23.02	1	24	6412	6435	AGAGACAUACCUUAACUAAACUAA	UUUCUUUGCUUAAGGUAUGUUUUU	Cleavage	2	Serine/threonine-protein phosphatase 7 long form homolog
miRn0444a-5p	Solyc01g110700.2.1		2	19.09	1	24	99561	99584	AGAGACACACAUUAACUAAACUAA	UUAGUUUAAUUAAGGUGUGUCUCU	Translation	1	Unknown Protein
miRn0444a-5p	Solyc01g111080.2.1		2	19.09	1	24	10445	10468	AGAGACACACAUUAACUAAACUAA	UUAGUUUAAUUAAGGUGUGUCUCU	Translation	1	Gibberellin-regulated protein 2
miRn0444a-5p	Solyc01g111180.2.1		2	19.09	1	24	69850	69873	AGAGACACACAUUAACUAAACUAA	UUAGUUUAAUUAAGGUGUGUCUCU	Translation	1	Unknown Protein
miRn0444a-5p	Solyc06g034130.2.1		3	19.754	1	23	354	375	AGAGACACACAUUAACUAAACUA	UUGUUUGGUUGAU-UGUGUCUCU	Translation	1	Root cap protein 3
miRn0446-3p	Solyc01g091070.2.1		2	17.639	1	20	499	518	UAGCUCUGGGGUUUUGGUUU	AGAUCAAAACUCCAGAGCUG	Cleavage	1	Methionine aminopeptidase
miRn0446-3p	Solyc01g105770.2.1		3	7.316	1	22	726	748	UAGCUCUGGGG-UUUUGGUUUAG	CAAAACCAAAAGCCCCAGAGCUU	Cleavage	1	Unknown Protein
miRn0446-3p	Solyc03g019710.2.1		3	22.19	1	20	302	321	UAGCUCUGGGGUUUUGGUUU	UGAUCAAGGCCCCAGAGCUA	Cleavage	1	MADS-box transcription factor
miRn0446-3p	Solyc04g077930.2.1		3	21.54	1	20	751	770	UAGCUCUGGGGUUUUGGUUU	AAAUCGGGACCCUGGAGCUA	Cleavage	1	Activating signal cointegrator 1 complex subunit 2
miRn0446-3p	Solyc05g053660.1.1		3	7.203	1	21	752	772	UAGCUCUGGGGUUUUGGUUUA	UGAAUCAAAACCCUAGUGCUA	Cleavage	1	BHLH transcription factor
miRn0446-3p	Solyc06g073260.2.1		3	16.022	1	20	1247	1266	UAGCUCUGGGGUUUUGGUUU	AAACUAGUUCCCCAGAGCUA	Cleavage	1	NAD-dependent epimerase/dehydratase
miRn0446-3p	Solyc08g069140.2.1		3	19.125	1	21	2036	2056	UAGCUCUGGGGUUUUGGUUUA	UAAAGCAAAACCUUGGAGUUA	Cleavage	1	Cyclic nucleotide gated channel
miRn0446-3p	Solyc09g009680.2.1		3	18.94	1	22	541	562	UAGCUCUGGGGUUUUGGUUUAG	CAAAAUCAAAACCCUAGAGGUG	Cleavage	1	Transcription initiation factor TFIID subunit 12
miRn0446-3p	Solyc09g011340.2.1		2.5	22.191	1	22	1577	1598	UAGCUCUGGGGUUUUGGUUUAG	CGAAAUCAAAACCUUAGGGUUA	Cleavage	1	Os12g0283800 protein
miRn0446-3p	Solyc10g079290.1.1		3	13.37	1	22	154	175	UAGCUCUGGGGUUUUGGUUUAG	CAAAAUCUCAACCCCAGAGCUG	Cleavage	1	Outer envelope membrane protein
miRn0446-3p	Solyc12g010380.1.1		3	15.195	1	20	1091	1110	UAGCUCUGGGGUUUUGGUUU	AAAUCAAUAUCCCGGAGCUG	Cleavage	1	Adenylate kinase-like protein
miRn0446-3p	Solyc12g088690.1.1		2.5	11.763	1	20	517	536	UAGCUCUGGGGUUUUGGUUU	GAAUCAGAACCUCGGAGCUA	Cleavage	1	Glucosyltransferase
miRn0449-5p	Solyc01g006840.2.1		2.5	14.863	1	24	1928	1951	GUAAGCACAGACGGAUUCAGAAUU	AAUCCUGAAUCCGUCUCUGUUUGU	Cleavage	1	Calcium dependent protein kinase 26
miRn0449-5p	Solyc02g067960.1.1		3	15.839	1	23	451	473	GUAAGCACAGACGGAUUCAGAAU	GUUCGAAAUCCGUCUUUGCUUAC	Cleavage	1	Mitochondrial transcription termination factor family protein
miRn0449-5p	Solyc06g068930.1.1		2.5	12.421	1	20	302	321	GUAAGCACAGACGGAUUCAG	CUGGUUCUGUCUGUGUUUAC	Cleavage	1	Jasmonate ZIM-domain protein 2
miRn0449-5p	Solyc07g025510.2.1		2.5	19.446	1	20	392	411	GUAAGCACAGACGGAUUCAG	CUGGAUUCGUCGGUGCUUAU	Translation	1	Senescence-associated protein 5
miRn0450-5p	Solyc01g107180.2.1		3	12.114	1	22	77	98	AGACGGCAAACAUUUAAUGACA	UUUGAUUAGAUGCUUGCUGUCU	Translation	1	Phototropic-responsive NPH3 family protein
miRn0450-5p	Solyc07g024030.2.1		3	17.649	1	20	187	206	AGACGGCAAACAUUUAAUGA	UCAUUGAAUGUUUGUUCUCU	Cleavage	1	Solute carrier family 2, facilitated glucose transporter member 2
miRn0451-5p	Solyc06g043250.2.1		3	13.383	1	21	1947	1967	UUUACACCAAGUCAAUACAUG	UAUAUAUUCACUUGGUGUAAU	Cleavage	1	Receptor-like protein kinase
miRn0451-5p	Solyc08g068290.2.1		2.5	15.682	1	21	2087	2107	UUUACACCAAGUCAAUACAUG	CAUGUGUUAUCUUGGUGUAAA	Cleavage	1	Os01g0786800 protein
miRn0451-5p	Solyc08g075140.1.1		2.5	21.641	1	20	1091	1110	UUUACACCAAGUCAAUACAU	AUGUAUUGAGUUGGUGGAAA	Translation	1	HAT family dimerisation domain containing protein expressed
miRn0451-5p	Solyc11g066480.1.1		3	22.854	1	24	1561	1584	UUUACACCAAGUCAAUACAUGCAU	AGGGAUGUAUUGAGUAUGUGUAAA	Translation	1	PHD finger family protein
miRn0452-5p	Solyc01g103540.2.1		3	18.439	1	20	1350	1369	UGAAGUCAGUCUGCCCCGUC	GGUUGGGCAGGUUGACUUCA	Cleavage	1	YTH domain family 2 (Predicted)
miRn0453-5p	Solyc01g057990.1.1		3	14.412	1	23	84	106	AUCGGAGAAUGGAAAAGAGAAGA	UAUUCUAUUUUUCAUUCUCCCAU	Cleavage	1	Unknown Protein
miRn0453-5p	Solyc01g094030.2.1		3	14.093	1	22	1795	1816	AUCGGAGAAUGGAAAAGAGAAG	UUUUUUUUUUUCAUUUUUUGAU	Cleavage	1	Syt1 synaptotagmin Ca2+-dependent lipid-binding protein putati (IC)
miRn0453-5p	Solyc01g110440.2.1		3	12.826	1	22	1055	1076	AUCGGAGAAUGGAAAAGAGAAG	UUUUUCUUUUUAAUUCUUUGAU	Translation	1	Arginine decarboxylase
miRn0453-5p	Solyc01g110700.2.1		3	16.842	1	20	215273	215292	AUCGGAGAAUGGAAAAGAGA	UAUCUUUUCUAUUCUUUGGU	Cleavage	1	Unknown Protein
miRn0453-5p	Solyc01g111180.2.1		3	16.842	1	20	185562	185581	AUCGGAGAAUGGAAAAGAGA	UAUCUUUUCUAUUCUUUGGU	Cleavage	2	Unknown Protein
miRn0453-5p	Solyc01g111180.2.1		3	16.034	1	20	210635	210654	AUCGGAGAAUGGAAAAGAGA	UAUCUUUUCUAUUCUUUGGU	Cleavage	2	Unknown Protein
miRn0453-5p	Solyc02g064600.2.1		2	8.097	1	23	6285	6307	AUCGGAGAAUGGAAAAGAGAAGA	UCUUCUUUUUUCCUUUUUCCGAU	Translation	1	Unknown Protein
miRn0453-5p	Solyc02g068420.2.1		3	17.086	1	20	495	514	AUCGGAGAAUGGAAAAGAGA	UCUCUUUUUUGUUCUCUGAA	Cleavage	1	Glioma tumor suppressor candidate region gene 2
miRn0453-5p	Solyc03g117950.2.1		3	5.175	1	24	72	95	AUCGGAGAAUGGAAAAGAGAAGAC	GUGUUGUCUUCUCCAAUCUCCGAU	Translation	1	Chaperone protein ClpB 1
miRn0453-5p	Solyc04g079550.2.1		3	6.723	1	20	204	224	AUCGGAGAA-UGGAAAAGAGA	UUUCUUUUCCAAUUCUCUGAU	Translation	1	Signal peptidase I
miRn0453-5p	Solyc06g009370.2.1		3	6.243	1	23	225	247	AUCGGAGAAUGGAAAAGAGAAGA	UUUUCUUUUCUCAAUUCUCCGGU	Translation	1	F7.9
miRn0453-5p	Solyc09g008260.2.1		3	8.885	1	24	3	26	AUCGGAGAAUGGAAAAGAGAAGAC	GGCGUCUCUUUUCCAUUUUCCCAC	Cleavage	1	Unknown Protein
miRn0453-5p	Solyc09g082980.2.1	Yes	3	17.7	1	22	1447	1468	AUCGGAGAAUGGAAAAGAGAAG	CUUUUUUUUUCCGUUCUCCGUU	Cleavage	1	Plant-specific domain TIGR01615 family protein
miRn0453-5p	Solyc11g039920.1.1		2.5	8.172	1	23	1189	1211	AUCGGAGAAUGGAAAAGAGAAGA	UUUUCUUUCUUCCAUUUUCCGGU	Cleavage	1	Unknown Protein
miRn0454-5p	Solyc01g086870.2.1		2.5	17.268	1	24	495	518	AGGUACCGAACAGAAGCUGGGUUU	AGAAUCAGCUUCAGUUUGGUACUU	Cleavage	1	BHLH transcription factor
miRn0454-5p	Solyc08g008310.2.1		3	21.465	1	22	1072	1093	AGGUACCGAACAGAAGCUGGGU	AACUGUCUUCUGUGCGGUACCU	Translation	1	Long-chain-fatty-acid-CoA ligase
miRn0455-3p	Solyc03g032150.2.1		3	16.28	1	20	1366	1385	AGAAGUGACUGACAAUACAU	UUGUAUUGUAUGUCACUUCU	Translation	1	Serine/threonine kinase-like protein ABC1063
miRn0455-3p	Solyc07g008380.1.1		3	13.421	1	24	1306	1329	AGAAGUGACUGACAAUACAUGUAU	AAAGAUGUAUUGUCUUUCAUUUUU	Translation	1	Hydroxycinnamoyl CoA quinate transferase
miRn0455-3p	Solyc08g066120.2.1		3	18.4	1	22	648	669	AGAAGUGACUGACAAUACAUGU	AGAUGCAUUGUCAGUUACUGCU	Cleavage	1	Polyribonucleotide nucleotidyltransferase
miRn0457-5p	Solyc02g022910.2.1		2.5	15.995	1	20	291	310	AAAACUUUAAGAGAUCGUUU	AAAUGAUAUUUUAGAGUUUU	Cleavage	1	Fatty acid hydroxylase family protein expressed
miRn0457-5p	Solyc06g053150.1.1		2.5	12.564	1	21	1454	1474	AAAACUUUAAGAGAUCGUUUG	UAAACGAUCUUAGAAAGUUUU	Translation	1	ATPase AAA family protein expressed
miRn0457-5p	Solyc08g016050.2.1		3	16.72	1	21	553	573	AAAACUUUAAGAGAUCGUUUG	UAAAUGGUCCCUUAAAGUUUG	Cleavage	1	Dedicator of cytokinesis family protein
miRn0457-5p	Solyc09g082550.2.1		3	13.973	1	24	1908	1931	AAAACUUUAAGAGAUCGUUUGGUU	AGAUAGACGAUGCCUUAAGGUUUU	Cleavage	1	High affinity sulfate transporter 2
miRn0457-5p	Solyc10g079560.1.1		3	18.994	1	21	928	948	AAAACUUUAAGAGAUCGUUUG	CGAACGAUCUUUAGAGGUUUU	Translation	1	Glutaredoxin family protein
miRn0458-3p	Solyc03g095210.1.1		3	18.74	1	20	1229	1248	AUCGAGGCUGUGAGAGAGAU	AUCUCUCUCAGAGCCCUGAU	Translation	1	WD repeat-containing protein 5 homolog
miRn0458-3p	Solyc06g066550.2.1		2.5	13.444	1	20	35	54	AUCGAGGCUGUGAGAGAGAU	AUUUCUCUCUCUGCCUCGAU	Translation	1	MRS7 family protein
miRn0458-3p	Solyc07g051990.1.1		3	13.749	1	24	31	54	AUCGAGGCUGUGAGAGAGAUUGUA	UGUCAUCUCUCUCACACUCUCUAU	Cleavage	1	MAP kinase activating protein-like
miRn0458-3p	Solyc07g054320.2.1		3	14.621	1	20	219	238	AUCGAGGCUGUGAGAGAGAU	AUCUCUCUCACACUCUCUAU	Cleavage	1	Transmembrane protein 34
miRn0458-3p	Solyc10g008870.2.1		3	9.515	1	20	524	543	AUCGAGGCUGUGAGAGAGAU	AUUUCUCUAAUCGCCUCGAU	Translation	1	Transcription elongation factor 1 homolog
miRn0458-3p	Solyc10g047680.1.1		3	15.304	1	23	443	465	AUCGAGGCUGUGAGAGAGAUUGU	AGAAUCUUUCUUACAAUCUUGAU	Cleavage	1	Receptor protein kinase-like protein
miRn0459-3p	Solyc01g044350.2.1		3	14.572	1	23	1423	1445	AAGUGUAUCGCUGAAAUUUCGGA	UUGGUAAUUGUAGUGAUACACUU	Cleavage	1	Zinc finger (Ran-binding) family protein
miRn0459-3p	Solyc01g110700.2.1		3	13.059	1	23	179265	179287	AAGUGUAUCGCUGAAAUUUCGGA	UCUGGAAUUUCAGAGACACACUU	Translation	1	Unknown Protein
miRn0459-3p	Solyc01g111180.2.1		3	13.059	1	23	149554	149576	AAGUGUAUCGCUGAAAUUUCGGA	UCUGGAAUUUCAGAGACACACUU	Translation	1	Unknown Protein
miRn0459-3p	Solyc04g078820.2.1		3	19.478	1	22	757	778	AAGUGUAUCGCUGAAAUUUCGG	CUGAGAAUCCAGCGAUAUACUU	Cleavage	1	Annexin
miRn0459-3p	Solyc07g005740.1.1		3	15.14	1	20	593	612	AAGUGUAUCGCUGAAAUUUC	GAAAGUUUGGUGAUGCACUU	Cleavage	1	Pentatricopeptide repeat-containing protein
miRn0459-3p	Solyc07g009210.1.1		3	17.636	1	24	385	408	AAGUGUAUCGCUGAAAUUUCGGAC	GUUAGAAAUGUUAGUGAUGCAUUU	Cleavage	1	Subtilisin-like serine protease
miRn0459-3p	Solyc10g083720.1.1		3	21.401	1	21	1348	1368	AAGUGUAUCGCUGAAAUUUCG	UGGAGUUUUAGCGGUGCAUUU	Cleavage	1	Pyruvate kinase
miRn0460-5p	Solyc04g082020.2.1		3	8.011	1	22	588	610	AGAUUUAUUC-AUGAUUCGAGGG	CACUCGAAUCAUCGGAUAAAUUU	Translation	1	DNL zinc finger family protein
miRn0460-5p	Solyc05g010650.2.1		3	15.279	1	23	2019	2041	AGAUUUAUUCAUGAUUCGAGGGC	GUGCUCGAGUCAGGAUUAGAUCU	Translation	1	U-box domain-containing protein
miRn0460-5p	Solyc06g008520.2.1		3	18.002	1	21	238	258	AGAUUUAUUCAUGAUUCGAGG	UCUGGAACCAUGGAUAAAUUU	Cleavage	1	BET1
miRn0460-5p	Solyc06g051010.1.1		2.5	17.432	1	23	662	684	AGAUUUAUUCAUGAUUCGAGGGC	GGUUUCGAAUUAUGAAUGAAUCA	Cleavage	1	Peptide-N4- (N-acetyl-beta-glucosaminyl)asparagine amidase A
miRn0461-5p	Solyc03g005550.2.1		3	17.86	1	20	1292	1311	ACAAAAUGAGACGAACGGAG	CUUUUUUCGUCCCAUUUUGU	Translation	1	Serine/threonine-protein phosphatase 7 long form homolog
miRn0461-5p	Solyc03g019970.2.1		2.5	19.028	1	24	916	939	ACAAAAUGAGACGAACGGAGCACU	AGGACUCCUUUUGUAUCAUUUUGU	Translation	1	F-box protein interaction domain containing protein
miRn0461-5p	Solyc03g095970.2.1		3	13.306	1	24	1024	1047	ACAAAAUGAGACGAACGGAGCACU	AAUACUUCUUUCAUUUCAUUUUGU	Cleavage	1	3-beta hydroxysteroid dehydrogenase
miRn0461-5p	Solyc05g005010.2.1		3	11.31	1	22	516	537	ACAAAAUGAGACGAACGGAGCA	UUCUCUGUUUGUCCUGUUUUGU	Translation	1	Carboxyl-terminal proteinase
miRn0462-3p	Solyc01g110700.2.1		3	17.417	1	21	61601	61621	ACUCGAAUUGAACGCAUCUUA	UGAGAUAUGUUUGAUUCGAGU	Cleavage	1	Unknown Protein
miRn0462-3p	Solyc01g111120.2.1		3	12.014	1	21	1388	1408	ACUCGAAUUGAACGCAUCUUA	UGAGAUAUGUUUGAUUCGAGU	Cleavage	1	Triosephosphate isomerase
miRn0462-3p	Solyc01g111180.2.1		3	17.417	1	21	31890	31910	ACUCGAAUUGAACGCAUCUUA	UGAGAUAUGUUUGAUUCGAGU	Cleavage	1	Unknown Protein
miRn0462-3p	Solyc09g009480.1.1		3	18.237	1	20	122	141	ACUCGAAUUGAACGCAUCUU	CAGAUGUGUUCAAUUCGAAU	Cleavage	1	S-locus F-box-like protein b
miRn0462-3p	Solyc10g005170.1.1		3	12.467	1	20	851	870	ACUCGAAUUGAACGCAUCUU	AAAAUGUGUUCGAUUUGGGU	Cleavage	1	Purine permease
miRn0463-5p	Solyc02g083130.2.1		3	11.484	1	20	1664	1683	AUGAUGUUGGAAUGGCUCAA	UUGUGCCAGUCCAAUAUUAU	Cleavage	1	IST1 homolog
miRn0463-5p	Solyc02g089260.2.1		2.5	20.9	1	20	14470	14489	AUGAUGUUGGAAUGGCUCAA	GUCAGCCAUUUCAACAUCAU	Cleavage	1	E3 ubiquitin-protein ligase UBR4
miRn0463-5p	Solyc05g018140.1.1		3	12.517	1	20	221	240	AUGAUGUUGGAAUGGCUCAA	UUGAUGUAUUCCAACAUUAU	Cleavage	1	Transposon protein-like
miRn0463-5p	Solyc06g083210.2.1		3	11.304	1	21	168	188	AUGAUGUUGGAAUGGCUCAAU	AUUGAAUCAUCCUAACAUCAU	Translation	1	Protein kinase
miRn0463-5p	Solyc07g005150.1.1		2.5	13.528	1	21	1388	1408	AUGAUGUUGGAAUGGCUCAAU	AUGGACCUAUUCCAACAUCAU	Cleavage	1	LRR receptor-like serine/threonine-protein kinase, RLP
miRn0463-5p	Solyc10g054120.1.1		2.5	11.891	1	20	299	318	AUGAUGUUGGAAUGGCUCAA	UUGGGUCAUUCGAGCAUCAU	Translation	1	Unknown Protein
miRn0463-5p	Solyc11g010150.1.1		2.5	17.553	1	20	163	182	AUGAUGUUGGAAUGGCUCAA	UUGAGGCAUCCCAAUAUCAU	Translation	1	Serine-threonine protein kinase
miRn0463-5p	Solyc11g012020.1.1		3	15.19	1	20	1522	1541	AUGAUGUUGGAAUGGCUCAA	UUGGGUCAUUACAACAUCAC	Translation	1	EH-domain-containing protein 1
miRn0463-5p	Solyc12g014350.1.1		3	20.135	1	20	1588	1607	AUGAUGUUGGAAUGGCUCAA	UUGAGGGAUUUCAACAUUAU	Cleavage	1	Receptor like kinase, RLK
miRn0465-5p	Solyc01g010790.1.1		3	17.145	1	20	621	640	ACGUGUCUGUAGCAAGUGUU	AACACUUGCUAUAGAUGCAU	Cleavage	1	F-box protein At2g21930
miRn0465-5p	Solyc01g081050.2.1		2.5	18.858	1	23	3398	3420	ACGUGUCUGUAGCAAGUGUUGAU	AUGAACACUUGCUAUUGGCAUGU	Cleavage	1	D-alanine--poly(phosphoribitol) ligase subunit 1
miRn0465-5p	Solyc04g076710.2.1		3	11.081	1	20	47	66	ACGUGUCUGUAGCAAGUGUU	AACUCGUGUUACAGGCACGU	Cleavage	1	Unknown Protein
miRn0466-5p	Solyc05g044610.1.1		3	14.805	1	24	2463	2485	ACGACAGUAAUUGCUACAAGAUAU	AUAUCUUGUA-CAAUUGCUGUUGU	Cleavage	1	Vacuolar protein sorting-associated protein 8
miRn0466-5p	Solyc08g068190.2.1		3	18.96	1	23	647	668	ACGACAGUAAUUGCUACAAGAUA	UAGCUUGUGGCAAU-ACUGUUGU	Translation	1	Aldehyde dehydrogenase
miRn0466-5p	Solyc09g015560.1.1		3	6.889	1	21	129	149	ACGACAGUAAUUGCUACAAGA	UUUUGUGGCUGUUACUGUUGU	Cleavage	1	Unknown Protein
miRn0468-5p	Solyc04g025540.2.1		3	14.551	1	20	358	377	AAAACUUAGAAUUCAGAUGG	CUAUCGAAAUUCUGAGUUUU	Cleavage	1	Anthranilate phosphoribosyltransferase-like protein
miRn0468-5p	Solyc06g076780.2.1		2.5	10.873	1	22	2233	2254	AAAACUUAGAAUUCAGAUGGUC	GGUUAUCUCAAUUCUGAGUUUU	Cleavage	1	Beta-D-glucosidase
miRn0469-5p	Solyc09g091030.2.1		2.5	11.143	1	24	2482	2505	ACGACACGUUAGAUUAGUACGGCU	AUUUGUAUUAAUCUAACGUGUUUU	Cleavage	1	Beta-amylase
miRn0470-3p	Solyc02g087560.1.1		2.5	23.158	1	24	163	186	AGGCGAGAUCGGCGUCGUUGACCU	AAGACAACGCCGCCGUUUUCGCCU	Translation	1	Pentatricopeptide repeat-containing protein
miRn0470-3p	Solyc07g008880.2.1		2.5	19.46	1	24	1471	1494	AGGCGAGAUCGGCGUCGUUGACCU	ACGACGACGACGAUGAUUUCGCCU	Cleavage	1	Pre-mRNA-processing-splicing factor 8
miRn0470-3p	Solyc08g078650.2.1		3	20.278	1	22	478	499	AGGCGAGAUCGGCGUCGUUGAC	GGCGUCGACGCCGAUCUCGUCG	Cleavage	1	Glycosyl transferase family 8 glycogenin
miRn0471-5p	Solyc04g040120.1.1		3	15.473	1	20	654	673	UUGGAUCCAAGUUGGACGAG	CUUGUCAGACUUGGGUCUAA	Cleavage	1	Omega-6 fatty acid desaturase
miRn0471-5p	Solyc09g011810.2.1		2.5	15.83	1	22	837	858	UUGGAUCCAAGUUGGACGAGGG	UUUUCCUUUAACUUGGAUCCAA	Cleavage	1	Fructose-1 6-bisphosphatase class 1
miRn0471-5p	Solyc10g007770.2.1		3	17.228	1	21	836	856	UUGGAUCCAAGUUGGACGAGG	UCGUGUUCAACUUGGAUCCAU	Cleavage	1	Polyadenylate-binding protein 1-like
miRn0472-5p	Solyc04g080540.2.1		3	17.291	1	24	624	647	AAACUCUAAAUAGCGAUUGAUAUG	UAUUUGAGUUGAUAUUUAGAGUUU	Cleavage	1	ST225
miRn0472-5p	Solyc05g026510.2.1		3	17.632	1	24	3616	3639	AAACUCUAAAUAGCGAUUGAUAUG	CAUUUUGGUCUCUGUUUAGAGUUU	Cleavage	1	Cohesin subunit
miRn0472-5p	Solyc06g060690.2.1		3	15.221	1	21	481	501	AAACUCUAAAUAGCGAUUGAU	AUCGGUUGCUGUCUAGAGUUU	Translation	1	Receptor-like protein kinase At5g59670
miRn0472-5p	Solyc11g069800.1.1		3	18.059	1	20	648	667	AAACUCUAAAUAGCGAUUGA	UCGGUCGUUAUUUGGAGUUA	Cleavage	1	cytochrome P450
miRn0473-3p	Solyc01g009870.2.1		3	11.087	1	20	16	35	AGGAUUGUACAAGCUUUAUA	UAAAAGGUUUGUGUAAUCCU	Cleavage	1	Glycerophosphodiester phosphodiesterase GDE1
miRn0473-3p	Solyc01g110700.2.1		1.5	19.077	1	24	179631	179654	AGGAUUGUACAAGCUUUAUAAGGA	UCUUUAUAAGGCUUGGACAAUCCU	Translation	3	Unknown Protein
miRn0473-3p	Solyc01g110700.2.1		1.5	21.395	1	24	179856	179879	AGGAUUGUACAAGCUUUAUAAGGA	UCUUUAUAAGGCUUGGACAAUCCU	Translation	3	Unknown Protein
miRn0473-3p	Solyc01g110700.2.1		2.5	12.975	1	20	90758	90777	AGGAUUGUACAAGCUUUAUA	UGUAAAGCUUGGAUAAUUCU	Translation	3	Unknown Protein
miRn0473-3p	Solyc01g111080.2.1		2.5	12.975	1	20	1642	1661	AGGAUUGUACAAGCUUUAUA	UGUAAAGCUUGGAUAAUUCU	Translation	1	Gibberellin-regulated protein 2
miRn0473-3p	Solyc01g111180.2.1		1.5	21.395	1	24	150145	150168	AGGAUUGUACAAGCUUUAUAAGGA	UCUUUAUAAGGCUUGGACAAUCCU	Translation	2	Unknown Protein
miRn0473-3p	Solyc01g111180.2.1		1.5	19.077	1	24	149920	149943	AGGAUUGUACAAGCUUUAUAAGGA	UCUUUAUAAGGCUUGGACAAUCCU	Translation	2	Unknown Protein
miRn0473-3p	Solyc02g091310.1.1		3	19.621	1	20	395	414	AGGAUUGUACAAGCUUUAUA	UGCACAGCUUGUACAAUUCU	Cleavage	1	Copper chaperone
miRn0473-3p	Solyc08g007680.1.1		3	12.75	1	22	141	162	AGGAUUGUACAAGCUUUAUAAG	UUUAGAAAGUUGGUACAAUUCU	Translation	1	Subtilisin-like protease
miRn0473-3p	Solyc08g007690.1.1		3	11.397	1	22	141	162	AGGAUUGUACAAGCUUUAUAAG	CUUAGAAAGUUGGUACAAUUCU	Translation	1	Subtilisin-like protease
miRn0473-3p	Solyc09g010300.2.1		2.5	9.546	1	20	1418	1437	AGGAUUGUACAAGCUUUAUA	UAUGAAACUUGGACAAUCCU	Translation	1	MRNA decapping enzyme
miRn0473-3p	Solyc10g012280.1.1		3	18.243	1	20	158	177	AGGAUUGUACAAGCUUUAUA	CACAAAGUUUGUACAAUCUU	Cleavage	1	Lrr, resistance protein fragment
miRn0473-3p	Solyc10g012330.1.1		3	18.295	1	20	158	177	AGGAUUGUACAAGCUUUAUA	CACAAAGUUUGUACAAUCUU	Cleavage	1	Lrr, resistance protein fragment
miRn0475-5p	Solyc02g068120.2.1	Yes	3	19.284	1	20	723	742	UGACUCUGGUGUUGAUGCUC	GGGCAAUAACACCAGGGUUA	Cleavage	1	Gda-1
miRn0475-5p	Solyc09g061220.1.1		3	11.944	1	20	168	187	UGACUCUGGUGUUGAUGCUC	GAACAUCGGCACAAGAGUCA	Cleavage	1	Helicase-like protein
miRn0475-5p	Solyc10g050290.1.1		3	12.64	1	20	117	136	UGACUCUGGUGUUGAUGCUC	GAACAUCGGCACAAGAGUCA	Cleavage	1	Helicase-like protein
miRn0475-5p	Solyc11g011770.1.1		3	6.736	1	20	346	365	UGACUCUGGUGUUGAUGCUC	CAACACCAACACCAGAGUCA	Cleavage	1	Myb family transcription factor-like
miRn0477-3p	Solyc03g095820.2.1		2.5	11.277	1	20	817	836	AGAGACUUUCUAUCUGGCGC	GUGCCAGAUGAAAAGUUUCU	Translation	1	Cell number regulator 13
miRn0478-5p	Solyc01g009500.2.1		3	11.895	1	21	1471	1491	UGGUGGAAUAACUUAUAACGG	CCGUUGUAAGUUACUCCAUCU	Cleavage	1	Hydrolase alpha/beta fold family protein
miRn0478-5p	Solyc10g017850.2.1		3	14.299	1	24	1013	1036	UGGUGGAAUAACUUAUAACGGCAU	AAGUUGUUAUAAGUUAUUUUAGCA	Cleavage	1	Peroxisomal membrane protein 11-1
miRn0479-3p	Solyc01g007000.2.1		3	10.095	1	20	1352	1371	AGAAGAUUAAACUAUGUACA	UGUACAUAAUUUAUUCUUUU	Cleavage	1	U-box domain-containing protein
miRn0479-3p	Solyc01g096390.2.1		3	16.175	1	20	5149	5168	AGAAGAUUAAACUAUGUACA	UGUAUAUAGUUUAGUCCUUU	Cleavage	1	DNA-directed RNA polymerase
miRn0479-3p	Solyc03g082470.2.1		3	10.167	1	22	105	126	AGAAGAUUAAACUAUGUACAAC	GUUGUUCAUUGUUUUAUCUUCU	Cleavage	1	Receptor like kinase, RLK
miRn0479-3p	Solyc03g123860.2.1		3	10.536	1	24	12	35	AGAAGAUUAAACUAUGUACAACCA	UAGCUGUUCAUAAUUUGAUCUUUU	Cleavage	1	Receptor like kinase, RLK
miRn0479-3p	Solyc06g060670.2.1		3	17.238	1	21	2405	2425	AGAAGAUUAAACUAUGUACAA	UUGAAGCUAGUUUAAUCUUCU	Cleavage	1	Protein arginine N-methyltransferase

## Sheet: targets_novel_miRNA_stars
MiRNA names	Target names	Degradome	Expectation	UPE	miRNA_start	miRNA_end	Target_start	Target_end	miRNA_aligned_fragment	Target_aligned_fragment	Inhibition	Multiplicity	Description
miRn0011-3p	Solyc01g007350.2.1		2.5	10.503	1	21	100	120	CAAGUUUGUCAUAGAAACGGU	ACCCCUUCUAUGACAAAUUUG	Cleavage	1	Photosystem I reaction center subunit VIII
miRn0011-3p	Solyc01g007880.2.1		2	17.963	1	22	2176	2197	CAAGUUUGUCAUAGAAACGGUC	GCCCGUUUCUAUUCCAAACUUG	Translation	1	MORN repeat protein
miRn0011-3p	Solyc05g010650.2.1		3	18.58	1	20	886	905	CAAGUUUGUCAUAGAAACGG	CUGUUUCUUUAACAAAUUUG	Translation	1	U-box domain-containing protein
miRn0011-3p	Solyc12g096450.1.1		2.5	14.169	1	21	463	483	CAAGUUUGUCAUAGAAACGGU	ACCGAUUCUUUGACAGACUUG	Cleavage	1	Zinc finger family protein
miRn0014-5p	Solyc01g080580.2.1		2	9.446	1	20	2535	2554	UUGAUGAAUUAGUAGUUGAC	UUCAACCACUAAUUCAUCAA	Cleavage	1	Inosine-uridine preferring nucleoside hydrolase family protein
miRn0014-5p	Solyc01g097240.2.1		3	14.567	1	22	1273	1294	UUGAUGAAUUAGUAGUUGACCU	AUGUUAACUAUGAAUUUGUCAA	Translation	1	Pathogenesis-related protein 4B (Fragment)
miRn0014-5p	Solyc03g112740.1.1		1.5	21.684	1	20	144	163	UUGAUGAAUUAGUAGUUGAC	UUCAGCUACUAAUUCAUCAA	Cleavage	1	Homeobox transcription factor KN2 (Fragment)
miRn0014-5p	Solyc04g007710.2.1		3	15.068	1	24	69	92	UUGAUGAAUUAGUAGUUGACCUCU	AGUUGUCAAUUAUUAAUUCCUUAA	Cleavage	1	Mitogen-activated protein kinase
miRn0014-5p	Solyc04g071630.2.1		3	19.338	1	20	351	370	UUGAUGAAUUAGUAGUUGAC	GUUAAAUCUUAAUUCAUCAA	Cleavage	1	Protein-methionine-s-oxide reductase
miRn0014-5p	Solyc04g079370.2.1		3	13.404	1	20	1134	1153	UUGAUGAAUUAGUAGUUGAC	UUCAGAUGCUAAUUCAUCAA	Cleavage	1	Serpin (Serine protease inhibitor)
miRn0014-5p	Solyc08g045640.2.1		2.5	15.033	1	24	332	355	UUGAUGAAUUAGUAGUUGACCUCU	AAGGAUCAAAUACUAAUUCGUCAA	Cleavage	1	DNA-binding protein (Fragment)
miRn0014-5p	Solyc09g061730.1.1		2.5	13.627	1	22	376	397	UUGAUGAAUUAGUAGUUGACCU	AUGUCAAUGCCUAAUUCAUCAA	Cleavage	1	Genomic DNA chromosome 3 TAC clone K7P8
miRn0014-5p	Solyc11g018660.1.1		2.5	10.364	1	20	665	684	UUGAUGAAUUAGUAGUUGAC	AUCAACUACUAAUUCAUGAA	Cleavage	1	NAC domain protein IPR003441
miRn0014-5p	Solyc12g044780.1.1		3	19.935	1	20	567	586	UUGAUGAAUUAGUAGUUGAC	GUGGACUGCUAAUUCGUUAA	Cleavage	1	F-box family protein
miRn0014-5p	Solyc12g044790.1.1		3	16.709	1	20	567	586	UUGAUGAAUUAGUAGUUGAC	GUGGACUGCUAAUUCGUUAA	Cleavage	1	F-box family protein
miRn0014-5p	Solyc12g056480.1.1		3	14.004	1	20	612	631	UUGAUGAAUUAGUAGUUGAC	CACAACUACUAAUUCAUCAU	Cleavage	1	Senescence-inducible chloroplast stay-green protein
miRn0014-5p	Solyc12g094520.1.1		2.5	18.836	1	24	221	244	UUGAUGAAUUAGUAGUUGACCUCU	AGUCGUUAGCUACUAGUUUAUCAG	Cleavage	1	4-coumarate-coa ligase
miRn0086-5p	Solyc05g009050.2.1		2.5	12.99	1	22	257	278	CGACAUUUAUCUAAUUGCGGCA	UUUUGCAAAUAGAUAAAUGUUG	Cleavage	1	Receptor-like protein kinase
miRn0136a-5p	Solyc06g011550.2.1		3	11.721	1	24	521	544	UUUAAAGGUAUAUAUGUGUCCACG	CUUUGAUAUAUAUAUACUUUCAAA	Cleavage	1	Myosin XI-K
miRn0136a-5p	Solyc07g049170.1.1		3	7.075	1	20	646	665	UUUAAAGGUAUAUAUGUGUC	UAUAUAUAUAUAUUUUUAAA	Cleavage	1	Unknown Protein
miRn0136a-5p	Solyc07g064670.2.1		3	16.275	1	22	1251	1272	UUUAAAGGUAUAUAUGUGUCCA	UAGCUACUUAUAUAUCUUUAAA	Cleavage	1	Beta-1 3-galactosyltransferase 6
miRn0136a-5p	Solyc08g080700.1.1		3	19.028	1	23	754	776	UUUAAAGGUAUAUAUGUGUCCAC	GUAAACACAGAUAUACCUUUAGG	Cleavage	1	Carboxyl-terminal proteinase-like
miRn0144-3p	Solyc05g055350.2.1		3	15.538	1	20	672	691	AAGUCUGCUGAUGUGGUCAC	UUGACCACAUUGGUGGACUU	Cleavage	1	Ribonuclease Z family protein
miRn0144-3p	Solyc06g071560.2.1		2.5	12.531	1	21	792	812	AAGUCUGCUGAUGUGGUCACU	GGUGAUUACAUCAGCAGAAUU	Cleavage	1	Serine/threonine protein phosphatase 2A 55 kDa regulatory subunit B beta isoform
miRn0144-3p	Solyc08g067790.2.1		3	15.985	1	20	537	556	AAGUCUGCUGAUGUGGUCAC	GUUGUCACAUCAGCAGACUA	Cleavage	1	Transcription elongation factor S-II
miRn0144-3p	Solyc12g044800.1.1		3	15.815	1	21	858	878	AAGUCUGCUGAUGUGGUCACU	GGUGAUAACAUCAGCAGAAUU	Cleavage	1	Serine/threonine protein phosphatase 2A 55 kDa regulatory subunit B beta isoform
miRn0225-5p	Solyc01g090590.2.1		3	14.19	1	20	503	522	AUGGCAAUGCUAUUUGGAGU	AGUCCAAAUGGCAUUUCCAU	Cleavage	1	Os11g0109966 protein (Fragment)
miRn0225-5p	Solyc07g065310.2.1		2.5	17.661	1	22	935	956	AUGGCAAUGCUAUUUGGAGUUA	UUACUCCAAAAAGUAUUGCUGU	Cleavage	1	Magnesium and cobalt efflux protein corC
miRn0225-5p	Solyc07g065380.2.1		3	17.405	1	20	929	948	AUGGCAAUGCUAUUUGGAGU	AGUCCAAUUGGCGUUGCCAU	Cleavage	1	Zinc transporter 2
miRn0225-5p	Solyc09g014610.2.1		3	15.76	1	22	1613	1634	AUGGCAAUGCUAUUUGGAGUUA	UAUUUCCAAAUGACAUUGCCAU	Translation	1	C4-dicarboxylate transporter/malic acid transport family protein
miRn0225-5p	Solyc10g055750.1.1		3	21.896	1	20	889	908	AUGGCAAUGCUAUUUGGAGU	GUUUUAAAUAGUAUUGCUAU	Cleavage	1	Lysine/histidine transporter
miRn0245-3p	Solyc01g080960.2.1		3	4.322	1	22	162	183	AUGAAUUAUGAUAGAAGAUUAG	UUAAUCAUAUAUCAUAGUUUAU	Cleavage	1	AT-hook DNA-binding protein (Fragment)
miRn0245-3p	Solyc01g091490.2.1		3	2.756	1	24	174	198	AUGAAUUAUGAUAGAAGAUU-AGCA	UGCUCAAUCUUAUAUUAUAAUUAAU	Cleavage	1	Unknown Protein
miRn0245-3p	Solyc01g096950.2.1		3	9.424	1	20	137	156	AUGAAUUAUGAUAGAAGAUU	AUUUUUCUAUCAUAGUUCAA	Cleavage	1	Retinoblastoma-binding protein-like
miRn0245-3p	Solyc01g097660.2.1		3	19.002	1	24	554	576	AUGAAUUAUGAUAGAAGAUUAGCA	UGGGAAUCUUCUAUC-UAAUUCAA	Translation	1	Pectinesterase inhibitor
miRn0245-3p	Solyc02g085370.2.1		3	10.525	1	20	37	56	AUGAAUUAUGAUAGAAGAUU	AAUCUUCUAUCUUAUUUCGU	Translation	1	Unknown Protein
miRn0245-3p	Solyc03g007200.1.1		3	13.087	1	23	341	363	AUGAAUUAUGAUAGAAGAUUAGC	GUCAGUCUUUUUUCAAAAUUCAU	Cleavage	1	Oxidoreductase zinc-containing alcohol dehydrogenase family
miRn0245-3p	Solyc03g025940.1.1		3	10.189	1	22	343	364	AUGAAUUAUGAUAGAAGAUUAG	UUGAUCUUCCAUUAUAAUUUGU	Cleavage	1	F-box family protein
miRn0245-3p	Solyc03g118280.1.1		3	19.364	1	20	1554	1573	AUGAAUUAUGAUAGAAGAUU	UAUCUUCUGUUAUAAUUCAA	Cleavage	1	Pentatricopeptide repeat-containing protein
miRn0245-3p	Solyc03g121350.2.1		2.5	12.505	1	20	1490	1509	AUGAAUUAUGAUAGAAGAUU	AAUCUUCUAUCAUGCUUUAU	Cleavage	1	Anoctamin-like protein
miRn0245-3p	Solyc03g123560.2.1		3	15.091	1	20	871	890	AUGAAUUAUGAUAGAAGAUU	AAGGUUCUAUCAUAAUUCAA	Cleavage	1	Chaperone protein dnaJ
miRn0245-3p	Solyc06g068910.2.1		3	17.539	1	24	283	305	AUGAAUUAUGAUAGAAGAUUAGCA	UGUUAAUCAUCU-UCAUAAUUCAU	Cleavage	1	Receptor like kinase, RLK
miRn0245-3p	Solyc06g070910.2.1		2.5	12.015	1	24	810	833	AUGAAUUAUGAUAGAAGAUUAGCA	UACUAAUUUUCUAUCCUAAUUUGU	Translation	1	Transcription factor style2.1
miRn0245-3p	Solyc08g080160.2.1		3	14.825	1	22	238	259	AUGAAUUAUGAUAGAAGAUUAG	CUAGUCUUUUGUCGAAAUUCAU	Cleavage	1	Hydroxymethylglutaryl-CoA synthase
miRn0245-3p	Solyc08g080170.2.1		3	14.79	1	22	2101	2122	AUGAAUUAUGAUAGAAGAUUAG	CUAGUCUUUUGUCGAAAUUCAU	Cleavage	1	Hydroxymethylglutaryl-CoA synthase
miRn0245-3p	Solyc12g098210.1.1		3	19.623	1	20	3988	4007	AUGAAUUAUGAUAGAAGAUU	AAUCUUUUCUCAGGAUUCAU	Cleavage	1	ABC transporter G family member 40
miRn0245-3p	Solyc12g100180.1.1		3	18.465	1	20	4015	4034	AUGAAUUAUGAUAGAAGAUU	AAUCUUUUCUCAGGAUUCAU	Cleavage	1	ATP-binding cassette transporter
miRn0245-3p	Solyc12g100190.1.1		3	20.802	1	20	3994	4013	AUGAAUUAUGAUAGAAGAUU	AAUCUUUUCUCAGGAUUCAU	Cleavage	1	ATP-binding cassette transporter
miRn0248-3p	Solyc01g065500.2.1		2	17.014	1	21	2130	2150	AUCAUAGAUGCUCCAAGUGUA	UACACUUGGAGAGUUUAUGAU	Translation	1	Phosphoribosylanthranilate transferase (Fragment)
miRn0248-3p	Solyc02g070560.2.1		2.5	24.107	1	20	1174	1193	AUCAUAGAUGCUCCAAGUGU	AUAUUUGGAGCAUCUAUGGC	Cleavage	1	Phospho-N-acetylmuramoyl-pentapeptide-transferase
miRn0248-3p	Solyc03g082680.2.1		3	19.171	1	22	4659	4680	AUCAUAGAUGCUCCAAGUGUAA	UGACACUUGGAGCACUGAUGAU	Cleavage	1	Neuroblastoma-amplified protein-like protein
miRn0248-3p	Solyc07g063870.2.1		3	20.515	1	20	1032	1051	AUCAUAGAUGCUCCAAGUGU	ACACUUGGAGCAUCUUUCAU	Cleavage	1	AT5g54540/MRB17_4
miRn0248-3p	Solyc09g015670.2.1		2.5	20.848	1	20	1825	1844	AUCAUAGAUGCUCCAAGUGU	ACACUUGGGGUAGUUAUGAU	Cleavage	1	Vacuolar sorting receptor
miRn0248-3p	Solyc11g012700.1.1		3	21.724	1	22	1781	1802	AUCAUAGAUGCUCCAAGUGUAA	UGACAUUUGAUGCAUCUGUGAU	Cleavage	1	Oligopeptide transporter 9
miRn0248-3p	Solyc12g005670.1.1		3	20.388	1	20	568	587	AUCAUAGAUGCUCCAAGUGU	AUUCUUGGAACAUCUAUGGU	Translation	1	Potassium transporter
miRn0254-3p	Solyc02g065680.2.1		2.5	19.075	1	22	534	555	UCUGUUUGAGUUUGGUCCGGGG	CUCUGGAACAAAUUCAAACGGA	Cleavage	1	Amino acid transporter
miRn0254-3p	Solyc03g082690.2.1		1.5	15.59	1	21	2070	2090	UCUGUUUGAGUUUGGUCCGGG	UCCGGACCAAACUGAGACAGA	Cleavage	1	U-box domain-containing protein
miRn0254-3p	Solyc07g062150.2.1		3	14.001	1	21	324	344	UCUGUUUGAGUUUGGUCCGGG	UUCUGACCCAACUCAAGCAGA	Cleavage	1	ATP-NAD kinase-like protein
miRn0254-3p	Solyc09g010190.2.1		3	15.876	1	20	363	382	UCUGUUUGAGUUUGGUCCGG	CUGGACCAAAUACAAAUGGA	Translation	1	Peptidyl-prolyl cis-trans isomerase
miRn0286-3p	Solyc01g005880.1.1		3	5.205	1	20	690	709	AUUAAGUUAGUGGUGGUGGA	UCCACCAUCACCAACUUAUU	Translation	1	Extensin-like protein Dif10 (Fragment)
miRn0286-3p	Solyc01g097710.1.1		2.5	6.858	1	20	657	676	AUUAAGUUAGUGGUGGUGGA	UCCACCACCACCAACUUAUU	Translation	1	Extensin-like protein Dif10 (Fragment)
miRn0286-3p	Solyc01g107220.2.1		3	7.283	1	24	704	727	AUUAAGUUAGUGGUGGUGGAUAAU	AAUCUCCACCACCACCAGCUUAUU	Translation	1	Unknown Protein
miRn0286-3p	Solyc03g082770.1.1		3	9.528	1	20	663	682	AUUAAGUUAGUGGUGGUGGA	UUCACCACCACCAACUUAUU	Translation	1	Extensin-like protein Dif10 (Fragment)
miRn0286-3p	Solyc04g077360.2.1		3	6.676	1	23	67	89	AUUAAGUUAGUGGUGGUGGAUAA	UUUUCUACGACAACUGACUUAAU	Cleavage	1	Serine/threonine-protein kinase receptor
miRn0286-3p	Solyc05g013720.2.1		3	22.902	1	20	1203	1222	AUUAAGUUAGUGGUGGUGGA	UUCACUGCUGCUAACUUAGU	Cleavage	1	Alpha-galactosidase
miRn0286-3p	Solyc08g007570.2.1		2.5	14.175	1	24	291	314	AUUAAGUUAGUGGUGGUGGAUAAU	AGUUUCCGCCACCCUUAAUUUAAU	Translation	1	Unknown Protein
miRn0286-3p	Solyc09g031970.2.1		3	6.705	1	22	558	579	AUUAAGUUAGUGGUGGUGGAUA	UCUUCAUUAUCACAAACUUAAU	Translation	1	Phosphorylase
miRn0356-3p	Solyc01g008180.2.1		3	14.766	1	21	432	452	UCGAACUCUCACCAACAAAAU	GUGUUGUUCCUGAGAGUUCGA	Cleavage	1	DNA-binding protein (Fragment)
miRn0356-3p	Solyc01g010090.1.1		3	12.137	1	23	180	202	UCGAACUCUCACCAACAAAAUGA	UAGUUUUGUUGAUGGAAGUUUGA	Cleavage	1	Unknown Protein
miRn0356-3p	Solyc01g010640.2.1		1.5	18.387	1	23	802	824	UCGAACUCUCACCAACAAAAUGA	UCUUCUUGUUGGUGAGAGUUUGA	Cleavage	1	Uncharacterized membrane protein
miRn0356-3p	Solyc01g107650.2.1		2.5	21.593	1	23	783	805	UCGAACUCUCACCAACAAAAUGA	UGAUUUUGGUGGUGAUAGUUUGA	Cleavage	1	Receptor like kinase, RLK
miRn0356-3p	Solyc02g077130.1.1		3	17.569	1	21	248	268	UCGAACUCUCACCAACAAAAU	AUUUUAUUGCUGAGAGUUUGG	Cleavage	1	GDSL esterase/lipase At1g28580
miRn0356-3p	Solyc02g090250.2.1		3	18.189	1	21	194	213	UCGAACUCUCACCAACAAAAU	AUUCUGUUGGUG-GAGUUCGA	Translation	1	Unknown Protein
miRn0356-3p	Solyc03g083440.2.1		2.5	23.741	1	23	6816	6838	UCGAACUCUCACCAACAAAAUGA	UUCUUUUUUUGGGGAGAGUUUGA	Translation	1	Glutamate synthase
miRn0356-3p	Solyc04g080260.2.1		2.5	17.988	1	23	1601	1623	UCGAACUCUCACCAACAAAAUGA	UUACUUUGUUGGUGGAAGUUCGA	Cleavage	1	Glucan endo-1 3-beta-glucosidase 7
miRn0356-3p	Solyc05g053360.2.1		2	14.157	1	20	332	351	UCGAACUCUCACCAACAAAA	GCUUGUUGGUGAGAGUUCGA	Cleavage	1	Unknown Protein
miRn0356-3p	Solyc07g042500.2.1		2.5	15.886	1	21	842	862	UCGAACUCUCACCAACAAAAU	AAUUUGUUGUUGAGAGUUUGA	Cleavage	1	Abhydrolase domain containing 3
miRn0356-3p	Solyc09g092710.2.1		3	17.397	1	23	505	527	UCGAACUCUCACCAACAAAAUGA	UUAAUUUGUUGUUGGGAGUUUGA	Cleavage	1	Glycine rich protein
miRn0356-3p	Solyc09g092720.2.1		3	17.397	1	23	192	214	UCGAACUCUCACCAACAAAAUGA	UUAAUUUGUUGUUGGGAGUUUGA	Cleavage	1	Unknown Protein
miRn0356-3p	Solyc11g010190.1.1		3	17.531	1	20	459	478	UCGAACUCUCACCAACAAAA	UUUAGUUCGUGAGAGUUUGG	Cleavage	1	Prohibitin
miRn0384-5p	Solyc02g085440.2.1		2.5	15.588	1	20	1064	1083	AGGCCCAUGUGUCAUAUCUU	AGGAGAUGAGACAUGGGCCU	Translation	1	F-box family protein
miRn0398-5p	Solyc01g100050.2.1		3	22.031	1	22	375	396	UAACUUCGUCUAGCUCGCCUUC	GCAGGUGAGUGGGACGAAGUUG	Cleavage	1	WD-40 repeat protein
miRn0398-5p	Solyc03g119580.1.1		3	14.593	1	22	1105	1126	UAACUUCGUCUAGCUCGCCUUC	GAAGUCGACCUAGAUGAAGUUG	Cleavage	1	Ethylene-responsive transcription factor 4
miRn0398-5p	Solyc04g081360.2.1		3	19.848	1	20	989	1008	UAACUUCGUCUAGCUCGCCU	UGGUGGUCUAGACGAAGUUA	Cleavage	1	tRNA (Adenine-N(1)-)-methyltransferase non-catalytic subunit trm6
miRn0398-5p	Solyc06g043340.1.1		3	11.173	1	20	585	604	UAACUUCGUCUAGCUCGCCU	AGGUAAGCUAGACGAAUUUA	Cleavage	1	Unknown Protein
miRn0398-5p	Solyc10g007170.1.1	Yes	1.5	24.469	1	22	472	493	UAACUUCGUCUAGCUCGCCUUC	GAGGGCGAGCUUGACGAAGUUA	Translation	1	Unknown Protein
miRn0398-5p	Solyc12g010130.1.1		3	16.55	1	20	222	241	UAACUUCGUCUAGCUCGCCU	AGUCGAGCUUCACGAAGUUA	Translation	1	CBL-interacting protein kinase 7
miRn0431-3p	Solyc01g091940.2.1		2.5	18.046	1	20	845	864	AGCCAUCGGUUGUAGUUUUG	AAAAACUACUAUCGAUGGCU	Translation	1	CRS2-associated factor 1, chloroplastic
miRn0431-3p	Solyc05g008150.2.1		2.5	10.905	1	22	63	84	AGCCAUCGGUUGUAGUUUUGGA	UUCAAAAUUGCAAGUGAUGGCU	Translation	1	Metallocarboxypeptidase inhibitor
miRn0431-3p	Solyc09g097860.2.1		3	16.198	1	22	958	979	AGCCAUCGGUUGUAGUUUUGGA	UGCAAGAGUAUGGCCGAUGGCU	Cleavage	1	Kinesin-like protein
miRn0457-3p	Solyc03g062660.2.1		3	24.209	1	21	1024	1044	AGGACAAGUUAUCCUGAGGUU	AAGUUCACGAUAACUUGUUCU	Cleavage	1	Receptor like kinase, RLK
miRn0457-3p	Solyc10g074520.1.1		2.5	16.109	1	20	108	127	AGGACAAGUUAUCCUGAGGU	ACUUGAGGAUAAUUUGUUCU	Cleavage	1	SEC1 family transport protein SLY1
miRn0465-3p	Solyc04g024520.2.1		2.5	19.973	1	20	1261	1280	UCAGCAAUUGCUACAGAUAC	GUAUCUGUGUUAAUUGUUGA	Translation	1	AT5g13970/MAC12_6
miRn0465-3p	Solyc04g050670.1.1		3	17.673	1	20	343	362	UCAGCAAUUGCUACAGAUAC	CUAUCUGUGGAAAUUGUUGA	Translation	1	Cycloartenol synthase
miRn0465-3p	Solyc12g010530.1.1		2	16.851	1	20	643	662	UCAGCAAUUGCUACAGAUAC	UUAUAUGUAGCAAUUGCUGA	Cleavage	1	Clathrin assembly protein
miRn0465-3p	Solyc12g055910.1.1		2.5	22.737	1	22	602	623	UCAGCAAUUGCUACAGAUACGU	AAGUGUCUGUAUCUAUUGCUGA	Translation	1	PHD finger family protein
