# Supplementary material for: Identification of Arbuscular Mycorrhiza (AM)-Responsive microRNAs in Tomato
Source: Front Plant Sci. 2016 Mar 31;7:429. doi: 10.3389/fpls.2016.00429 (PMC4814767; doi:10.3389/fpls.2016.00429)
Supplement: Supplementary Table S5 — List of primers used. [file Table5.XLSX]

## Sheet: Sheet1
Table S1 List of primers used
Primer	Sequence	Purpose
miR160b-3p	GCGTATAAGGAGCCAAGCATA	Real-time PCR
miR156d-3p	GCTCACTGCTCTATCTGTCACC	Real-time PCR
miR5139	AAACCTGGCTCTGATACCA	Real-time PCR
miR171i	TGTTGGAATGGCTCAATCTAA	Real-time PCR
miR171	TTGAGCCGTGCCAATATCACA	Real-time PCR
miR7980b-5p	GAGATGAAATCAGCGTTTGGACA	Real-time PCR
miR171e-5p	AGATATTGATGCGGTTCAATC	Real-time PCR
miR167f	AGATCATGTGGCAGCATCACC	Real-time PCR
miR171g	TTGAGCCGCGCCAATATCATT	Real-time PCR
U6-F	GGGGACATCCGATAAAATT	Real-time PCR
U6-R	TGTGCGTGTCATCCTTGC	Real-time PCR
SlPT4_F	ACGTTCTTGGTGACCGAGAC	Real-time PCR
SlPT4_R	GAGACAGGTTTGCTAGTCTTC	Real-time PCR
Sl-actin_F	TCTCAGTGGTGGCTCCACCAT	Real-time PCR
Sl-actin_R	TTAGAAGCACTTTCTGTGGAC	Real-time PCR
